# Supplementary material for: Global Proteome of LonP1+/− Mouse Embryonal Fibroblasts Reveals Impact on Respiratory Chain, but No Interdependence between Eral1 and Mitoribosomes
Source: Int J Mol Sci. 2019 Sep 12;20(18):4523. doi: 10.3390/ijms20184523 (PMC6770551; doi:10.3390/ijms20184523)
Supplement: Supplementary file 1 [file ijms-20-04523-s001.zip › ijms-557919 supplementary done/KeyAuburger_SupplTableA1_rev1.xlsx]

## Sheet: imputed-data
Supplementary Table A1: MEF quantitative proteome of control (WT) and LON +/- (HET)
Majority protein IDs	Protein names	Gene names	fold change HET/WT	p value (HET/WT)	Student's T-test significant	significant up	significant down	Student's T-test q-value HET_WT	Permutation based FDR<0.05, significant	FDR<0.05, significant up	FDR<0.05, significant down	-Log Student's T-test p-value HET_WT_	Student's T-test Difference HET_WT_	log2 HET_L1	log2 HET_L2	log2 HET_L3	log2 WT_L1	log2 WT_L2	log2 WT_L3	Mean HET	Mean WT	stddev HET	stddev WT	Peptides	Only identified by site	Reverse	Potential contaminant	Razor + unique peptides	Unique peptides	Sequence coverage [%]	Unique + razor sequence coverage [%]	Unique sequence coverage [%]	Mol. weight [kDa]	Q-value	Score	Intensity	MS/MS Count	Peptides HET_L1	Peptides HET_L2	Peptides HET_L3	Peptides WT_L1	Peptides WT_L2	Peptides WT_L3	Razor + unique peptides HET_L1	Razor + unique peptides HET_L2	Razor + unique peptides HET_L3	Razor + unique peptides WT_L1	Razor + unique peptides WT_L2	Razor + unique peptides WT_L3
Q8CGA1;Q542W1;Q3TBV5;Q542C7;P25085	Interleukin-1 receptor antagonist protein	Il1rn	3.32349	7.28009e-07	HET_WT	+		0	HET_WT	+		6.13786	1.7327	24.6805	24.6592	24.5995	22.8749	22.9172	22.949	24.6464	22.9137	0.0419577	0.0371554	5				5	5	61.6	61.6	61.6	17.995	0	21.824	1052900000	18	3	5	5	4	5	5	3	5	5	4	5	5
P62965	Cellular retinoic acid-binding protein 1	Crabp1	8.84969	4.32378e-06	HET_WT	+		0	HET_WT	+		5.36414	3.14563	28.88	28.923	28.9531	25.9093	25.605	25.805	28.9187	25.7731	0.0367466	0.154663	9				9	8	67.9	67.9	62.8	15.591	0	107.74	13616000000	59	8	9	9	7	7	7	8	9	9	7	7	7
E9Q9T1;A6H5U5;A0A087WPK3		Lrrfip1	-1.29784	4.95004e-06	HET_WT		+	0.0352897	HET_WT		+	5.30539	-0.376115	24.5954	24.5814	24.6176	24.9733	24.9675	24.9819	24.5981	24.9742	0.0182875	0.0072255	13				6	0	26.6	11.1	0	71.131	0	96.637	720890000	28	8	11	12	12	11	12	3	4	5	5	4	6
A0A087WR20;Q922Q7;P49935	Pro-cathepsin H;Cathepsin H mini chain;Cathepsin H;Cathepsin H heavy chain;Cathepsin H light chain	Ctsh	-1.73363	8.68379e-06	HET_WT		+	0	HET_WT		+	5.06129	-0.793795	23.0956	23.0751	23.0556	23.8233	23.9095	23.875	23.0755	23.8693	0.0200093	0.0433926	3				3	3	17.2	17.2	17.2	32.393	0	44.697	1048300000	13	1	2	2	3	3	3	1	2	2	3	3	3
B2RWZ0;Q59IW8;E9Q8E3;Q59IW9;Q59IW7;Q59IW5;Q59IW6;Q8R0M1		Abi3bp	2.47116	1.62793e-05	HET_WT	+		0	HET_WT	+		4.78836	1.30519	25.1104	25.215	25.2189	23.8581	23.9519	23.8187	25.1814	23.8762	0.0615128	0.0684156	8				8	8	11.4	11.4	11.4	97.225	0	38.693	573530000	15	8	6	7	6	8	4	8	6	7	6	8	4
P26618	Platelet-derived growth factor receptor alpha	Pdgfra	4.29229	1.68221e-05	HET_WT	+		0	HET_WT	+		4.77412	2.10175	23.434	23.2767	23.1747	21.2401	21.2302	21.1099	23.2951	21.1934	0.130629	0.0724572	7				7	7	9.1	9.1	9.1	122.68	0	7.3372	391820000	12	7	7	7	2	2	4	7	7	7	2	2	4
Q61555;Q571J3	Fibrillin-2	Fbn2	1.92655	1.9351e-05	HET_WT	+		0	HET_WT	+		4.7133	0.946021	27.8089	27.771	27.738	26.7964	26.7878	26.8956	27.7726	26.8266	0.0354903	0.0599263	43				41	41	21.4	20.6	20.6	313.82	0	323.31	7658500000	212	42	39	40	35	37	37	40	37	38	33	35	35
P58022	Lysyl oxidase homolog 2	Loxl2	-1.58279	2.41987e-05	HET_WT		+	0.0123243	HET_WT		+	4.61621	-0.662473	26.5052	26.5883	26.5114	27.1742	27.2196	27.1986	26.535	27.1975	0.0463234	0.0227167	19				19	19	35.3	35.3	35.3	87.002	0	323.31	8036200000	105	12	17	18	18	18	18	12	17	18	18	18	18
P13595;A0A0A6YY91	Neural cell adhesion molecule 1	Ncam1	-1.28275	3.52839e-05	HET_WT		+	0.0481986	HET_WT		+	4.45242	-0.359239	29.9098	29.9303	29.9584	30.2866	30.2766	30.313	29.9328	30.2921	0.024359	0.0187921	28				28	5	33.8	33.8	7.4	119.43	0	323.31	38251000000	358	25	27	27	27	28	28	25	27	27	27	28	28
O70400;Q3TZ17;S4R1V0	PDZ and LIM domain protein 1	Pdlim1	-1.65001	4.03951e-05	HET_WT		+	0.0130286	HET_WT		+	4.39367	-0.722473	28.7896	28.8197	28.7282	29.4763	29.5523	29.4763	28.7791	29.5016	0.0466417	0.0438523	16				16	16	77.1	77.1	77.1	35.774	0	323.31	37703000000	242	14	16	16	16	16	16	14	16	16	16	16	16
Q3UII2;P40237;A2AIJ1	Tetraspanin;CD82 antigen	Cd82	1.79929	4.34858e-05	HET_WT	+		0.0136	HET_WT	+		4.36165	0.847427	22.7581	22.7539	22.7609	21.9884	21.9065	21.8357	22.7576	21.9102	0.00349945	0.0764211	3				3	3	12.8	12.8	12.8	29.628	0	7.8839	306400000	7	3	1	2	2	3	2	3	1	2	2	3	2
Q9D8T2	Gasdermin-D	Gsdmdc1	1.73282	4.8323e-05	HET_WT	+		0.0109677	HET_WT	+		4.31585	0.793124	22.6861	22.7137	22.8036	21.9554	21.8958	21.9729	22.7345	21.9414	0.0614452	0.0403875	4				4	4	10.7	10.7	10.7	53.237	0	9.3246	269800000	4	4	4	4	4	3	4	4	4	4	4	3	4
Q3TLE2;Q8CIB5;Q3UMA4	Fermitin family homolog 2	Fermt2	-1.28558	5.59499e-05	HET_WT		+	0.0495448	HET_WT		+	4.2522	-0.362421	30.0916	30.1171	30.1019	30.4302	30.474	30.4935	30.1035	30.4659	0.0128266	0.0324212	31				31	31	57.4	57.4	57.4	77.8	0	323.31	45781000000	351	29	29	29	31	31	30	29	29	29	31	31	30
Q14DQ3;C9K101;Q8VHJ5	Serine/threonine-protein kinase MARK1	Mark1	7.63049	5.60168e-05	HET_WT	+		0	HET_WT	+		4.25168	2.93177	22.7809	22.2878	22.5958	19.6382	19.7473	19.4837	22.5548	19.6231	0.249095	0.13248	6				2	2	8.8	2.9	2.9	88.315	0.006461	1.6986	25603000	3	4	6	5	3	3	3	1	2	2	0	0	0
Q3UHN1;Q9WVB4;B2RX06	Slit homolog 3 protein	Slit3	2.00499	5.76282e-05	HET_WT	+		0	HET_WT	+		4.23936	1.0036	28.1717	28.034	28.0598	27.0296	27.07	27.1551	28.0885	27.0849	0.0732038	0.0640573	37				37	37	37.4	37.4	37.4	167.77	0	323.31	10727000000	244	34	35	34	34	33	31	34	35	34	34	33	31
Q8BKG3	Inactive tyrosine-protein kinase 7	Ptk7	1.558	6.92596e-05	HET_WT	+		0.0155455	HET_WT	+		4.15952	0.639694	28.9805	28.876	28.9772	28.2745	28.321	28.3191	28.9445	28.3049	0.0593982	0.026277	32				32	32	42.4	42.4	42.4	117.53	0	323.31	19278000000	241	30	31	28	31	31	29	30	31	28	31	31	29
A0A0R4J046;P53569	CCAAT/enhancer-binding protein zeta	Cebpz	-1.17497	7.90342e-05	HET_WT		+	0.165606				4.10219	-0.232625	24.5104	24.5168	24.5375	24.7531	24.7746	24.7349	24.5216	24.7542	0.0141953	0.0198723	10				10	10	13.9	13.9	13.9	120.37	0	42.205	727380000	43	8	7	8	7	9	9	8	7	8	7	9	9
Q6P5H2	Nestin	Nes	-2.06573	9.34054e-05	HET_WT		+	0	HET_WT		+	4.02963	-1.04665	27.3961	27.5289	27.6065	28.5884	28.5746	28.5085	27.5105	28.5572	0.106385	0.0426819	51				51	51	40.1	40.1	40.1	207.12	0	323.31	13955000000	294	40	43	42	50	51	49	40	43	42	50	51	49
Q3V1M1	Immunoglobulin superfamily member 10	Igsf10	24.5046	0.000119707	HET_WT	+		0	HET_WT	+		3.92188	4.61498	24.5653	24.5671	24.772	19.7529	19.682	20.6246	24.6348	20.0198	0.1188	0.524966	7				7	7	4.5	4.5	4.5	285.59	0	56.152	311940000	11	7	6	6	0	1	2	7	6	6	0	1	2
E9QLW5;P09535;D3Z4N4	Insulin-like growth factor II;Insulin-like growth factor II;Preptin	Igf2	3.25674	0.000129696	HET_WT	+		0	HET_WT	+		3.88707	1.70343	23.236	23.19	23.3781	21.362	21.6395	21.6923	23.268	21.5646	0.0980605	0.177462	4				4	4	25.1	25.1	25.1	21.061	0	28.825	328720000	13	3	4	4	2	2	3	3	4	4	2	2	3
Q4FK57;Q8R180;Q4FJZ3	ERO1-like protein alpha	Ero1l	-1.31399	0.000156038	HET_WT		+	0.0482609	HET_WT		+	3.80677	-0.393958	27.4988	27.5201	27.5325	27.8612	27.9201	27.952	27.5172	27.9111	0.017036	0.0461001	17				17	17	50.9	50.9	50.9	54.084	0	323.31	13435000000	136	15	17	17	17	17	17	15	17	17	17	17	17
P21981	Protein-glutamine gamma-glutamyltransferase 2	Tgm2	-2.39748	0.000159557	HET_WT		+	0	HET_WT		+	3.79709	-1.26152	28.1822	28.1536	28.412	29.4908	29.4523	29.5892	28.2493	29.5108	0.141644	0.0706188	28				28	28	59.2	59.2	59.2	77.06	0	323.31	26448000000	247	24	25	26	28	28	28	24	25	26	28	28	28
B7ZMR0;Q76LS9	Protein FAM63A	Fam63a	1.49689	0.000175099	HET_WT	+		0.0183871	HET_WT	+		3.75672	0.581965	22.5812	22.602	22.699	22.0725	22.0649	21.999	22.6274	22.0455	0.0628887	0.0404273	2				2	2	6.4	6.4	6.4	51.225	0	8.6327	242400000	10	2	2	2	2	2	2	2	2	2	2	2	2
Q4FJV4;B7STB7;P10107;Q3U5N9;Q4FK88;Q3US43	Annexin;Annexin A1	Anxa1	-1.29048	0.000176084	HET_WT		+	0.0549762				3.75428	-0.367903	32.8595	32.7938	32.8185	33.2268	33.1593	33.1894	32.8239	33.1918	0.0331454	0.0337865	25				25	24	73.4	73.4	71.4	38.734	0	323.31	380550000000	961	23	24	25	25	25	25	23	24	25	25	25	25
A0A0R4J1E3			-1.24581	0.000178937	HET_WT		+	0.0846578				3.7473	-0.31708	28.4304	28.4667	28.463	28.7645	28.738	28.8088	28.4534	28.7704	0.0199588	0.0357672	19				19	1	43.1	43.1	4.2	72.544	0	323.31	22553000000	175	19	19	19	19	19	19	19	19	19	19	19	19
Q9R0P9;Q3TCH2;I7ENE7	Ubiquitin carboxyl-terminal hydrolase isozyme L1;Ubiquitin carboxyl-terminal hydrolase	Uchl1	-1.53152	0.000184779	HET_WT		+	0.0143273	HET_WT		+	3.73335	-0.614962	24.3562	24.3629	24.2568	24.991	24.9458	24.884	24.3253	24.9403	0.0594244	0.0536963	9				9	9	67.3	67.3	67.3	24.838	0	323.31	1909700000	38	4	7	6	7	8	8	4	7	6	7	8	8
Q8CGK3;Q3V2D0;Q56A16	Lon protease homolog, mitochondrial	Lonp1	-1.92098	0.000192019	HET_WT		+	0.010625	HET_WT		+	3.71666	-0.941841	27.1982	27.0187	27.1279	27.9624	28.0819	28.126	27.1149	28.0568	0.0904281	0.0846546	29				29	29	43.8	43.8	43.8	105.84	0	315.38	11157000000	170	24	26	26	29	28	27	24	26	26	29	28	27
Q8VCH7	Retinol dehydrogenase 10	Rdh10	1.50116	0.000192034	HET_WT	+		0.0180952	HET_WT	+		3.71662	0.586074	23.2824	23.2648	23.359	22.7754	22.6583	22.7142	23.3021	22.716	0.0501003	0.0585787	3				3	3	13.2	13.2	13.2	38.075	0	5.0476	112210000	10	2	2	3	3	2	3	2	2	3	3	2	3
Q925B0	PRKC apoptosis WT1 regulator protein	Pawr	-1.43369	0.000197275	HET_WT		+	0.0217561	HET_WT		+	3.70493	-0.519733	27.4678	27.46	27.5107	27.9893	28.0668	27.9416	27.4795	27.9992	0.0272868	0.0631864	15				15	15	52.9	52.9	52.9	35.908	0	323.31	4888300000	103	15	15	15	14	15	15	15	15	15	14	15	15
Q04857	Collagen alpha-1(VI) chain	Col6a1	1.70156	0.000214652	HET_WT	+		0.015907	HET_WT	+		3.66826	0.766859	27.8193	27.7119	27.8382	26.9722	26.9835	27.1131	27.7898	27.0229	0.0681279	0.0782635	24				24	24	40.4	40.4	40.4	108.49	0	323.31	9600300000	155	19	22	22	19	20	19	19	22	22	19	20	19
E9PUM4;B2RY15;Q71LX4;Q68FD6;Q8CDM9;Q8CHG4	Talin-2	Tln2	1.42832	0.000232491	HET_WT	+		0.0213483	HET_WT	+		3.63359	0.514322	27.4225	27.3205	27.4088	26.8255	26.9144	26.8688	27.3839	26.8696	0.0553863	0.0444609	49				40	40	29	25.4	25.4	271.66	0	323.31	3744600000	154	42	45	45	41	44	41	34	37	37	32	36	33
Q3V364;B1B1E3;Q8VDV0	Integrin beta-like protein 1	Itgbl1	3.13184	0.000242357	HET_WT	+		0	HET_WT	+		3.61554	1.64701	21.5793	21.7696	21.6102	19.9492	19.8345	20.2344	21.6531	20.0061	0.102122	0.205936	3				3	3	11.9	11.9	11.9	40.424	0	20.613	101660000	8	3	3	3	1	2	1	3	3	3	1	2	1
A2RRY6;Q9D1D6	Collagen triple helix repeat-containing protein 1	Cthrc1	3.56166	0.000249153	HET_WT	+		0	HET_WT	+		3.60353	1.83255	26.0957	26.2995	26.3278	24.5521	24.15	24.5233	26.241	24.4085	0.126583	0.224324	7				7	7	38	38	38	26.434	0	130.73	2552400000	31	7	6	5	6	6	5	7	6	5	6	6	5
B2RTE4;Q32Q92	Acyl-coenzyme A thioesterase 6	Acot6	1.124	0.000268155	HET_WT	+		0.325784				3.57161	0.168645	21.9576	21.9288	21.9173	21.7535	21.7782	21.7661	21.9346	21.7659	0.0207748	0.0123206	3				1	1	8.1	2.6	2.6	46.768	0.0045729	1.8525	9397600	1	3	3	2	3	3	3	1	1	1	1	1	1
Q811C8;A0A5E1;Q3UFA6;F8WH23;Q61581;E9Q5D9;Q3U131	Insulin-like growth factor-binding protein 7	Igfbp7	-1.48897	0.000269461	HET_WT		+	0.0213333	HET_WT		+	3.5695	-0.574313	27.5864	27.4819	27.5414	28.0385	28.1371	28.1572	27.5366	28.1109	0.052412	0.0635249	9				9	9	54	54	54	27.158	0	308.84	8828800000	93	8	9	9	9	9	9	8	9	9	9	9	9
Q544F6;Q9CQI6	Coactosin-like protein	Cotl1	1.51283	0.000306836	HET_WT	+		0.0201765	HET_WT	+		3.51309	0.597249	24.6955	24.6403	24.6625	24.1221	23.9719	24.1125	24.6661	24.0689	0.0277787	0.0840683	5				5	5	47.2	47.2	47.2	15.944	0	57.325	1115800000	18	5	5	5	4	4	5	5	5	5	4	4	5
Q80X90	Filamin-B	Flnb	-1.28878	0.000313554	HET_WT		+	0.070232				3.50369	-0.36601	33.1883	33.2056	33.2832	33.5864	33.5743	33.6144	33.2257	33.5917	0.0505248	0.0205942	117				111	109	64.9	63.2	61.9	277.82	0	323.31	491270000000	2298	107	112	113	115	115	114	101	106	107	109	109	108
Q810M8;F6T5L3;E9Q717;Q5M8S1;Q546X9;Q9CVD2	Ataxin-3	Atxn3	-1.31511	0.000314942	HET_WT		+	0.054				3.50177	-0.395178	20.9564	20.9882	21.0509	21.4325	21.3801	21.3684	20.9985	21.3937	0.0481098	0.0341111	4				4	4	15.4	15.4	15.4	36.388	0	9.225	100090000	12	3	2	4	2	1	3	3	2	4	2	1	3
Q9Z2L7	Cytokine receptor-like factor 3	Crlf3	-1.45331	0.000322596	HET_WT		+	0.0205057	HET_WT		+	3.49134	-0.539347	22.7702	22.774	22.8361	23.2772	23.3069	23.4142	22.7934	23.3328	0.0370231	0.0720298	3				3	3	10	10	10	49.558	0	48.598	402670000	13	2	3	3	3	3	3	2	3	3	3	3	3
A0A0G2JEX1;G4W8R2;Q7TPW1	Nexilin	Nexn	-1.31645	0.000326709	HET_WT		+	0.0543396				3.48584	-0.396655	26.6214	26.5366	26.5309	26.9292	26.9924	26.9574	26.563	26.9596	0.0506859	0.0316481	16				16	0	27.1	27.1	0	80.035	0	101.99	4594400000	90	14	13	11	12	14	15	14	13	11	12	14	15
Q9DB29	Isoamyl acetate-hydrolyzing esterase 1 homolog	Iah1	1.2006	0.000330585	HET_WT	+		0.148302				3.48072	0.263757	25.2025	25.2339	25.2532	24.9792	24.9879	24.9312	25.2299	24.9661	0.0256215	0.0305274	9				9	9	52.2	52.2	52.2	27.974	0	90.177	2289900000	52	6	7	8	7	6	8	6	7	8	7	6	8
Q80YX1;Q148T5;Q148T4	Tenascin	Tnc	2.01397	0.000334408	HET_WT	+		0.0138182	HET_WT	+		3.47572	1.01005	29.546	29.3278	29.5635	28.4003	28.4522	28.5547	29.4791	28.4691	0.131355	0.0785922	52				52	52	36.9	36.9	36.9	231.8	0	323.31	23530000000	353	48	49	48	44	44	47	48	49	48	44	44	47
P39053;A0A0J9YUE9;A0A0J9YUN4	Dynamin-1	Dnm1	1.87341	0.000334538	HET_WT	+		0.0114	HET_WT	+		3.47555	0.905668	24.6	24.3943	24.5916	23.6807	23.5413	23.6469	24.5286	23.623	0.116437	0.0726955	20				14	13	29	22.8	21.1	97.802	0	71.531	996580000	44	16	18	17	15	14	13	10	12	11	9	8	7
Q3V2C6;Q3V1K9;P31001	Desmin	Des	-1.79933	0.000347505	HET_WT		+	0.0162857	HET_WT		+	3.45904	-0.84746	27.7754	27.65	27.8687	28.5766	28.568	28.6919	27.7647	28.6122	0.109733	0.0691499	23				20	20	52.7	47.1	47.1	53.513	0	248.88	11507000000	117	19	20	21	22	22	21	16	17	18	19	19	18
Q3UCD9;Q3U7P0;Q3TWR6;Q3TWD0;P18242;Q3U7I9;Q3TXL5;Q3U8W5;Q3TJN3;Q3UAQ1;Q8C243;Q3U651;Q3UCW4;Q3UC89;F6Y6L6;Q3TWL1;Q3TIR0;Q8VCK2;F8WIR1	Cathepsin D	Ctsd	1.41491	0.000358458	HET_WT	+		0.032549	HET_WT	+		3.44556	0.50071	29.8624	29.7804	29.8546	29.3891	29.3412	29.2649	29.8325	29.3318	0.0452279	0.0626209	14				14	14	47.1	47.1	47.1	44.953	0	236.79	30737000000	233	11	14	14	13	12	13	11	14	14	13	12	13
P06837	Neuromodulin	Gap43	2.16527	0.000371009	HET_WT	+		0.0113333	HET_WT	+		3.43062	1.11455	24.1656	24.3119	24.1832	22.9365	23.2378	23.1428	24.2202	23.1057	0.0798556	0.153996	2				2	2	15.4	15.4	15.4	23.632	0	9.2882	35032000	7	2	2	2	2	2	2	2	2	2	2	2	2
A0A0R4J097;O88393;Q3TM82	Transforming growth factor beta receptor type 3	Tgfbr3	2.64402	0.000372937	HET_WT	+		0	HET_WT	+		3.42836	1.40273	23.9424	23.8198	23.756	22.3695	22.6585	22.2819	23.8394	22.4367	0.0946939	0.197041	5				5	5	7.5	7.5	7.5	93.781	0	12.011	500150000	14	4	4	4	4	4	3	4	4	4	4	4	3
A8JYK8;Q3UQ71;P34914	Bifunctional epoxide hydrolase 2;Cytosolic epoxide hydrolase 2;Lipid-phosphate phosphatase	Ephx2	-2.30054	0.000373475	HET_WT		+	0.0125926	HET_WT		+	3.42774	-1.20197	21.5931	21.3328	21.2593	22.5929	22.5332	22.665	21.3951	22.597	0.175391	0.0659925	6				6	6	19.9	19.9	19.9	55.28	0	26.671	273070000	16	3	3	2	5	5	6	3	3	2	5	5	6
Q8R2Y2	Cell surface glycoprotein MUC18	Mcam	-1.69166	0.000379329	HET_WT		+	0.0134118	HET_WT		+	3.42098	-0.758444	25.6217	25.4474	25.5233	26.3711	26.2106	26.286	25.5308	26.2892	0.0874284	0.0803153	14				14	14	30.1	30.1	30.1	71.545	0	205.55	4107400000	106	10	9	11	13	14	11	10	9	11	13	14	11
Q14BZ3;P70202	Latexin	Lxn	1.45924	0.000404151	HET_WT	+		0.0216774	HET_WT	+		3.39346	0.545219	27.1346	27.2286	27.1327	26.5504	26.6252	26.6846	27.1653	26.6201	0.0548183	0.0672272	6				6	6	39.6	39.6	39.6	25.492	0	145.1	7988600000	61	6	6	5	5	6	6	6	6	5	5	6	6
Q8BH64;Q8R2X0	EH domain-containing protein 2	Ehd2	-1.57241	0.000414422	HET_WT		+	0.0186885	HET_WT		+	3.38256	-0.652978	27.7744	27.8779	27.741	28.3739	28.5266	28.4517	27.7977	28.4507	0.0713859	0.0764005	25				24	24	68.1	66.5	66.5	61.174	0	323.31	18709000000	207	20	20	21	25	25	22	19	19	20	24	24	21
Q5F1Z8;Q60648	Ganglioside GM2 activator	Gm2a	1.31765	0.000425655	HET_WT	+		0.0534217				3.37094	0.397968	25.0436	25.1308	25.0139	24.6491	24.688	24.6572	25.0627	24.6648	0.0607949	0.0205247	4				4	4	25.4	25.4	25.4	20.824	0	10.361	1147200000	24	4	4	3	4	3	3	4	4	3	4	3	3
Q9R045;Q9CZZ8	Angiopoietin-related protein 2	Angptl2	2.74394	0.000448246	HET_WT	+		0.00527273	HET_WT	+		3.34848	1.45625	22.2855	22.2368	22.2563	20.7336	20.6093	21.067	22.2595	20.8033	0.0245119	0.236677	5				5	5	13	13	13	57.105	0	35.762	160300000	11	5	5	4	3	2	4	5	5	4	3	2	4
Q8BZF2	Magnesium transporter NIPA4	Nipal4	-2.98127	0.000455537	HET_WT		+	0	HET_WT		+	3.34148	-1.57593	21.373	21.1144	21.1265	22.6681	22.6469	23.0267	21.2046	22.7806	0.145976	0.213421	1				1	1	3.4	3.4	3.4	44.059	0.007022	1.5649	33614000	3	1	1	1	1	1	1	1	1	1	1	1	1
F7A6H4;E9Q555	E3 ubiquitin-protein ligase RNF213	Rnf213	1.53916	0.000461532	HET_WT	+		0.0200541	HET_WT	+		3.3358	0.622139	26.5438	26.4414	26.4289	25.8131	25.7929	25.9417	26.4714	25.8492	0.0630704	0.0806981	57				57	57	14.2	14.2	14.2	584.78	0	248.39	3364300000	132	37	49	46	36	42	37	37	49	46	36	42	37
Q3UGJ5;Q60790	Ras GTPase-activating protein 3	Rasa3	1.33838	0.0004644	HET_WT	+		0.0485405	HET_WT	+		3.33311	0.420492	25.5111	25.503	25.5148	25.0834	25.0231	25.1609	25.5096	25.0892	0.00603153	0.0690721	16				16	16	24.9	24.9	24.9	95.914	0	88.363	1663900000	53	13	13	15	13	13	14	13	13	15	13	13	14
Q3UJ36;P63268;Q61852;D3YZY0;D3Z2K3	Actin, gamma-enteric smooth muscle	Actg2	-2.67183	0.000491203	HET_WT		+	0.0147826	HET_WT		+	3.30874	-1.41783	26.5054	26.3163	26.7566	27.8473	28.0138	27.9706	26.5261	27.9439	0.220879	0.0864367	23				3	3	73.7	8.5	8.5	41.876	0	95.701	775520000	27	20	20	20	23	23	23	2	1	2	3	3	3
Q64299;Q3U2X7	Protein NOV homolog	Nov	5.2514	0.000491391	HET_WT	+		0	HET_WT	+		3.30857	2.3927	24.6638	24.5802	24.2346	21.7611	22.1206	22.4188	24.4929	22.1002	0.227522	0.329374	7				7	7	27.1	27.1	27.1	38.928	0	27.052	722260000	18	6	6	7	2	5	3	6	6	7	2	5	3
O35245	Polycystin-2	Pkd2	1.48763	0.00050145	HET_WT	+		0.0207442	HET_WT	+		3.29977	0.573019	24.8779	24.9661	24.9536	24.3892	24.4243	24.265	24.9325	24.3595	0.0477404	0.0837169	15				15	15	23.4	23.4	23.4	108.98	0	95.787	1094200000	46	11	15	13	11	11	11	11	15	13	11	11	11
F8WIT2;Q3TUI1;Q99JX6	Annexin	Anxa6	-1.32535	0.000501712	HET_WT		+	0.0540732				3.29955	-0.406368	27.6362	27.531	27.6467	28.0154	27.9851	28.0326	27.6047	28.011	0.0639747	0.0240721	36				2	2	63.1	3.7	3.7	75.288	0	178.64	696190000	21	31	35	35	35	36	36	1	2	1	2	2	2
Q3UW53;E9PYV4;Q3TDH5	Protein Niban	Fam129a	-1.39641	0.000502877	HET_WT		+	0.0380339	HET_WT		+	3.29854	-0.481724	28.8773	28.971	28.8285	29.3354	29.4076	29.379	28.8923	29.374	0.072463	0.0363685	34				34	34	52.3	52.3	52.3	102.65	0	323.31	32452000000	308	28	33	34	32	33	34	28	33	34	32	33	34
Q542H7;P04117	Fatty acid-binding protein, adipocyte	Fabp4	-2.32686	0.00050506	HET_WT		+	0.0117241	HET_WT		+	3.29666	-1.21838	23.2271	23.2741	22.903	24.3868	24.3575	24.3151	23.1347	24.3531	0.202099	0.0360656	4				4	4	32.6	32.6	32.6	14.65	0	10.812	521020000	31	3	3	4	4	4	4	3	3	4	4	4	4
Q9D154;Q8BK60;Z4YK03	Leukocyte elastase inhibitor A	Serpinb1a	1.41384	0.000514738	HET_WT	+		0.03475	HET_WT	+		3.28841	0.499616	26.6196	26.4776	26.4745	26.0165	26.0128	26.0436	26.5239	26.0243	0.0829096	0.0168067	9				9	9	28.2	28.2	28.2	42.574	0	129.4	3919600000	73	9	9	9	8	9	9	9	9	9	8	9	9
P48678	Prelamin-A/C;Lamin-A/C	Lmna	1.22512	0.000523566	HET_WT	+		0.118523				3.28103	0.292926	32.7943	32.7676	32.8223	32.4589	32.5045	32.542	32.7947	32.5018	0.0273669	0.0416264	45				45	44	64.7	64.7	63.5	74.237	0	323.31	271990000000	889	42	43	44	43	43	43	42	43	44	43	43	43
Q3U9B7;Q9DCV1;Q8BQL3;Q3UBY5;Q3UAF5;Q3TIF1;P97821;Q3U8J6;Q8C2L5	Dipeptidyl peptidase 1;Dipeptidyl peptidase 1 exclusion domain chain;Dipeptidyl peptidase 1 heavy chain;Dipeptidyl peptidase 1 light chain	Ctsc	2.14797	0.000561817	HET_WT	+		0.0126667	HET_WT	+		3.25041	1.10298	22.9529	22.8657	22.9104	21.6699	21.7318	22.0185	22.9097	21.8067	0.0436037	0.185982	4				4	4	13.6	13.6	13.6	50.701	0	23.49	280220000	18	4	3	3	3	3	2	4	3	3	3	3	2
Q9D6X6;Q8BZS4	Serine protease 23	Prss23	-2.6722	0.000578887	HET_WT		+	0.0130769	HET_WT		+	3.23741	-1.41803	25.6839	25.8543	26.1199	27.3104	27.1872	27.4146	25.886	27.3041	0.219759	0.11384	12				12	12	39	39	39	43.071	0	174.83	5824800000	99	11	10	9	11	12	12	11	10	9	11	12	12
Q3UP74;P97449;Q3TB69	Aminopeptidase N	Anpep	3.44315	0.000586562	HET_WT	+		0	HET_WT	+		3.23169	1.78373	26.8692	26.4886	26.9325	24.8909	24.8396	25.2086	26.7634	24.9797	0.240062	0.199885	20				20	20	28.3	28.3	28.3	109.65	0	155.7	3685200000	79	18	17	17	14	13	15	18	17	17	14	13	15
Q3U506;Q3TLJ5;Q99LM2;Q3TSS9	CDK5 regulatory subunit-associated protein 3	Cdk5rap3	1.18991	0.000587332	HET_WT	+		0.171948				3.23112	0.250854	25.4382	25.4236	25.4658	25.1493	25.2241	25.2015	25.4425	25.1916	0.0214191	0.038374	11				11	11	25.4	25.4	25.4	57.006	0	48.85	1512800000	39	10	10	10	9	9	8	10	10	10	9	9	8
O08528;E9Q5B5	Hexokinase-2;Hexokinase	Hk2	-1.42951	0.000627766	HET_WT		+	0.0343273	HET_WT		+	3.2022	-0.515525	27.6429	27.5856	27.4933	28.1251	28.1139	28.0293	27.5739	28.0894	0.0754745	0.0524032	34				34	30	46.1	46.1	41.5	102.53	0	323.31	14203000000	201	28	32	30	30	33	32	28	32	30	30	33	32
B1AZ15;B1AZ14;Q3UMF0	Cordon-bleu protein-like 1	Cobll1	-1.60234	0.000637877	HET_WT		+	0.0187463	HET_WT		+	3.19526	-0.680178	24.7725	24.8789	24.8158	25.4908	25.6173	25.3996	24.8224	25.5026	0.0534956	0.109347	13				13	13	18.9	18.9	18.9	133.27	0	46.803	1101000000	63	7	10	9	11	13	10	7	10	9	11	13	10
E9QPE7;Q69ZX3;Q8R384;O08638	Myosin-11	Myh11	-1.65553	0.000649231	HET_WT		+	0.017614	HET_WT		+	3.1876	-0.727292	28.1406	28.0801	28.1804	28.7514	28.8414	28.9902	28.1337	28.861	0.0504774	0.120624	80				61	60	44.6	35.7	34.6	223.35	0	323.31	18502000000	323	74	76	75	76	79	77	55	57	56	58	60	58
Q60847;E9PX70	Collagen alpha-1(XII) chain	Col12a1	1.85929	0.000655432	HET_WT	+		0.0148696	HET_WT	+		3.18347	0.89475	30.6519	30.494	30.5706	29.5434	29.665	29.8238	30.5722	29.6774	0.0789593	0.140611	95				95	95	45.1	45.1	45.1	340.21	0	323.31	58682000000	645	83	87	88	81	79	82	83	87	88	81	79	82
Q9D7H9;Q14AC7;P61211;F8WIB1;Q3TIR2;Q4V9U3	ADP-ribosylation factor-like protein 1	Arl1	1.18163	0.000670218	HET_WT	+		0.191302				3.17378	0.240781	26.1511	26.1704	26.1539	25.9007	25.8864	25.9659	26.1585	25.9177	0.0104173	0.0423867	8				8	8	64.6	64.6	64.6	20.425	0	132.32	4747300000	89	7	8	8	7	7	8	7	8	8	7	7	8
Q543R5;Q3TWH7;Q07235;Q4FJU1;A0A087WQ70	Glia-derived nexin	Serpine2	3.58597	0.000673725	HET_WT	+		0	HET_WT	+		3.17152	1.84236	25.5747	25.1009	25.2006	23.2166	23.4731	23.6595	25.2921	23.4497	0.249781	0.222381	9				9	9	26.4	26.4	26.4	44.207	0	39.096	1659700000	35	8	8	8	6	6	7	8	8	8	6	6	7
E9Q5W5;Q5SSH7	Zinc finger ZZ-type and EF-hand domain-containing protein 1	Zzef1	-1.31652	0.0006778	HET_WT		+	0.0674637				3.1689	-0.396725	25.7393	25.7879	25.868	26.1595	26.2079	26.218	25.7984	26.1951	0.0649927	0.0312777	30				30	30	13.7	13.7	13.7	328.27	0	264.81	2611300000	80	22	26	26	26	25	27	22	26	26	26	25	27
Q3UU11;O54998	Peptidyl-prolyl cis-trans isomerase FKBP7	Fkbp7	1.21116	0.000703606	HET_WT	+		0.148488				3.15267	0.276385	25.7816	25.8676	25.7816	25.5369	25.5425	25.5222	25.8103	25.5339	0.0496452	0.010472	9				9	9	44.5	44.5	44.5	24.913	0	26.583	3534900000	43	6	7	6	6	9	8	6	7	6	6	9	8
Q80X72;Q9D3K0	Leucine-rich repeat-containing protein 15	Lrrc15	3.90007	0.000708834	HET_WT	+		0	HET_WT	+		3.14946	1.9635	25.0734	24.3917	24.6531	22.6243	22.8423	22.7611	24.7061	22.7426	0.343922	0.110196	6				6	6	17.4	17.4	17.4	64.176	0	77.61	1121500000	22	5	6	5	4	5	4	5	6	5	4	5	4
Q3U379;Q9QZF2;Q3U3U3	Glypican-1;Secreted glypican-1	Gpc1	1.65792	0.000710525	HET_WT	+		0.019322	HET_WT	+		3.14842	0.729378	25.7884	25.6716	25.6992	24.8545	25.0794	25.0372	25.7197	24.9903	0.0610583	0.119546	16				16	16	48.7	48.7	48.7	61.359	0	174.54	2737600000	67	11	15	15	14	13	12	11	15	15	14	13	12
B7ZNN5;Q8C3U1;Q8BRB1;P29319	Receptor protein-tyrosine kinase;Ephrin type-A receptor 3	Epha3	1.77206	0.000712801	HET_WT	+		0.0151538	HET_WT	+		3.14703	0.825427	23.4826	23.3648	23.2294	22.5044	22.4678	22.6282	23.3589	22.5335	0.126694	0.0840513	9				8	6	11.5	10.7	7.5	109.91	0	24.081	401950000	13	7	9	9	7	5	6	6	8	8	6	5	6
Q545F4;P14602;D3YZ06	Heat shock protein beta-1	Hspb1	-1.45704	0.000713377	HET_WT		+	0.0319231	HET_WT		+	3.14668	-0.543041	28.8933	28.909	28.9914	29.4099	29.4423	29.5707	28.9313	29.4743	0.0526762	0.0850559	11				11	11	71.8	71.8	71.8	23.014	0	272.74	38785000000	221	10	11	10	11	11	11	10	11	10	11	11	11
Q3TDP9;Q3U1J9;Q3TBC8;Q8K482;Q3TBD3;Q3TCC1;D0ESZ4;Q3TDB5	EMILIN-2	Emilin2	1.48859	0.000715635	HET_WT	+		0.0267917	HET_WT	+		3.14531	0.573943	25.9133	25.7502	25.735	25.1903	25.2208	25.2655	25.7995	25.2256	0.0988483	0.0377922	12				12	12	18.3	18.3	18.3	117.21	0	69.575	1010600000	49	12	12	12	12	12	11	12	12	12	12	12	11
B7FAU9;Q8BTM8;B9EKP5;B7FAV1;Q6KAM8	Filamin-A	Flna	-1.12366	0.000749412	HET_WT		+	0.34901				3.12528	-0.168209	33.9187	33.9597	33.9782	34.1292	34.1176	34.1145	33.9522	34.1204	0.0304224	0.00772798	118				118	110	66.4	66.4	64.2	280.5	0	323.31	858900000000	3143	107	114	115	114	114	113	107	114	115	114	114	113
Q8C1X9;Q3U737;O35639;Q3TLP4;Q3TFK4;Q3TET3	Annexin;Annexin A3	Anxa3	-1.35408	0.000751786	HET_WT		+	0.052366				3.12391	-0.437314	29.6367	29.618	29.5759	30.1282	30.0358	29.9786	29.6102	30.0475	0.0311623	0.0754933	26				26	26	69.7	69.7	69.7	36.356	0	323.31	53119000000	310	21	26	26	26	26	25	21	26	26	26	26	25
K7Q751;P34152	Focal adhesion kinase 1	Ptk2	-1.15365	0.000754627	HET_WT		+	0.259076				3.12227	-0.206203	24.8653	24.8009	24.8552	25.0278	25.0524	25.0599	24.8405	25.0467	0.0346847	0.0168197	18				18	17	25	25	24.3	121.06	0	140.11	2042400000	71	13	18	15	16	15	16	13	18	15	16	15	16
I1E4X5;Q8BWQ6;D3YW20;D3YW19	UPF0505 protein C16orf62 homolog	9030624J02Rik	1.16301	0.000770295	HET_WT	+		0.235044				3.11334	0.217869	26.2974	26.235	26.2252	26.0289	26.0267	26.0484	26.2525	26.0347	0.0391633	0.0119527	21				21	21	26.2	26.2	26.2	111.98	0	154.39	3686100000	103	18	19	19	20	19	18	18	19	19	20	19	18
Q7TMG7;P70180	Atrial natriuretic peptide receptor 3	Npr3	-1.86446	0.0008047	HET_WT		+	0.0139592	HET_WT		+	3.09437	-0.898761	23.3318	23.1262	23.4435	24.2301	24.2345	24.1333	23.3005	24.1993	0.160985	0.0571965	9				9	9	20.4	20.4	20.4	59.766	0	23.953	898760000	36	6	9	7	9	8	8	6	9	7	9	8	8
P26645;A0A0A1HAM8;Q05BL6	Myristoylated alanine-rich C-kinase substrate	Marcks	1.2526	0.000826967	HET_WT	+		0.10168				3.08251	0.324927	32.8227	32.7841	32.8348	32.4721	32.443	32.5517	32.8139	32.4889	0.0264972	0.0562789	17				17	17	69.9	69.9	69.9	29.661	0	323.31	43581000000	359	15	16	17	14	14	15	15	16	17	14	14	15
E9Q6R7;O08614		Utrn	-1.24702	0.000832906	HET_WT		+	0.106529				3.0794	-0.318482	28.8899	28.9063	28.9179	29.1568	29.2413	29.2715	28.9047	29.2232	0.0140851	0.0594383	103				103	103	41	41	41	392.7	0	323.31	24643000000	556	83	93	90	96	96	97	83	93	90	96	96	97
Q02788;D3Z7D5	Collagen alpha-2(VI) chain	Col6a2	1.71461	0.000840015	HET_WT	+		0.0140714	HET_WT	+		3.07571	0.77788	26.9192	26.7601	26.6599	26.0395	26.0478	25.9183	26.7798	26.0019	0.130775	0.0724996	18				18	18	25.8	25.8	25.8	110.33	0	158.8	5524200000	67	12	15	15	14	15	12	12	15	15	14	15	12
Q80V47;Q6ZQB6;E9Q9J4	Inositol hexakisphosphate and diphosphoinositol-pentakisphosphate kinase 2	Ppip5k2	1.14553	0.000864023	HET_WT	+		0.289563				3.06347	0.196011	21.0828	21.1287	21.148	20.944	20.9098	20.9177	21.1198	20.9238	0.0334623	0.0179131	5				5	5	9.9	9.9	9.9	83.359	0	13.563	141470000	10	3	5	3	4	4	4	3	5	3	4	4	4
E9QNA7;E9Q6A3		Sorbs1	-1.32383	0.0008657	HET_WT		+	0.0706222				3.06263	-0.404722	27.6295	27.5643	27.5473	27.976	27.9248	28.0544	27.5804	27.9851	0.0433983	0.0653037	29				29	1	50.7	50.7	3.8	82.874	0	320.1	8529400000	184	22	23	25	24	26	24	22	23	25	24	26	24
P09528	Ferritin heavy chain;Ferritin heavy chain, N-terminally processed	Fth1	1.36635	0.000874838	HET_WT	+		0.0490331	HET_WT	+		3.05807	0.450331	28.1624	27.9974	28.0533	27.6436	27.6241	27.5945	28.071	27.6207	0.083924	0.024703	9				9	9	61.5	61.5	61.5	21.066	0	91.617	10689000000	122	8	9	9	9	8	9	8	9	9	9	8	9
Q3V3N5;Q3UJL0;Q99LH1;P70410	Nucleolar GTP-binding protein 2	Gnl2	-1.11439	0.00088455	HET_WT		+	0.380037				3.05328	-0.156249	24.1511	24.2004	24.172	24.3103	24.3405	24.3414	24.1745	24.3307	0.024756	0.0177149	10				10	10	22.5	22.5	22.5	72.1	0	87.752	646920000	28	10	9	8	8	9	8	10	9	8	8	9	8
Q3U0M2;P61922	4-aminobutyrate aminotransferase, mitochondrial	Abat	2.32174	0.000924868	HET_WT	+		0.012	HET_WT	+		3.03392	1.21521	19.5361	19.137	19.2143	17.9781	18.0633	18.2003	19.2958	18.0806	0.211671	0.112096	1				1	1	9.4	9.4	9.4	14.439	0.00051939	2.974	33386000	2	1	1	1	1	1	1	1	1	1	1	1	1
B1AWB9;O88207	Collagen alpha-1(V) chain	Col5a1	1.25738	0.000925506	HET_WT	+		0.101872				3.03362	0.330426	29.7102	29.6776	29.6025	29.3159	29.3728	29.3104	29.6635	29.333	0.0552375	0.0345247	39				39	34	31.3	31.3	28.4	183.67	0	323.31	23140000000	404	36	36	35	36	34	35	36	36	35	36	34	35
E9Q616		Ahnak	-1.16885	0.000968762	HET_WT		+	0.230126				3.01378	-0.225085	34.1609	34.1829	34.1608	34.4015	34.4317	34.3467	34.1682	34.3933	0.0127179	0.0430659	251				251	251	75.2	75.2	75.2	604.25	0	323.31	642740000000	3735	235	240	242	239	245	235	235	240	242	239	245	235
Q3UYV9;Q3TLK3	Nuclear cap-binding protein subunit 1	Ncbp1	1.18749	0.000977144	HET_WT	+		0.190563				3.01004	0.24792	25.8463	25.7997	25.8677	25.6236	25.5531	25.5933	25.8379	25.59	0.0347715	0.0353308	15				15	15	25.3	25.3	25.3	91.926	0	62.435	1925900000	58	11	12	13	11	11	14	11	12	13	11	11	14
O54724;Q3U4N4	Polymerase I and transcript release factor	Ptrf	-1.24182	0.00101741	HET_WT		+	0.118356				2.9925	-0.31246	29.1088	29.1791	29.2167	29.4899	29.4456	29.5064	29.1682	29.4806	0.0547617	0.0314267	16				16	16	42.9	42.9	42.9	43.953	0	323.31	22608000000	209	14	14	15	14	14	15	14	14	15	14	14	15
Q9JKS4;E9PYJ9	LIM domain-binding protein 3	Ldb3	-2.21412	0.00102161	HET_WT		+	0.0136585	HET_WT		+	2.99071	-1.14673	22.227	22.1054	21.8454	23.1861	23.0914	23.3406	22.0593	23.206	0.194922	0.125757	4				4	4	6.8	6.8	6.8	76.431	0	12.628	459020000	12	2	4	4	3	4	3	2	4	4	3	4	3
O35640;Q921D0	Annexin A8;Annexin	Anxa8	3.2723	0.00103293	HET_WT	+		0.0121429	HET_WT	+		2.98593	1.71031	24.2516	23.902	24.0714	22.1316	22.2597	22.7028	24.075	22.3647	0.174811	0.299715	7				7	7	32.4	32.4	32.4	36.724	0	35.604	743830000	23	7	5	5	4	5	5	7	5	5	4	5	5
Q3UH59;Q61879;Q5SV64;Q80T68;Q4KMN4	Myosin-10	Myh10	-1.16299	0.00105027	HET_WT		+	0.242026				2.9787	-0.217839	31.94	31.9163	31.9891	32.145	32.1611	32.1928	31.9485	32.1663	0.0371364	0.0243102	109				95	90	55.1	49.3	46.8	233.45	0	323.31	167440000000	1181	101	104	100	107	104	106	88	90	86	93	90	92
E9PWQ3;J3QQ16;A0A087WS16;O88493;Q9Z0I9;D3YWD1		Col6a3	1.50009	0.00110043	HET_WT	+		0.032233	HET_WT	+		2.95844	0.585047	29.8344	29.7507	29.693	29.1846	29.072	29.2663	29.7593	29.1743	0.0710572	0.0975302	94				94	94	43	43	43	353.93	0	323.31	31656000000	516	82	90	86	81	78	81	82	90	86	81	78	81
Q4LDD4;E9PUB0;F6XBJ8	Arf-GAP with Rho-GAP domain, ANK repeat and PH domain-containing protein 1	Arap1	1.51602	0.00110434	HET_WT	+		0.0320825	HET_WT	+		2.9569	0.600293	26.1947	26.2199	26.2717	25.5623	25.7642	25.5589	26.2287	25.6285	0.0392337	0.117555	21				21	21	22.7	22.7	22.7	162.27	0	302.98	3782600000	95	14	18	18	16	17	19	14	18	18	16	17	19
Q9ESY9	Gamma-interferon-inducible lysosomal thiol reductase	Ifi30	1.59118	0.0011584	HET_WT	+		0.021494	HET_WT	+		2.93614	0.670096	23.8008	23.7251	23.9328	23.1202	23.0751	23.2532	23.8196	23.1495	0.105111	0.0926002	4				4	4	28.2	28.2	28.2	27.784	0	27.896	851460000	28	3	3	3	3	3	3	3	3	3	3	3	3
Q64727	Vinculin	Vcl	-1.1808	0.00121191	HET_WT		+	0.209574				2.91653	-0.239761	32.7916	32.7217	32.7568	32.9618	33.035	32.9927	32.7567	32.9965	0.0349676	0.0367378	64				64	61	66.4	66.4	64.4	116.72	0	323.31	373230000000	1429	60	63	62	61	62	64	60	63	62	61	62	64
A6MDD3;Q8R422	CD109 antigen	Cd109	-1.31073	0.00122345	HET_WT		+	0.0810566				2.91241	-0.390376	25.7044	25.7135	25.5835	26.0124	26.088	26.0721	25.6671	26.0575	0.072567	0.0398426	23				23	23	22.3	22.3	22.3	161.66	0	201.58	3813000000	100	17	19	19	22	23	21	17	19	19	22	23	21
Q64429;Q3UTK2;Q80V82;Q9CUA1;Q8BRY0	Cytochrome P450 1B1	Cyp1b1	-1.20671	0.00127432	HET_WT		+	0.166984				2.89472	-0.271076	25.1713	25.1545	25.0749	25.4056	25.4311	25.3772	25.1336	25.4046	0.0514783	0.0269452	14				14	14	36.6	36.6	36.6	60.537	0	153.06	2822100000	63	7	13	12	13	14	13	7	13	12	13	14	13
Q3UIT6;Q3TIB7;Q921G8;Q8BZZ0	Gamma-tubulin complex component 2	Tubgcp2	1.15013	0.00128371	HET_WT	+		0.287898				2.89153	0.201798	24.088	24.0365	24.0561	23.8231	23.8598	23.8924	24.0602	23.8584	0.0260192	0.0346582	12				12	12	16.6	16.6	16.6	103.15	0	65.585	849100000	35	10	11	12	11	10	10	10	11	12	11	10	10
Q3U2Z5;Q08509;Q3UGL1;Q3UFL4;Q3TMV3;D3Z5I5	Epidermal growth factor receptor kinase substrate 8	Eps8	1.23143	0.00128736	HET_WT	+		0.137956				2.8903	0.300339	26.4068	26.3859	26.3237	26.1234	26.0287	26.0632	26.3721	26.0718	0.0432405	0.0479249	20				20	20	32.8	32.8	32.8	94.484	0	175.71	2969100000	106	15	19	17	19	18	18	15	19	17	19	18	18
G3XA48;P58044	Isopentenyl-diphosphate Delta-isomerase 1	Idi1	1.3481	0.00128773	HET_WT	+		0.0658427				2.89018	0.430924	27.1511	27.0807	27.0756	26.5865	26.6771	26.7511	27.1025	26.6716	0.042203	0.0824473	8				8	8	42.4	42.4	42.4	32.477	0	138.11	6996600000	71	5	8	8	8	8	8	5	8	8	8	8	8
O88693	Ceramide glucosyltransferase	Ugcg	2.04318	0.00129549	HET_WT	+		0.01368	HET_WT	+		2.88756	1.03082	20.6091	20.2782	20.5908	19.3488	19.5896	19.4473	20.4927	19.4619	0.185994	0.121038	2				2	2	10.4	10.4	10.4	44.838	0	9.4128	67586000	6	1	1	2	1	1	1	1	1	2	1	1	1
Q07797	Galectin-3-binding protein	Lgals3bp	8.648	0.00131024	HET_WT	+		0	HET_WT	+		2.88265	3.11237	24.3373	23.7848	24.2947	21.1097	21.5782	20.3917	24.1389	21.0265	0.307436	0.597565	7				7	7	22	22	22	64.49	0	135.01	667770000	16	4	6	7	3	4	2	4	6	7	3	4	2
H7BX23;Q6W3F0;F6R2A2	Prolyl 4-hydroxylase subunit alpha-3	P4ha3	1.6358	0.00133858	HET_WT	+		0.0208889	HET_WT	+		2.87336	0.709993	24.3685	24.3939	24.1345	23.6549	23.5478	23.5642	24.299	23.589	0.142963	0.0576912	8				8	8	21.6	21.6	21.6	60.988	0	53.984	930320000	36	6	8	8	6	7	8	6	8	8	6	7	8
E9QNQ3;E9Q1D6;Q0VD84;O08999	Latent-transforming growth factor beta-binding protein 2	Ltbp2	1.12481	0.00134	HET_WT	+		0.357464				2.8729	0.169679	28.8607	28.9022	28.855	28.6755	28.7052	28.7281	28.8726	28.7029	0.0257554	0.0263599	24				24	24	17.2	17.2	17.2	195.54	0	323.31	17483000000	257	21	22	24	22	21	23	21	22	24	22	21	23
Q8BR82;F6VSK8;Q3TWK2;Q8CC06;Q6PEE8;Q80ZI8;Q61739	Integrin alpha-6;Integrin alpha-6 heavy chain;Integrin alpha-6 light chain	Itga6	-1.72066	0.00134194	HET_WT		+	0.0215072	HET_WT		+	2.87227	-0.782964	22.1984	21.995	22.2722	22.9144	22.8612	23.0389	22.1552	22.9382	0.14359	0.0912314	3				3	3	6.5	6.5	6.5	74.894	0	6.3766	48685000	4	2	2	3	2	2	2	2	2	3	2	2	2
O88792	Junctional adhesion molecule A	F11r	-1.68052	0.00135242	HET_WT		+	0.0207792	HET_WT		+	2.86889	-0.748912	23.9415	23.9881	23.8051	24.5538	24.8087	24.6189	23.9116	24.6605	0.0951021	0.132449	4				4	4	20	20	20	32.423	0	31.102	1042500000	24	3	4	3	4	4	4	3	4	3	4	4	4
P37040;Q05DV1	NADPH--cytochrome P450 reductase	Por	-1.22548	0.00135901	HET_WT		+	0.148855				2.86678	-0.293351	27.2311	27.2842	27.2067	27.5235	27.5886	27.4899	27.2407	27.534	0.0396261	0.050195	19				19	19	39.2	39.2	39.2	77.043	0	323.31	10258000000	131	15	16	15	16	15	18	15	16	15	16	15	18
O09131	Glutathione S-transferase omega-1	Gsto1	1.41477	0.00136099	HET_WT	+		0.0470365	HET_WT	+		2.86614	0.500566	30.0611	29.968	30.1568	29.6247	29.5278	29.5317	30.062	29.5614	0.0943824	0.0548566	15				15	15	64.6	64.6	64.6	27.497	0	293.78	56566000000	215	15	14	15	15	15	15	15	14	15	15	15	15
Q69Z38	Pseudopodium-enriched atypical kinase 1	Peak1	-1.45163	0.00138102	HET_WT		+	0.0404444	HET_WT		+	2.8598	-0.537671	26.7112	26.8514	26.8269	27.2587	27.3088	27.435	26.7965	27.3342	0.0748573	0.0908409	37				37	37	31.6	31.6	31.6	191.09	0	291.79	4391100000	152	28	31	34	33	31	36	28	31	34	33	31	36
Q8BX02	KN motif and ankyrin repeat domain-containing protein 2	Kank2	-1.09569	0.00139383	HET_WT		+	0.451688				2.85579	-0.131842	27.8971	27.8457	27.8522	27.9944	27.991	28.005	27.865	27.9968	0.0279928	0.0073193	28				28	28	52.6	52.6	52.6	90.244	0	270.94	11124000000	162	23	23	25	25	27	27	23	23	25	25	27	27
Q3UJ34;Q3UEJ7;P16460;J3QNG0	Argininosuccinate synthase	Ass1;Gm5424	1.48154	0.00147586	HET_WT	+		0.0377143	HET_WT	+		2.83095	0.5671	27.7736	27.6847	27.9338	27.225	27.2352	27.2307	27.7974	27.2303	0.126241	0.00509787	19				19	19	45.4	45.4	45.4	46.584	0	221.44	12005000000	124	18	18	19	18	18	17	18	18	19	18	18	17
E9PWE8;Q3TT92;Q62188;Q3TAS8	Dihydropyrimidinase-related protein 3	Dpysl3	-1.42025	0.00150391	HET_WT		+	0.0479137	HET_WT		+	2.82278	-0.506141	30.0972	30.2529	30.2741	30.6474	30.735	30.7603	30.2081	30.7142	0.0965837	0.0592791	30				30	26	70.3	70.3	62.8	73.884	0	323.31	89993000000	540	25	30	30	30	30	30	25	30	30	30	30	30
Q8K173;Q7TT32;Q3TVI5;Q5DTG2;P08121;Q8BLW4;Q3UH72;Q8BKY2	Collagen alpha-1(III) chain	Col3a1	1.64539	0.00159297	HET_WT	+		0.0212381	HET_WT	+		2.79779	0.718427	30.0797	30.0742	29.8332	29.2028	29.3664	29.2625	29.9957	29.2772	0.140764	0.0828125	43				43	38	52.8	52.8	46.6	115.14	0	323.31	35658000000	385	41	43	43	38	42	41	41	43	43	38	42	41
D3YYR5;Q9Z256;D3Z5U5;Q9Z257;Q3UCX4;Q3TR36;Q9JJX6	P2X purinoceptor;P2X purinoceptor 4	P2rx4	1.49475	0.00161881	HET_WT	+		0.0371966	HET_WT	+		2.7908	0.579905	24.5098	24.5787	24.6347	23.975	23.8888	24.1197	24.5744	23.9945	0.062551	0.11668	6				6	6	20.6	20.6	20.6	38.139	0	23.338	427780000	22	6	4	5	5	3	5	6	4	5	5	3	5
Q3UMS6;B2RUJ7;Q00519	Xanthine dehydrogenase/oxidase;Xanthine dehydrogenase;Xanthine oxidase	Xdh	2.04467	0.00162876	HET_WT	+		0.0148679	HET_WT	+		2.78814	1.03187	24.2007	24.0139	24.1388	22.9759	23.3347	22.9471	24.1178	23.0859	0.0951219	0.215928	11				11	11	13	13	13	146.5	0	77.184	722870000	26	9	11	11	8	7	6	9	11	11	8	7	6
Q5SYD0;B2RWZ2	Unconventional myosin-Id	Myo1d	1.68771	0.00164507	HET_WT	+		0.02115	HET_WT	+		2.78382	0.755068	27.1942	27.1412	27.2323	26.3187	26.3583	26.6256	27.1893	26.4342	0.0457607	0.166956	28				28	28	34.8	34.8	34.8	116.08	0	119.65	3298200000	103	23	25	26	25	23	25	23	25	26	25	23	25
Q52KR3	Protein prune homolog 2	Prune2	-1.53077	0.00166014	HET_WT		+	0.0347547	HET_WT		+	2.77985	-0.614255	23.1853	23.1728	23.0652	23.713	23.8958	23.6572	23.1411	23.7553	0.0660005	0.124791	12				12	12	6.2	6.2	6.2	339.51	0	59.857	400740000	21	6	6	7	9	9	10	6	6	7	9	9	10
Q8CG19;B1B1E2	Latent-transforming growth factor beta-binding protein 1	Ltbp1	-1.33699	0.00166319	HET_WT		+	0.0790254				2.77906	-0.418983	30.8443	30.8587	30.7978	31.3523	31.1743	31.2311	30.8336	31.2526	0.0318419	0.090924	37				37	37	30.4	30.4	30.4	186.72	0	323.31	77878000000	284	30	32	32	35	34	33	30	32	32	35	34	33
G5E8J0;O35516;Q3U1W7	Neurogenic locus notch homolog protein 2;Notch 2 extracellular truncation;Notch 2 intracellular domain	Notch2	1.35209	0.00166565	HET_WT	+		0.0733978				2.77842	0.435191	25.8127	25.6988	25.8649	25.4174	25.3348	25.3187	25.7921	25.357	0.0849538	0.0529501	17				17	17	10.8	10.8	10.8	265.63	0	64.627	1123400000	50	12	13	15	12	15	13	12	13	15	12	15	13
Q9JKY7;Q91W87		Cyp2d22	-1.63174	0.00167257	HET_WT		+	0.0208791	HET_WT		+	2.77661	-0.706407	21.2314	21.2764	21.0479	21.8664	22.0107	21.7978	21.1852	21.8916	0.121062	0.108652	5				5	5	11	11	11	56.467	0	8.7513	221710000	10	3	4	2	5	5	5	3	4	2	5	5	5
P70207	Plexin-A2	Plxna2	2.31469	0.00169577	HET_WT	+		0.0145532	HET_WT	+		2.77063	1.21082	21.4465	21.6607	21.1566	20.0735	20.2944	20.2635	21.4213	20.2105	0.253002	0.119587	4				1	1	2.2	0.6	0.6	211.53	0.00034861	3.1063	72636000	3	2	4	3	3	3	3	1	1	1	1	1	1
Q3UHA5;E9Q1R5;Q8R5M7;Q3UHN4;P97445	Voltage-dependent P/Q-type calcium channel subunit alpha-1A	Cacna1a	1.53366	0.0017223	HET_WT	+		0.034963	HET_WT	+		2.76389	0.61698	21.5326	21.4345	21.2677	20.852	20.776	20.7559	21.4116	20.7946	0.133902	0.0507087	1				1	1	0.9	0.9	0.9	262.1	0	6.0142	15785000	3	1	1	1	1	1	1	1	1	1	1	1	1
F7AAP4;D1FNM8;H2BL43;E9Q828;Q6Q477;D1FNM9	Calcium-transporting ATPase	Atp2b4	1.95342	0.00172895	HET_WT	+		0.0145926	HET_WT	+		2.76222	0.966005	22.1009	21.8852	22.0294	21.1709	20.8143	21.1324	22.0052	21.0392	0.109857	0.19568	11				3	3	11	3.9	3.9	128.56	0	5.0458	132110000	6	11	9	10	9	10	9	3	2	3	1	2	1
E9PZ16;B1B0C7;Q05793;Q3UHH3	Basement membrane-specific heparan sulfate proteoglycan core protein;Endorepellin;LG3 peptide	Hspg2	-1.11686	0.00174458	HET_WT		+	0.384578				2.75831	-0.159452	31.0904	31.1213	31.0958	31.2309	31.2579	31.2971	31.1025	31.262	0.0165243	0.0332505	102				102	102	38.6	38.6	38.6	469.78	0	323.31	138490000000	1175	90	102	98	100	101	98	90	102	98	100	101	98
Q80YP5;P11688	Integrin alpha-5;Integrin alpha-5 heavy chain;Integrin alpha-5 light chain	Itga5	-1.84024	0.00178789	HET_WT		+	0.0193231	HET_WT		+	2.74766	-0.879893	28.5438	28.6325	28.3532	29.4956	29.454	29.2195	28.5098	29.3897	0.142734	0.148853	22				22	22	26.2	26.2	26.2	115.01	0	286.51	30326000000	215	18	22	21	22	22	22	18	22	21	22	22	22
D3Z3Q3;Q921U8	Smoothelin	Smtn	-1.46147	0.00178855	HET_WT		+	0.0445581	HET_WT		+	2.7475	-0.547417	25.3394	25.3575	25.5071	25.8495	25.9738	26.023	25.4014	25.9488	0.0920373	0.0894092	17				17	17	24.8	24.8	24.8	103.04	0	323.31	2294800000	77	14	14	14	16	17	16	14	14	14	16	17	16
Q9ESR1;Q540E6;Q921J2	GTP-binding protein Rheb	Rheb	-1.16573	0.00179419	HET_WT		+	0.254709				2.74613	-0.221228	25.3585	25.2902	25.3153	25.5082	25.5846	25.5349	25.3214	25.5426	0.0345407	0.0387363	4				4	4	18.5	18.5	18.5	20.393	0	14.619	2548200000	33	4	4	4	3	4	4	4	4	4	3	4	4
Q8BY89	Choline transporter-like protein 2	Slc44a2	1.39866	0.00179446	HET_WT	+		0.0538405				2.74607	0.48405	25.9569	25.9748	25.9999	25.6177	25.4026	25.4592	25.9772	25.4931	0.0216052	0.111487	10				10	10	16.9	16.9	16.9	80.109	0	33.978	3047000000	42	7	10	9	9	8	9	7	10	9	9	8	9
Q4KML7;Q3UXR4;Q3UL48;Q3TCP5;P26040;Q8CBU4	Ezrin	Ezr	1.42745	0.00183067	HET_WT	+		0.0489444	HET_WT	+		2.73739	0.513436	25.3336	25.1601	25.2663	24.737	24.6577	24.8251	25.2533	24.7399	0.0874823	0.0837315	18				9	9	33.4	19.5	19.5	69.406	0	83.046	2091400000	59	16	15	14	16	15	15	8	7	7	7	7	7
Q9R0E2;Q3UE11;Q3TZN4	Procollagen-lysine,2-oxoglutarate 5-dioxygenase 1	Plod1	1.23157	0.00183534	HET_WT	+		0.148484				2.73628	0.300499	26.9595	26.9505	26.9426	26.5691	26.6927	26.6893	26.9508	26.6503	0.008457	0.0704155	21				21	21	35	35	35	83.594	0	263.87	7703700000	113	18	17	17	20	15	18	18	17	17	20	15	18
Q6PJ18		Tpm2	-1.29894	0.00186532	HET_WT		+	0.0924628				2.72925	-0.377333	31.2433	31.1634	31.3125	31.674	31.5881	31.589	31.2397	31.617	0.0745999	0.0493375	20				10	0	50	30.6	0	32.957	0	311.58	94033000000	240	19	20	19	19	19	19	10	10	10	10	10	10
Q3UMQ1;P47713;Q9DBX5	Cytosolic phospholipase A2;Phospholipase A2;Lysophospholipase	Pla2g4a	-1.27476	0.00187474	HET_WT		+	0.105652				2.72706	-0.350225	27.8215	27.8401	27.7446	28.174	28.2046	28.0783	27.8021	28.1523	0.0506503	0.0659112	28				28	28	53.6	53.6	53.6	85.221	0	323.31	16969000000	228	22	26	27	28	27	27	22	26	27	28	27	27
S4R1S7;A3KGT0;A0A0R4J2B0;V9GX43;S4R2U7;E9QA47		Celf2	-1.45213	0.00189016	HET_WT		+	0.0458074	HET_WT		+	2.7235	-0.538174	24.8843	24.9562	24.9457	25.4278	25.6036	25.3693	24.9287	25.4669	0.0388505	0.121974	7				7	3	19.1	19.1	6.4	49.977	0	134.48	2376200000	60	7	7	6	7	7	7	7	7	6	7	7	7
P70158	Acid sphingomyelinase-like phosphodiesterase 3a	Smpdl3a	1.55074	0.00195942	HET_WT	+		0.0346422	HET_WT	+		2.70787	0.632959	20.5019	20.4729	20.3557	19.8339	19.6697	19.9282	20.4435	19.8106	0.0773959	0.130825	1				1	1	2	2	2	49.857	0.0015126	2.4354	56142000	4	1	1	1	1	1	1	1	1	1	1	1	1
A0A087WNN3;Q6ZPR6	Inhibitor of Bruton tyrosine kinase	Ibtk	-1.69011	0.00196572	HET_WT		+	0.0209882	HET_WT		+	2.70648	-0.757121	19.8493	19.6648	19.7407	20.6774	20.3679	20.4808	19.7516	20.5087	0.0927163	0.156587	2				2	2	4.4	4.4	4.4	54.675	0.006462	1.6992	76815000	6	2	2	2	2	2	2	2	2	2	2	2	2
Q9CZU4;Q9ESC4;Q9ESC5	GTPase Era, mitochondrial	Eral1	1.18496	0.0019674	HET_WT	+		0.216058				2.70611	0.244837	22.6308	22.7052	22.7089	22.4635	22.455	22.392	22.6817	22.4368	0.0440676	0.0390215	3				3	3	9.2	9.2	9.2	48.186	0.0028025	2.022	381720000	7	3	3	3	3	3	3	3	3	3	3	3	3
Q4KMS1;Q9QXA7;F7B7X2	Tripartite motif-containing protein 44	Trim44	-10.8231	0.00202206	HET_WT		+	0.0141667	HET_WT		+	2.6942	-3.43604	19.5423	19.9996	18.4936	22.5549	22.6539	23.1348	19.3452	22.7812	0.77213	0.310164	2				2	2	6.4	6.4	6.4	38.128	0.0055348	1.8035	59041000	3	1	2	2	2	1	2	1	2	2	2	1	2
Q8R0W6	NEDD4 family-interacting protein 1	Ndfip1	1.45951	0.00208993	HET_WT	+		0.0463824	HET_WT	+		2.67987	0.54548	23.1389	23.2345	23.2316	22.6873	22.522	22.7593	23.2017	22.6562	0.0543468	0.121679	1				1	1	4.5	4.5	4.5	24.914	0.0039428	1.9586	56445000	3	1	1	1	1	1	1	1	1	1	1	1	1
Q3V3U0;Q3TFQ8;Q8CI94;Q3UYH9	Alpha-1,4 glucan phosphorylase;Glycogen phosphorylase, brain form	Pygb	1.24869	0.0021233	HET_WT	+		0.133816				2.67299	0.320412	28.3924	28.4075	28.5029	28.0929	28.0768	28.1718	28.4343	28.1138	0.0599346	0.050866	35				35	1	54.3	54.3	1.4	96.715	0	323.31	15879000000	229	28	34	32	29	31	32	28	34	32	29	31	32
Q7M6Y3	Phosphatidylinositol-binding clathrin assembly protein	Picalm	-1.19752	0.00218534	HET_WT		+	0.192775				2.66048	-0.260045	28.1967	28.2973	28.312	28.538	28.5356	28.5126	28.2687	28.5287	0.0627494	0.0139953	20				20	1	46.1	46.1	5	71.543	0	323.31	21255000000	150	15	19	18	20	19	20	15	19	18	20	19	20
Q9DC42;Q4FJS6;A0A0D9SEG8;E9QMJ5;E9QJS7;Q9Z0M6	CD97 antigen	Adgre5;Cd97	-1.43487	0.00220041	HET_WT		+	0.0502368				2.6575	-0.520922	24.0694	24.3051	24.2087	24.6887	24.7742	24.683	24.1944	24.7153	0.118491	0.0510616	11				11	11	23.4	23.4	23.4	80.202	0	101.2	1576500000	30	8	9	8	9	10	8	8	9	8	9	10	8
A0A0R4J1G9;Q8CI59;D3YTP0;E9QN92	Metalloreductase STEAP3	Steap3	2.43467	0.00220069	HET_WT	+		0.01425	HET_WT	+		2.65744	1.28372	22.9801	23.494	23.3729	21.8614	21.9455	22.1889	23.2823	21.9986	0.268655	0.170087	7				7	7	17	17	17	54.747	0	21.935	237010000	16	6	7	6	3	3	2	6	7	6	3	3	2
Q8BFW7	Lipoma-preferred partner homolog	Lpp	-1.32125	0.00223522	HET_WT		+	0.0859738				2.65068	-0.401899	30.0102	30.0427	30.0143	30.3964	30.5336	30.3429	30.0224	30.4243	0.0176945	0.0983839	25				25	25	59.4	59.4	59.4	65.89	0	323.31	73477000000	420	22	21	22	25	25	23	22	21	22	25	25	23
Q8CI51;Q2Q7P0	PDZ and LIM domain protein 5	Pdlim5	-1.30761	0.00225347	HET_WT		+	0.0929712				2.64715	-0.386936	30.0371	30.1788	30.0034	30.4889	30.4415	30.4496	30.0731	30.46	0.0930579	0.0253535	22				22	4	53	53	8	63.299	0	323.31	70062000000	342	21	22	22	20	21	22	21	22	22	20	21	22
Q8VHY0	Chondroitin sulfate proteoglycan 4	Cspg4	-1.17079	0.00226896	HET_WT		+	0.250355				2.64417	-0.227479	29.0008	29.0114	29.0447	29.2762	29.1864	29.2766	29.0189	29.2464	0.0229428	0.0519674	50				50	50	32.7	32.7	32.7	252.31	0	323.31	34505000000	393	41	46	47	49	49	49	41	46	47	49	49	49
Q8BPS5;Q8C2E6;Q544N9;Q3TRK9;P53986;Q8C571	Monocarboxylate transporter 1	Slc16a1	1.718	0.0024028	HET_WT	+		0.0211111	HET_WT	+		2.61928	0.780726	27.0949	27.0586	27.1303	26.2	26.2029	26.5387	27.0946	26.3138	0.0358391	0.194705	3				3	3	12.3	12.3	12.3	38.157	0	68.535	704860000	22	2	3	3	2	3	3	2	3	3	2	3	3
Q8BVQ5	Protein phosphatase methylesterase 1	Ppme1	-1.15624	0.0024034	HET_WT		+	0.289264				2.61917	-0.209442	27.1093	27.1664	27.1518	27.314	27.4002	27.3416	27.1425	27.3519	0.0296852	0.0440437	12				12	12	42.5	42.5	42.5	42.256	0	91.96	4267100000	80	9	12	11	12	12	12	9	12	11	12	12	12
P56485	Atypical chemokine receptor 3	Ackr3	1.91908	0.00243518	HET_WT	+		0.0212	HET_WT	+		2.61347	0.940415	20.4565	20.6954	20.4761	19.6476	19.3843	19.7749	20.5427	19.6022	0.132637	0.199209	1				1	1	3.6	3.6	3.6	41.635	0	80.296	40829000	6	1	1	1	1	1	1	1	1	1	1	1	1
B7ZWC4;Q07113;B9EKB8;Q8C2F9	Cation-independent mannose-6-phosphate receptor	Igf2r	1.3262	0.00249541	HET_WT	+		0.0870823				2.60286	0.407299	28.1896	28.3772	28.2281	27.881	27.8716	27.8204	28.265	27.8577	0.0991091	0.0326028	53				53	53	28.8	28.8	28.8	273.86	0	323.31	14008000000	240	43	43	48	42	45	40	43	43	48	42	45	40
P11862;D3YWD9;D3Z503;Q9D699	Growth arrest-specific protein 2	Gas2	1.70862	0.00250999	HET_WT	+		0.0226809	HET_WT	+		2.60033	0.772828	26.1051	25.868	26.094	25.1647	25.1655	25.4185	26.0224	25.2496	0.133839	0.146292	10				10	10	43.3	43.3	43.3	34.9	0	64.999	1433400000	53	10	9	8	10	9	8	10	9	8	10	9	8
Q3U868;Q921K2;Q3TX36;Q3TM68;Q3TIV3;Q3UJ03;Q3TF18;P11103	Poly [ADP-ribose] polymerase 1	Parp1	1.17275	0.00254839	HET_WT	+		0.250597				2.59373	0.229901	26.555	26.4685	26.4753	26.2299	26.2873	26.2919	26.4996	26.2697	0.0480858	0.0345727	20				20	20	29	29	29	107.91	0	223.34	3002900000	89	14	16	18	17	16	17	14	16	18	17	16	17
A5D6P3;O35379;Q8C7V6	Multidrug resistance-associated protein 1	Abcc1	-1.30646	0.00259162	HET_WT		+	0.0960949				2.58643	-0.385661	26.2981	26.183	26.2887	26.7307	26.5948	26.6013	26.2566	26.6422	0.0639258	0.0766372	27				27	27	24.3	24.3	24.3	171.18	0	323.31	4575300000	110	24	25	21	25	26	25	24	25	21	25	26	25
P21956;Q3TDU5	Lactadherin	Mfge8	-1.26873	0.0026655	HET_WT		+	0.120251				2.57422	-0.343384	27.1972	27.1603	27.1752	27.4884	27.6202	27.4544	27.1776	27.521	0.0185827	0.0875821	13				13	13	35.9	35.9	35.9	51.24	0	200.6	10290000000	91	9	11	12	11	13	12	9	11	12	11	13	12
A0A0J9YUR2;A0A0J9YTU3;Q5SXY1;A0A0J9YV86;A0A0J9YUF8;Q3UPB2	Cytospin-B	Specc1	-1.36424	0.00266843	HET_WT		+	0.0795271				2.57374	-0.448102	26.6367	26.7057	26.6844	27.089	27.0338	27.2483	26.6756	27.1237	0.035327	0.111403	17				17	17	20.6	20.6	20.6	108.84	0	154.55	3291700000	80	11	14	14	14	15	15	11	14	14	14	15	15
Q9JKF1;Q80UW7;Q6ZQK2;Q8CGH5;Q05CQ4	Ras GTPase-activating-like protein IQGAP1	Iqgap1	-1.15618	0.00273276	HET_WT		+	0.294903				2.5634	-0.209368	31.2859	31.1989	31.2518	31.4296	31.4427	31.4925	31.2455	31.4549	0.0438039	0.0331873	84				84	82	66.4	66.4	65.2	188.74	0	323.31	121920000000	910	69	80	82	82	81	83	69	80	82	82	81	83
A2AEX8;A2AEX6;P97447;A2AEY1;A2AEY2;A2AEX7	Four and a half LIM domains protein 1	Fhl1	-1.76102	0.00277713	HET_WT		+	0.0206522	HET_WT		+	2.5564	-0.816408	29.0875	29.4321	29.0562	30.0467	30.0307	29.9477	29.1919	30.0084	0.208557	0.0531612	14				14	14	59.1	59.1	59.1	33.563	0	243.57	51460000000	162	10	14	12	14	13	13	10	14	12	14	13	13
Q9JIF7	Coatomer subunit beta	Copb1	1.09546	0.0027783	HET_WT	+		0.463296				2.55622	0.131535	29.108	29.0761	29.129	28.9744	28.9499	28.9942	29.1044	28.9728	0.0266247	0.0222219	39				39	39	57.6	57.6	57.6	107.06	0	323.31	35938000000	376	31	37	35	37	37	36	31	37	35	37	37	36
Q8K0C4	Lanosterol 14-alpha demethylase	Cyp51a1	1.28555	0.00280617	HET_WT	+		0.110035				2.55189	0.36238	27.951	27.8074	27.8831	27.5764	27.5274	27.4506	27.8805	27.5181	0.0718538	0.0633624	14				14	14	36.8	36.8	36.8	56.775	0	176.82	12250000000	134	13	13	13	14	14	14	13	13	13	14	14	14
Q9CY49;Q9R099	Transducin beta-like protein 2	Tbl2	1.40919	0.00289226	HET_WT	+		0.0662147				2.53876	0.494867	25.1067	25.1232	25.1935	24.5041	24.7285	24.7061	25.1411	24.6463	0.0461112	0.123572	7				7	7	17.9	17.9	17.9	49.582	0	58.09	1611800000	27	7	6	6	7	6	6	7	6	6	7	6	6
Q9DC11;B1AY85;B1AY86	Plexin domain-containing protein 2	Plxdc2	1.56899	0.00298387	HET_WT	+		0.0395484	HET_WT	+		2.52522	0.649833	23.6546	23.6354	23.6444	23.1932	22.9263	22.8654	23.6448	22.995	0.00957509	0.174397	4				4	4	9.4	9.4	9.4	59.616	0	37.33	488220000	8	4	4	4	4	4	4	4	4	4	4	4	4
A0A097BVN3;P97785;Q9QWK2;D6RDD4	GDNF family receptor alpha-1	Gfra1	7.97606	0.00298603	HET_WT	+		0.0134118	HET_WT	+		2.52491	2.99568	22.5803	22.2463	22.0603	18.4373	19.5862	19.8763	22.2956	19.2999	0.263512	0.76099	3				3	3	9.4	9.4	9.4	51.711	0	8.9781	163140000	4	3	2	2	0	1	0	3	2	2	0	1	0
Q3UN55;Q3UDA8;P52825	Carnitine O-palmitoyltransferase 2, mitochondrial	Cpt2	1.39314	0.00300666	HET_WT	+		0.0748235				2.52192	0.478338	27.1857	27.0066	26.9774	26.5066	26.6102	26.6179	27.0566	26.5782	0.112822	0.0621963	18				18	18	36.9	36.9	36.9	73.964	0	98.819	3188400000	73	13	17	17	17	17	17	13	17	17	17	17	17
Q8CDZ9;Q921T1;Q3TWH5;A0A0A6YXU9;P27090	Transforming growth factor beta-2;Latency-associated peptide	Tgfb2	-5.66194	0.00307106	HET_WT		+	0.0116923	HET_WT		+	2.51271	-2.5013	18.5131	18.3819	19.4827	21.5971	20.9732	21.3112	18.7926	21.2939	0.60126	0.312318	2				2	2	11.2	11.2	11.2	25.538	0.0010152	2.58	66322000	2	1	0	1	2	2	2	1	0	1	2	2	2
Q3THQ0;P29416;Q3TXV7;Q3TW10;Q8BNS6;Q3UCP6;Q3U936;Q3TVI2;Q3TKF6	Beta-hexosaminidase;Beta-hexosaminidase subunit alpha	Hexa	1.52663	0.00315148	HET_WT	+		0.0459697	HET_WT	+		2.50149	0.61035	26.7666	26.7451	26.7993	26.0413	26.0913	26.3474	26.7703	26.16	0.0273169	0.164231	10				10	10	30.9	30.9	30.9	60.535	0	323.31	6871900000	82	8	9	9	9	9	9	8	9	9	9	9	9
Q3TJD7;Q8BVJ7	PDZ and LIM domain protein 7	Pdlim7	-1.22075	0.00322506	HET_WT		+	0.178714				2.49146	-0.287766	28.2634	28.3857	28.3532	28.5736	28.6679	28.6241	28.3341	28.6219	0.0633468	0.0471808	16				16	16	53.4	53.4	53.4	50.118	0	323.31	25387000000	196	14	16	16	16	16	16	14	16	16	16	16	16
Q3TW82;P12265	Beta-glucuronidase	Gusb	1.46982	0.00323862	HET_WT	+		0.0531646				2.48964	0.555644	25.3523	25.2285	25.2127	24.5603	24.7528	24.8135	25.2645	24.7089	0.076441	0.132175	11				11	11	24.7	24.7	24.7	74.27	0	233.85	2308300000	74	9	11	11	10	11	10	9	11	11	10	11	10
A2AL50;Q8C0I1;H3BKN2;A2AL49;Q8BKC4	Alkyldihydroxyacetonephosphate synthase, peroxisomal	Agps	-1.20318	0.00331036	HET_WT		+	0.203258				2.48013	-0.266851	26.7329	26.7323	26.8501	27.0719	27.0248	27.0191	26.7718	27.0386	0.0678256	0.0290003	15				15	15	33.2	33.2	33.2	74.342	0	173.22	3885600000	114	13	14	13	12	14	14	13	14	13	12	14	14
E9Q448		Tpm1	-2.21522	0.00341293	HET_WT		+	0.019625	HET_WT		+	2.46687	-1.14745	26.5066	26.7982	27.0636	27.8029	27.8983	28.1096	26.7895	27.9369	0.278637	0.156998	28				2	0	67.3	3.9	0	32.776	0	12.688	7671700000	28	24	26	26	27	24	27	2	2	2	2	2	2
P63038	60 kDa heat shock protein, mitochondrial	Hspd1	-1.17846	0.00352306	HET_WT		+	0.250674				2.45308	-0.236902	31.5968	31.5584	31.4836	31.7994	31.8054	31.7446	31.5462	31.7831	0.057571	0.0334881	35				35	35	71.9	71.9	71.9	60.955	0	323.31	150970000000	801	35	35	35	35	35	34	35	35	35	35	35	34
D9J2Z9;D9J300;D9J301;D9J302		Pdlim5	-2.38736	0.00353884	HET_WT		+	0.0173103	HET_WT		+	2.45114	-1.25542	22.5809	23.1483	23.0562	24.2939	24.2808	23.977	22.9285	24.1839	0.304514	0.179291	19				1	1	60.8	5.6	5.6	52.396	0	38.582	636300000	12	18	19	19	18	18	19	1	1	1	1	1	1
A0A0R4J085;Q3UHZ7;Q3TAD4;Q91YN5;A0A0R4J1F6	UDP-N-acetylhexosamine pyrophosphorylase;UDP-N-acetylgalactosamine pyrophosphorylase;UDP-N-acetylglucosamine pyrophosphorylase	Uap1	1.3267	0.00354519	HET_WT	+		0.0955219				2.45036	0.407846	26.22	26.0885	26.2539	25.6939	25.8291	25.8159	26.1875	25.7796	0.0874102	0.0745089	13				13	13	34	34	34	58.495	0	192.09	2461000000	61	10	11	11	10	12	12	10	11	11	10	12	12
A0A0B4J1E4;Q5U431;Q9D442;A6QR71	G-protein coupled receptor 39	Gpr39	-1.65203	0.00360665	HET_WT		+	0.0347241	HET_WT		+	2.4429	-0.72424	21.4462	21.6202	21.2889	22.0731	22.1464	22.3086	21.4518	22.176	0.165716	0.120532	2				2	2	5.5	5.5	5.5	51.585	0	5.8604	233550000	9	2	2	2	2	2	2	2	2	2	2	2	2
Q3USZ8;Q3TS89	Deleted in autism protein 1 homolog	1190002N15Rik	2.06786	0.00363984	HET_WT	+		0.0210526	HET_WT	+		2.43892	1.04814	22.5583	22.4781	22.555	21.2398	21.3982	21.809	22.5305	21.4823	0.0453636	0.293816	5				5	5	20	20	20	49.462	0	16.411	259680000	5	3	3	3	2	3	1	3	3	3	2	3	1
F2Z3U3;F2Z4B7;G5E867		Raph1	-1.47942	0.00364376	HET_WT		+	0.0541728				2.43845	-0.565034	26.4425	26.335	26.5597	26.9461	27.1428	26.9434	26.4457	27.0108	0.112374	0.114337	25				25	25	31.6	31.6	31.6	136.74	0	119.34	4265800000	133	22	24	19	23	25	23	22	24	19	23	25	23
P21550;Q4FK59;Q5SX59	Beta-enolase;Enolase	Eno3	-1.40784	0.00365366	HET_WT		+	0.0754316				2.43727	-0.493479	26.5619	26.3944	26.3103	26.8569	26.9703	26.9199	26.4222	26.9157	0.128076	0.0568248	11				9	8	41.2	32	30.2	47.024	0	101.03	5743600000	45	8	10	10	11	10	9	6	8	8	9	8	7
P15626;D3YX76	Glutathione S-transferase Mu 2	Gstm2	1.16027	0.00366706	HET_WT	+		0.294144				2.43568	0.214456	28.3197	28.2625	28.3634	28.0995	28.1354	28.0674	28.3152	28.1008	0.0505855	0.0340044	13				13	9	56.4	56.4	40.8	25.716	0	190.13	19526000000	123	12	13	12	13	13	13	12	13	12	13	13	13
Q80T21	ADAMTS-like protein 4	Adamtsl4	1.19239	0.00369296	HET_WT	+		0.229932				2.43262	0.253854	18.2878	18.184	18.2814	17.9558	18.0415	17.9944	18.2511	17.9972	0.0581457	0.0429499	1				1	1	1.8	1.8	1.8	113.22	0.00068823	2.8599	17754000	1	1	1	1	1	1	1	1	1	1	1	1	1
E9Q7D5;S4R1F1		Arhgef5	-1.36342	0.00371215	HET_WT		+	0.0843408				2.43037	-0.44723	23.1878	23.3264	23.4187	23.7659	23.8065	23.7022	23.3109	23.7582	0.116199	0.052563	5				5	5	5.4	5.4	5.4	176.66	0	16.139	309240000	8	3	4	2	2	5	4	3	4	2	2	5	4
A0A0R4J0G0;Q8BH04;Q8R3X7;Q3UGF0	Phosphoenolpyruvate carboxykinase [GTP], mitochondrial	Pck2	1.09204	0.00371406	HET_WT	+		0.48608				2.43015	0.127028	29.2342	29.2199	29.1897	29.0946	29.0565	29.1117	29.2146	29.0876	0.0227288	0.0282124	25				25	2	51.7	51.7	4.6	73.417	0	323.31	39363000000	352	18	24	25	24	24	24	18	24	25	24	24	24
Q99L61;Q3ULB1;Q921W7;P47226	Testin	Tes	-1.2485	0.00387037	HET_WT		+	0.155202				2.41225	-0.320195	27.9638	28.0205	27.869	28.2964	28.3056	28.2118	27.9511	28.2713	0.076541	0.0516777	21				21	21	58.8	58.8	58.8	46.587	0	323.31	18134000000	239	17	20	21	21	21	21	17	20	21	21	21	21
Q32MD7;Q9CQE5	Regulator of G-protein signaling 10	Rgs10	1.36463	0.00390861	HET_WT	+		0.0850357				2.40798	0.448509	22.9407	23.0682	22.8217	22.5404	22.4806	22.464	22.9435	22.495	0.123319	0.0402136	3				3	3	21.5	21.5	21.5	21.151	0	18.506	357280000	21	2	3	3	3	3	3	2	3	3	3	3	3
A0PJE6;Q8CFZ3;Q7TMF4;Q99MN9;E9Q1J7;Q3UYS0	Propionyl-CoA carboxylase beta chain, mitochondrial	Pccb	1.24214	0.00392067	HET_WT	+		0.163857				2.40664	0.312827	26.0532	25.964	26.057	25.6849	25.6556	25.7953	26.0248	25.7119	0.0526287	0.073681	10				10	10	27.5	27.5	27.5	58.174	0	103.53	1393000000	40	10	10	9	10	10	10	10	10	9	10	10	10
Q8BI84	Melanoma inhibitory activity protein 3	Mia3	1.18263	0.00395119	HET_WT	+		0.245665				2.40327	0.242003	26.9095	26.8905	27.0106	26.7266	26.6811	26.6769	26.9369	26.6949	0.0645552	0.0275681	34				34	34	26.3	26.3	26.3	213.67	0	323.31	4566300000	159	28	30	28	28	28	31	28	30	28	28	28	31
Q8K131;Q3TAW7;Q8C659;Q8C847;P23780;Q99KV2	Beta-galactosidase	Glb1	1.34305	0.00401279	HET_WT	+		0.0934918				2.39655	0.425517	26.5445	26.524	26.7379	26.1345	26.2078	26.1874	26.6021	26.1766	0.118028	0.037847	12				12	12	26.7	26.7	26.7	73.021	0	219.76	2730600000	84	10	12	12	10	11	11	10	12	12	10	11	11
G8JL74;G3UXA6;Q8BHD7;G3UZ01;G3UY95	Polypyrimidine tract-binding protein 3	Ptbp3	1.12942	0.00404799	HET_WT	+		0.372743				2.39276	0.175577	24.992	25.0483	25.0447	24.8829	24.8068	24.8686	25.0283	24.8528	0.0314745	0.0404664	11				9	9	34.5	31.8	31.8	59.465	0	140.91	2174200000	59	10	10	11	11	10	11	8	8	9	9	8	9
Q69ZN7;B9EK95	Myoferlin	Myof	-1.11231	0.00405242	HET_WT		+	0.415872				2.39229	-0.153555	29.8878	29.886	29.9549	30.0802	30.0388	30.0704	29.9095	30.0631	0.0392915	0.0216242	76				76	1	47	47	0.5	233.32	0	323.31	47990000000	591	68	72	67	72	70	72	68	72	67	72	70	72
B2RSH3;Q08091;Q8CBQ2	Calponin;Calponin-1	Cnn1	-1.42033	0.00405402	HET_WT		+	0.0758307				2.39211	-0.506223	29.8541	30.0467	29.957	30.3671	30.5839	30.4255	29.9526	30.4588	0.0963762	0.112147	14				14	14	71.4	71.4	71.4	33.355	0	323.31	84250000000	257	12	13	12	14	13	14	12	13	12	14	13	14
Q08024	Core-binding factor subunit beta	Cbfb	1.53688	0.00409787	HET_WT	+		0.0492867	HET_WT	+		2.38744	0.620005	25.2626	25.177	25.2786	24.6345	24.7846	24.4391	25.2394	24.6194	0.0546545	0.173221	6				6	3	33.2	33.2	13.9	22.03	0	176.91	1285000000	35	6	6	6	6	6	6	6	6	6	6	6	6
Q8CD10	Calcium uptake protein 2, mitochondrial	Micu2	2.23897	0.00410505	HET_WT	+		0.0209014	HET_WT	+		2.38668	1.16283	23.5783	23.1684	23.4743	22.517	21.9856	22.2299	23.407	22.2442	0.21311	0.265989	4				4	4	16	16	16	49.475	0	20.796	523940000	11	3	4	4	2	4	4	3	4	4	2	4	4
Q8BVK3;Q3TW96	UDP-N-acetylhexosamine pyrophosphorylase-like protein 1	Uap1l1	1.39576	0.00416111	HET_WT	+		0.0822201				2.38079	0.481053	27.8251	27.7015	27.9645	27.3126	27.3266	27.4088	27.8304	27.3493	0.131618	0.0520121	20				19	19	46.5	45.1	45.1	56.872	0	218.64	13127000000	157	18	19	20	19	19	19	17	18	19	18	18	18
O70421	Frizzled-1	Fzd1	1.61494	0.00421426	HET_WT	+		0.0433125	HET_WT	+		2.37528	0.691478	24.2589	24.4015	24.3972	23.5518	23.554	23.8774	24.3525	23.6611	0.0811303	0.187322	3				3	3	5.5	5.5	5.5	71.126	0	16.862	988540000	22	3	3	3	3	3	3	3	3	3	3	3	3
Q64466;Q542X9;Q3UM12;O88592;O09164	Superoxide dismutase [Cu-Zn];Extracellular superoxide dismutase [Cu-Zn]	Sod3	4.6716	0.00422452	HET_WT	+		0.0152	HET_WT	+		2.37422	2.22392	20.8767	21.2541	21.1226	19.5677	18.3658	18.6481	21.0845	18.8605	0.191539	0.628435	1				1	1	5.2	5.2	5.2	27.409	0	3.4402	64544000	3	1	1	1	0	0	0	1	1	1	0	0	0
P26039;Q80TM2;Q3UHS6	Talin-1	Tln1	-1.12498	0.00423357	HET_WT		+	0.382486				2.37329	-0.1699	32.1757	32.229	32.2746	32.3932	32.3898	32.4059	32.2264	32.3963	0.0494998	0.00847709	103				103	94	61.2	61.2	57.6	269.82	0	323.31	266250000000	1755	96	99	101	102	101	101	96	99	101	102	101	101
Q8C3W1	Uncharacterized protein C1orf198 homolog		-1.22543	0.00423603	HET_WT		+	0.184741				2.37304	-0.293293	26.5992	26.5537	26.6091	26.7879	26.9412	26.9126	26.5873	26.8806	0.0295604	0.0815131	16				16	16	68.6	68.6	68.6	35.316	0	192.99	6439500000	125	16	16	15	15	16	16	16	16	15	15	16	16
Q91Z92	Beta-1,3-galactosyltransferase 6	B3galt6	1.51828	0.0042708	HET_WT	+		0.052026				2.36949	0.602435	19.6559	19.3319	19.5891	18.89	18.9819	18.8977	19.5256	18.9232	0.171073	0.0509538	2				2	2	7.7	7.7	7.7	37.021	0	3.9703	41779000	9	2	2	2	1	1	2	2	2	2	1	1	2
Q8BHS6	Armadillo repeat-containing X-linked protein 3	Armcx3	-1.19891	0.00427116	HET_WT		+	0.224837				2.36945	-0.261726	24.5845	24.5477	24.5303	24.8651	24.8499	24.7327	24.5542	24.8159	0.0276288	0.0724621	7				7	7	24	24	24	42.619	0	48.228	648330000	26	6	6	5	5	7	6	6	6	5	5	7	6
Q6R891	Neurabin-2	Ppp1r9b	1.18565	0.00427238	HET_WT	+		0.244235				2.36933	0.245681	24.78	24.9137	24.8012	24.5724	24.5922	24.5933	24.8316	24.586	0.0718504	0.0117327	8				8	8	15.7	15.7	15.7	89.519	0	41.193	471560000	34	7	7	5	6	7	5	7	7	5	6	7	5
Q80Y35;E9Q7G0		Numa1	1.12584	0.00427695	HET_WT	+		0.381647				2.36887	0.171	27.3449	27.4308	27.4012	27.2065	27.2063	27.2511	27.3923	27.2213	0.043604	0.0258428	41				41	41	29.5	29.5	29.5	235.66	0	323.31	5131500000	156	30	37	34	33	35	33	30	37	34	33	35	33
B2RQQ8;P08122	Collagen alpha-2(IV) chain;Canstatin	Col4a2	-1.46395	0.00430146	HET_WT		+	0.058046				2.36638	-0.549871	25.1257	25.0047	24.8255	25.4646	25.5603	25.5807	24.9853	25.5352	0.151028	0.0619645	16				16	16	14.2	14.2	14.2	167.32	0	73.895	2292600000	58	13	12	12	9	14	13	13	12	12	9	14	13
A0A0R4J0D3;Q3TDQ1	Dolichyl-diphosphooligosaccharide--protein glycosyltransferase subunit STT3B	Stt3b	1.25337	0.00435505	HET_WT	+		0.155148				2.36101	0.325811	27.204	27.0814	27.2699	26.8717	26.8406	26.8655	27.1851	26.8593	0.0956493	0.0164602	11				11	11	14.1	14.1	14.1	93.314	0	77.291	3412800000	59	10	10	11	10	9	10	10	10	11	10	9	10
Q3TXV4;Q921E2	Ras-related protein Rab-31	Rab31	-1.21254	0.00436634	HET_WT		+	0.200956				2.35988	-0.278034	24.5262	24.625	24.4962	24.82	24.7829	24.8786	24.5491	24.8272	0.0674005	0.0482346	7				7	5	48.7	48.7	37.4	21.462	0	69.743	2060200000	32	5	7	6	7	7	7	5	7	6	7	7	7
Q3UHL7;E9QN70;B9EKB0;P02469;Q9CRX6;Q8K271	Laminin subunit beta-1	Lamb1	-1.10443	0.00440575	HET_WT		+	0.450315				2.35598	-0.143301	27.9412	27.9603	27.9404	28.1203	28.0434	28.1081	27.9473	28.0906	0.0112463	0.0413204	34				34	34	26.7	26.7	26.7	202.44	0	323.31	10833000000	224	30	34	31	34	32	33	30	34	31	34	32	33
Q8VI68;P70408;H3BKV8	Cadherin-10	Cdh10	-1.66572	0.00440982	HET_WT		+	0.0401967	HET_WT		+	2.35558	-0.736147	21.7447	21.925	21.9214	22.3964	22.7837	22.6194	21.8637	22.5999	0.1031	0.194395	3				3	3	4.6	4.6	4.6	88.253	0	6.0553	91323000	7	2	3	2	2	3	3	2	3	2	2	3	3
Q8BLN5	Lanosterol synthase	Lss	1.43583	0.00453105	HET_WT	+		0.0749149				2.3438	0.521887	25.9172	25.8314	26.0181	25.4836	25.255	25.4625	25.9222	25.4003	0.0934852	0.126338	14				14	14	25.6	25.6	25.6	83.14	0	51.666	2064400000	56	12	14	14	13	14	13	12	14	14	13	14	13
B1B1A8;Q6PDN3	Myosin light chain kinase, smooth muscle;Myosin light chain kinase, smooth muscle, deglutamylated form	Mylk	-1.34008	0.00461633	HET_WT		+	0.0981776				2.3357	-0.422316	27.9606	27.7732	27.7797	28.2025	28.3393	28.2387	27.8379	28.2602	0.106383	0.0708794	8				8	4	4.6	4.6	1.8	213.61	0	29.719	4196800000	47	5	6	8	8	7	6	5	6	8	8	7	6
D3YTR7;Q9CYT6;Q8BKZ3	Adenylyl cyclase-associated protein;Adenylyl cyclase-associated protein 2	Cap2	-1.32416	0.00465976	HET_WT		+	0.105664				2.33164	-0.405075	23.7964	24.0216	23.9206	24.2984	24.2818	24.3736	23.9129	24.3179	0.112789	0.0488928	10				9	9	33.8	31.6	31.6	39.877	0	57.481	1070500000	32	5	8	8	9	9	9	4	7	7	8	8	8
Q91VM5	RNA binding motif protein, X-linked-like-1	Rbmxl1	1.15686	0.00465994	HET_WT	+		0.306036				2.33162	0.210219	27.879	27.9095	27.9214	27.6979	27.6309	27.7505	27.9033	27.6931	0.0218687	0.0599317	13				13	3	35.1	35.1	10.6	42.161	0	125.68	14726000000	117	13	13	13	13	13	13	13	13	13	13	13	13
A0A087WQS0;E9Q0S6;A0A087WQM0;A0A087WQ94;A0A087WRU0		Tns1	-1.45654	0.00466884	HET_WT		+	0.0694645				2.33079	-0.542541	28.0808	28.1798	27.901	28.6239	28.6638	28.5015	28.0539	28.5964	0.14136	0.0845887	40				40	38	32	32	30.9	198.98	0	323.31	12749000000	248	33	36	37	35	36	39	33	36	37	35	36	39
E9Q0A7;Q4KMM3	Oxidation resistance protein 1	Oxr1	1.36002	0.00470524	HET_WT	+		0.0915021				2.32742	0.443633	24.5188	24.6808	24.6541	24.0632	24.192	24.2676	24.6179	24.1743	0.086892	0.103308	8				8	8	13.6	13.6	13.6	91.741	0	37.428	567530000	39	7	7	7	8	7	8	7	7	7	8	7	8
Q3UA32;Q6PB93;Q3UM52	Polypeptide N-acetylgalactosaminyltransferase;Polypeptide N-acetylgalactosaminyltransferase 2;Polypeptide N-acetylgalactosaminyltransferase 2 soluble form	Galnt2	1.2242	0.00471815	HET_WT	+		0.192057				2.32623	0.291842	25.8656	25.9205	26.0341	25.6691	25.6242	25.6514	25.9401	25.6482	0.085947	0.0226081	20				20	19	43.9	43.9	42.1	61.361	0	115.57	3733400000	85	17	17	15	19	17	16	17	17	15	19	17	16
G3X9H7;Q6ZQB7;Q8R1S4	Metastasis suppressor protein 1	Mtss1	-2.20265	0.00473315	HET_WT		+	0.0216923	HET_WT		+	2.32485	-1.13924	20.7083	20.5409	20.3662	21.37	21.974	21.6892	20.5385	21.6777	0.171025	0.30218	2				2	2	3.7	3.7	3.7	82.421	0	4.8271	41642000	6	1	1	2	2	2	1	1	1	2	2	2	1
Q4QRK2;Q8C3V7;Q544X6;P22315;Q91W09;Q3UC49	Ferrochelatase;Ferrochelatase, mitochondrial	Fech	1.23026	0.00473503	HET_WT	+		0.184				2.32468	0.298959	26.3054	26.1881	26.3419	25.9312	25.9941	26.0133	26.2785	25.9795	0.0804007	0.0428952	12				12	12	42.6	42.6	42.6	44.755	0	145.65	4755500000	75	10	10	10	11	11	10	10	10	10	11	11	10
E0CYM1;E0CYH7;Q6P6L0	Filamin A-interacting protein 1-like	Filip1l	-1.41008	0.00476768	HET_WT		+	0.0814408				2.32169	-0.495773	25.8052	25.9707	26.0775	26.5092	26.45	26.3814	25.9511	26.4469	0.137242	0.0639408	16				16	16	23.1	23.1	23.1	101.92	0	154.67	2158900000	69	11	14	12	13	15	14	11	14	12	13	15	14
P31230;Q3UZG4;Q8C2U7	Aminoacyl tRNA synthase complex-interacting multifunctional protein 1;Endothelial monocyte-activating polypeptide 2	Aimp1	-1.0918	0.00484528	HET_WT		+	0.491922				2.31468	-0.126703	28.3762	28.3999	28.3282	28.4795	28.502	28.5028	28.3681	28.4948	0.0365495	0.0132205	14				14	14	65.2	65.2	65.2	33.997	0	276.75	11564000000	128	12	11	12	13	12	10	12	11	12	13	12	10
G5E829;Q8K314	Plasma membrane calcium-transporting ATPase 1	Atp2b1	-1.11909	0.00485009	HET_WT		+	0.401175				2.31425	-0.162329	27.6512	27.6455	27.5977	27.7806	27.8389	27.7618	27.6314	27.7938	0.0293693	0.0402291	26				26	17	26.9	26.9	19.2	134.75	0	212.76	7138500000	129	23	24	23	25	26	26	23	24	23	25	26	26
B2RRE0;Q9WTQ5	A-kinase anchor protein 12	Akap12	-1.24492	0.00487133	HET_WT		+	0.16782				2.31235	-0.31605	30.9902	31.0365	31.1576	31.333	31.3781	31.4213	31.0614	31.3775	0.0864645	0.0441712	69				69	69	64.4	64.4	64.4	180.69	0	323.31	48218000000	759	62	64	65	68	67	65	62	64	65	68	67	65
Q1HFZ0;H3BKN0	tRNA (cytosine(34)-C(5))-methyltransferase	Nsun2	-1.12385	0.00489661	HET_WT		+	0.391356				2.3101	-0.168452	27.217	27.2708	27.3044	27.4555	27.4395	27.4025	27.2641	27.4325	0.0441183	0.0271905	24				24	24	46.8	46.8	46.8	85.451	0	233.87	6845900000	160	18	21	22	21	20	19	18	21	22	21	20	19
Q9WTI7	Unconventional myosin-Ic	Myo1c	-1.10071	0.00490952	HET_WT		+	0.458092				2.30896	-0.138429	29.6949	29.7386	29.7602	29.8409	29.8748	29.8934	29.7312	29.8697	0.0332921	0.0266078	41				41	40	48.9	48.9	48.3	121.94	0	323.31	51624000000	432	34	41	38	39	39	38	34	41	38	39	39	38
Q3U3T6;Q3U335;Q99KH8	Serine/threonine-protein kinase 24;Serine/threonine-protein kinase 24 35 kDa subunit;Serine/threonine-protein kinase 24 12 kDa subunit	Stk24	1.24622	0.0049191	HET_WT	+		0.167147				2.30811	0.317554	25.7274	25.5728	25.7438	25.3923	25.3421	25.3568	25.6813	25.3638	0.0943538	0.0258051	14				14	7	43.9	43.9	25.1	47.954	0	107.37	2963000000	79	12	12	11	12	13	11	12	12	11	12	13	11
Q05769;Q3UMR6;Q7TMV2	Prostaglandin G/H synthase 2	Ptgs2	-1.88799	0.00494208	HET_WT		+	0.0335354	HET_WT		+	2.30609	-0.916849	24.7656	24.8326	24.9306	25.9918	25.8245	25.4629	24.8429	25.7598	0.0830101	0.270331	13				12	12	30.1	28.6	28.6	69.012	0	107.45	2491000000	51	11	13	13	13	12	13	10	12	12	12	11	12
Q3TTM4;Q6PE80;Q00993	Receptor protein-tyrosine kinase;Tyrosine-protein kinase receptor UFO	Axl	-1.20515	0.00497757	HET_WT		+	0.220091				2.30298	-0.269216	24.9646	24.8847	24.9977	25.1495	25.2524	25.2528	24.949	25.2182	0.0581202	0.0595337	12				12	12	32.3	32.3	32.3	59.158	0	43.879	998600000	49	11	11	9	11	10	10	11	11	9	11	10	10
Q1W617	Protein Shroom4	Shroom4	-1.28137	0.00501767	HET_WT		+	0.138796				2.2995	-0.357691	23.35	23.2103	23.2554	23.6978	23.6562	23.5347	23.2719	23.6296	0.0713239	0.0847755	7				7	7	7.1	7.1	7.1	163.24	0	14.53	116220000	19	7	5	5	6	6	6	7	5	5	6	6	6
Q8CHA4;Q9EPR5	VPS10 domain-containing receptor SorCS2	Sorcs2	1.42585	0.0050496	HET_WT	+		0.0796471				2.29674	0.511822	26.9872	27.0316	26.849	26.5068	26.5277	26.2979	26.9559	26.4441	0.0952268	0.127086	27				27	27	29.6	29.6	29.6	131.6	0	197.92	5772700000	148	24	25	24	24	21	25	24	25	24	24	21	25
A2BGI8;Q4G0C5;Q3UWH9;Q3UY37;A2BGI9;Q9D868	Peptidyl-prolyl cis-trans isomerase;Peptidyl-prolyl cis-trans isomerase H	Ppih	1.17467	0.00518044	HET_WT	+		0.281526				2.28563	0.232255	24.8208	24.9143	24.7747	24.6208	24.5974	24.5948	24.8366	24.6043	0.0711442	0.0143366	5				5	5	32.9	32.9	32.9	17.233	0	12.502	1330900000	39	5	5	5	4	5	5	5	5	5	4	5	5
Q71FD7	Filamin-binding LIM protein 1	Fblim1	-1.19927	0.0052708	HET_WT		+	0.23131				2.27812	-0.262156	27.3085	27.3301	27.4012	27.6852	27.5769	27.5642	27.3466	27.6088	0.0485088	0.0664976	10				10	10	41.1	41.1	41.1	41.026	0	168.62	6949400000	107	8	10	9	10	10	10	8	10	9	10	10	10
O54890;A0A0F7DDK0	Integrin beta-3	Itgb3	1.49264	0.00527608	HET_WT	+		0.0603886				2.27769	0.577868	26.0269	25.9288	26.1885	25.4143	25.3824	25.6139	26.0481	25.4702	0.131146	0.125452	14				14	14	24.4	24.4	24.4	86.738	0	94.445	1547000000	61	12	14	13	13	11	11	12	14	13	13	11	11
E0CZF6;E0CZ18;F8WHW3;E0CYE6;Q3TWL2	Type 1 phosphatidylinositol 4,5-bisphosphate 4-phosphatase	Tmem55b	1.42968	0.00530022	HET_WT	+		0.0794369				2.27571	0.515692	24.4692	24.3662	24.6084	23.845	24.0507	24.0011	24.4813	23.9656	0.121549	0.107346	3				2	2	13.9	9.5	9.5	24.089	0	10.136	447840000	10	2	2	3	2	2	2	1	1	2	1	1	1
A0A067XG53;B7ZP42;O70589;B9EJ23	Peripheral plasma membrane protein CASK	Cask	1.39439	0.0053034	HET_WT	+		0.0842832				2.27545	0.479633	25.7513	25.7355	25.5244	25.1798	25.2776	25.1149	25.6704	25.1908	0.12669	0.0818875	16				16	16	24.8	24.8	24.8	99.226	0	84.781	3014100000	75	11	16	15	12	10	15	11	16	15	12	10	15
Q6DID7;Q8CDZ6	Protein wntless homolog	Wls	1.2476	0.00537574	HET_WT	+		0.168368				2.26956	0.319157	25.384	25.3895	25.5068	25.1201	25.0291	25.1736	25.4268	25.1076	0.0693439	0.0730978	7				7	7	13.1	13.1	13.1	62.188	0	41.396	2419500000	37	5	6	6	6	6	5	5	6	6	6	6	5
A0A0R4J0V4;Q9QXM1	Junction-mediating and -regulatory protein	Jmy	1.41147	0.00545206	HET_WT	+		0.084093				2.26344	0.497197	23.4355	23.3214	23.4519	22.7437	22.9962	22.9773	23.4029	22.9057	0.0710778	0.140637	5				5	5	7.4	7.4	7.4	110.55	0	17.538	89502000	15	3	4	3	3	5	4	3	4	3	3	5	4
Q8VCT0;Q3U8R7;Q3TVR4;P35951;Q3TDD1;Q91ZJ1	Low-density lipoprotein receptor	Ldlr	-1.35598	0.00547877	HET_WT		+	0.0984219				2.26132	-0.439336	25.5554	25.4052	25.3166	25.8246	25.9456	25.825	25.4257	25.8651	0.12073	0.0697463	16				16	16	25.6	25.6	25.6	94.914	0	92.738	2904100000	69	10	14	13	15	15	15	10	14	13	15	15	15
P97927;Q8BSJ0;Q3ULY0	Laminin subunit alpha-4	Lama4	2.62623	0.00554816	HET_WT	+		0.0203288	HET_WT	+		2.25585	1.393	24.935	24.317	24.583	23.5651	22.942	23.1488	24.6116	23.2186	0.30997	0.317378	11				11	11	8	8	8	201.82	0	26.186	279810000	13	6	7	9	2	4	5	6	7	9	2	4	5
Q3UK98;Q9DBY5;Q6TKP2	Chromobox protein homolog 6	Cbx6;Npcd	1.27335	0.00555833	HET_WT	+		0.14848				2.25506	0.34863	23.1788	23.3283	23.1644	22.8058	22.8877	22.9321	23.2238	22.8752	0.0907506	0.0640658	4				4	4	13.1	13.1	13.1	42.479	0	22.704	243980000	14	4	4	4	4	4	4	4	4	4	4	4	4
Q91Z31;A0A0G2JGW0	Polypyrimidine tract-binding protein 2	Ptbp2	-1.27088	0.0056259	HET_WT		+	0.149584				2.24981	-0.345833	24.3452	24.5524	24.4839	24.7899	24.785	24.8441	24.4605	24.8063	0.105577	0.0328353	9				9	9	32.2	32.2	32.2	57.488	0	93.761	1225900000	46	7	8	9	8	8	9	7	8	9	8	8	9
P54116;Q8BPA1;Q99L68	Erythrocyte band 7 integral membrane protein	Stom	1.44973	0.00572303	HET_WT	+		0.0802626				2.24237	0.535783	25.5437	25.4012	25.2387	24.9376	24.8603	24.7785	25.3946	24.8588	0.152609	0.0795775	8				8	8	40.5	40.5	40.5	31.375	0	172.71	2093600000	48	6	7	7	8	7	8	6	7	7	8	7	8
Q3UDS1;Q3U057;Q9QXK7;Q3TC91;Q497G2	Cleavage and polyadenylation specificity factor subunit 3	Cpsf3	1.15382	0.00586419	HET_WT	+		0.323383				2.23179	0.206415	24.324	24.4079	24.4522	24.1834	24.1768	24.2046	24.3947	24.1883	0.0651524	0.0145554	8				8	8	19.9	19.9	19.9	77.603	0	92.038	597160000	25	6	8	7	6	5	8	6	8	7	6	5	8
Q3TV22;P97792	Coxsackievirus and adenovirus receptor homolog	Cxadr	1.9132	0.00589294	HET_WT	+		0.0350857	HET_WT	+		2.22967	0.935991	21.3296	21.4361	20.9253	20.2698	20.1695	20.4437	21.2303	20.2943	0.269504	0.138762	2				2	2	7.1	7.1	7.1	38.968	0	4.3288	65060000	3	2	2	2	2	2	1	2	2	2	2	2	1
P17439;A0A0G2JDK2	Glucosylceramidase	Gba	1.36046	0.0059465	HET_WT	+		0.0974601				2.22574	0.444099	26.3791	26.2824	26.2617	25.7271	25.9856	25.8781	26.3077	25.8636	0.0626835	0.129851	11				11	11	35.1	35.1	35.1	57.621	0	182.04	5231300000	86	9	11	10	11	11	11	9	11	10	11	11	11
Q91VX9;A0A0N4SW50	Transmembrane protein 168	Tmem168	1.99083	0.00595282	HET_WT	+		0.0328713	HET_WT	+		2.22528	0.993368	23.3681	22.9065	23.2921	22.3551	21.9617	22.2697	23.1889	22.1955	0.247515	0.206929	7				7	7	10.8	10.8	10.8	79.673	0	24.42	394690000	16	5	6	6	5	5	7	5	6	6	5	5	7
A0A0N4SWG7;A0A0N4SVX9;E9QL12;E9PXU9;A0A0N4SWH3;A0A0N4SUN3;Q9ESD7;E9Q423;A0A0N4SV63;A0A0N4SUJ2	Dysferlin	Dysf	-1.37784	0.0060155	HET_WT		+	0.0932358				2.22073	-0.462412	26.7007	26.5303	26.7299	27.0458	27.0653	27.237	26.6536	27.116	0.107787	0.105204	47				46	46	32	31.3	31.3	239.36	0	323.31	7151000000	167	40	39	40	42	42	43	39	38	39	41	41	42
Q8C6F3;G5E897		Kdelc2	1.40897	0.00604774	HET_WT	+		0.0849339				2.21841	0.494645	24.4718	24.1903	24.4008	23.8937	23.7816	23.9038	24.3543	23.8597	0.146408	0.0678317	9				9	9	20.4	20.4	20.4	54.035	0	56.259	1187500000	38	9	9	8	8	7	8	9	9	8	8	7	8
Q8C0V9	FERM domain-containing protein 6	Frmd6	1.34228	0.00606093	HET_WT	+		0.106475				2.21746	0.424684	21.7048	21.9434	21.867	21.4367	21.3392	21.4652	21.8384	21.4137	0.121873	0.0660504	5				5	5	9.8	9.8	9.8	71.651	0	9.8849	156160000	6	3	4	4	3	4	4	3	4	4	3	4	4
Q3U2W2;Q7TPV4;A0JLT5;Q3TLF6	Myb-binding protein 1A	Mybbp1a	-1.09529	0.00609651	HET_WT		+	0.485821				2.21492	-0.131311	30.2599	30.2151	30.2953	30.405	30.3836	30.3757	30.2568	30.3881	0.0401648	0.0151618	43				43	43	46.9	46.9	46.9	152.04	0	323.31	36178000000	390	33	38	39	38	39	38	33	38	39	38	39	38
Q8VED9	Galectin-related protein	Lgalsl	1.21291	0.00611473	HET_WT	+		0.218054				2.21362	0.278474	26.8301	26.8344	26.9627	26.6327	26.6206	26.5385	26.8757	26.5973	0.0753303	0.0512673	6				6	6	50.6	50.6	50.6	18.955	0	36.579	745860000	22	4	4	5	3	4	5	4	4	5	3	4	5
P21619;A0A0R4J0Q5;Q3V159	Lamin-B2	Lmnb2	1.16518	0.00613932	HET_WT	+		0.30033				2.21188	0.220554	26.0317	25.964	26.0257	25.821	25.7152	25.8235	26.0071	25.7866	0.0374337	0.0617954	14				12	12	29	25.8	25.8	67.317	0	166.14	2641800000	59	13	12	11	11	10	9	12	11	10	9	9	8
Q3UL22;Q6A0F1;P42932;Q9WVS5;Q8BVY8;Q3UKQ2;Q9CS06;H3BL49;Q9CRW7	T-complex protein 1 subunit theta	Cct8;Cctq	-1.09295	0.0061883	HET_WT		+	0.492994				2.20843	-0.128223	30.4345	30.4855	30.4682	30.6279	30.5811	30.5638	30.4627	30.591	0.0259298	0.0331632	28				28	17	63.7	63.7	37.8	59.555	0	267.54	80923000000	380	26	26	26	27	27	26	26	26	26	27	27	26
Q61768;E9QAK5	Kinesin-1 heavy chain;Kinesin-like protein	Kif5b	-1.13394	0.00624862	HET_WT		+	0.374435				2.20422	-0.181339	29.4877	29.3997	29.3771	29.6098	29.6101	29.5886	29.4215	29.6028	0.0584098	0.0123301	47				47	47	59.4	59.4	59.4	109.55	0	323.31	22371000000	352	42	45	44	45	45	43	42	45	44	45	45	43
E9Q4K7	Kinesin-like protein	Kif13b	1.32407	0.00633073	HET_WT	+		0.118359				2.19855	0.404975	25.2326	25.1667	25.1567	24.6429	24.804	24.8942	25.1853	24.7803	0.0412587	0.127286	13				13	9	9.9	9.9	7.7	204.57	0	57.719	969010000	40	10	13	11	11	10	13	10	13	11	11	10	13
Q542D9;Q62351;Q8C872	Transferrin receptor protein 1	Tfrc	-1.29426	0.0063734	HET_WT		+	0.14015				2.19563	-0.372124	27.1762	27.1254	26.9781	27.388	27.5141	27.4941	27.0933	27.4654	0.10286	0.0677778	16				16	16	24.1	24.1	24.1	85.73	0	261.18	4183300000	88	14	14	15	15	15	16	14	14	15	15	15	16
D5MCW4;Q9CQ89	Protein CutA	Cuta	1.43178	0.00640584	HET_WT	+		0.0837037				2.19342	0.51781	24.0498	23.8895	24.1982	23.4458	23.5454	23.5927	24.0458	23.528	0.1544	0.0750031	5				5	5	61	61	61	16.453	0	18.373	1083400000	28	3	5	3	5	5	4	3	5	3	5	5	4
Q8C2N7;Q6P3B4;A0A0G2JEK2;P63254	Cysteine-rich protein 1	Crip1	1.63881	0.00642481	HET_WT	+		0.0492055	HET_WT	+		2.19214	0.71265	25.5071	25.7313	25.9065	25.044	25.1019	24.861	25.715	25.0023	0.200208	0.125775	1				1	1	13	13	13	8.5618	0	3.839	2761000000	10	1	1	1	1	1	1	1	1	1	1	1	1
Q99KC8	von Willebrand factor A domain-containing protein 5A	Vwa5a	1.23692	0.00644051	HET_WT	+		0.190753				2.19108	0.306752	28.3896	28.4505	28.5175	28.1088	28.2367	28.0918	28.4525	28.1458	0.0640149	0.0792069	27				27	25	43.6	43.6	41.6	87.142	0	323.31	16395000000	186	25	27	26	27	27	25	25	27	26	27	27	25
Q61599	Rho GDP-dissociation inhibitor 2	Arhgdib	1.21335	0.00644462	HET_WT	+		0.220057				2.1908	0.278995	28.9492	28.8899	29.0667	28.685	28.6701	28.7138	28.9686	28.6896	0.0899364	0.0222283	11				11	11	65.5	65.5	65.5	22.851	0	106.71	8267300000	92	8	11	10	11	10	10	8	11	10	11	10	10
Q8BG95;A6H644	Protein phosphatase 1 regulatory subunit 12B;Protein phosphatase 1 regulatory subunit	Ppp1r12b	-1.40736	0.00647448	HET_WT		+	0.0874894				2.1888	-0.49299	23.4554	23.4481	23.7309	24.0163	24.0253	24.0717	23.5448	24.0378	0.161196	0.0297216	5				3	3	6.5	3.9	3.9	109.05	0	15.061	548060000	12	5	5	5	5	5	5	3	3	3	3	3	3
P29268;H3BJW0	Connective tissue growth factor	Ctgf	-1.72241	0.00648412	HET_WT		+	0.0447634	HET_WT		+	2.18815	-0.784425	25.1832	24.808	25.1831	25.8413	25.9887	25.6976	25.0581	25.8425	0.216553	0.14555	11				11	11	43.1	43.1	43.1	37.824	0	96.569	2789200000	64	11	11	10	11	11	11	11	11	10	11	11	11
O88325;O54752		Naglu	1.38675	0.00651839	HET_WT	+		0.0933279				2.18586	0.471705	27.5468	27.8019	27.7835	27.1647	27.2588	27.2936	27.7107	27.239	0.142284	0.0666805	11				11	11	22.3	22.3	22.3	82.595	0	214.52	13058000000	70	11	9	9	10	10	9	11	9	9	10	10	9
Q544D4;P82347;A2ACH6;Q8C8D9	Delta-sarcoglycan	Sgcd	1.61297	0.00663136	HET_WT	+		0.0535032				2.1784	0.689718	23.5295	23.6094	23.3317	22.622	22.795	22.9844	23.4902	22.8005	0.142962	0.181278	5				5	5	21.1	21.1	21.1	32.133	0	12.844	565870000	13	4	3	3	2	2	2	4	3	3	2	2	2
B7ZNH7;K3W4R4;Q80X19	Collagen alpha-1(XIV) chain	Col14a1	1.8307	0.00664624	HET_WT	+		0.0405289	HET_WT	+		2.17742	0.872395	22.3758	22.0682	22.5251	21.2757	21.4478	21.6284	22.323	21.4507	0.232972	0.176364	5				5	5	3.7	3.7	3.7	192.75	0	8.3143	92456000	9	3	5	4	3	2	3	3	5	4	3	2	3
Q3UMD5;Q3TJJ5;Q3UGW9;Q5DTK3;Q62074	Protein kinase C;Protein kinase C iota type	Prkci	-1.93592	0.00671498	HET_WT		+	0.0344425	HET_WT		+	2.17296	-0.953019	22.3192	22.0099	22.0848	23.4063	22.8897	22.977	22.138	23.091	0.161333	0.2765	4				4	4	11.1	11.1	11.1	67.169	0	8.462	435300000	5	4	3	3	2	3	3	4	3	3	2	3	3
Q8K1N2;D3Z069	Pleckstrin homology-like domain family B member 2	Phldb2	-1.18828	0.00684248	HET_WT		+	0.264744				2.16479	-0.24888	27.8979	27.8634	27.8107	28.1014	28.1802	28.0371	27.8573	28.1062	0.043893	0.0716708	33				33	33	35	35	35	141.48	0	323.31	11555000000	195	27	30	29	31	30	31	27	30	29	31	30	31
Q05D44	Eukaryotic translation initiation factor 5B	Eif5b	-1.10738	0.00690105	HET_WT		+	0.451098				2.16108	-0.147151	28.1719	28.2497	28.2337	28.3551	28.3975	28.3442	28.2184	28.3656	0.041098	0.0281429	36				36	36	37.3	37.3	37.3	137.61	0	323.31	14108000000	265	27	34	34	33	32	32	27	34	34	33	32	32
E9Q1P8	Interferon regulatory factor 2-binding protein 2	Irf2bp2	1.34066	0.00692451	HET_WT	+		0.114021				2.15961	0.422944	26.2607	26.3107	26.1806	25.9407	25.8528	25.6897	26.2507	25.8277	0.0656314	0.127389	10				10	8	31.8	31.8	24.4	59.291	0	99.241	2171100000	69	10	10	10	10	9	10	10	10	10	10	9	10
G3UXV6;G3UY21;G3UYX7;Q9R1B9;B2RX05;Q5DTL5;B7ZNW9;G3X909	Slit homolog 2 protein;Slit homolog 2 protein N-product;Slit homolog 2 protein C-product	Slit2	1.15409	0.00693909	HET_WT	+		0.326359				2.1587	0.206758	26.8029	26.6898	26.7446	26.4985	26.5374	26.5812	26.7458	26.539	0.0565727	0.0413869	31				31	30	31.5	31.5	30.8	168.78	0	323.31	5722000000	166	28	30	30	30	29	28	28	30	30	30	29	28
G4V4Z1;Q1KYL9;P70355;A0A068ETZ5;Q6YIY0;G4V4Z2;Q1KYL8;A0A068EWW2;A0A068F126;Q1KYM2		gag-pro-pol;gag-pol;gag	2.27752	0.00696269	HET_WT	+		0.0258526	HET_WT	+		2.15722	1.18747	23.8685	23.4799	23.9238	22.4641	22.3139	22.9318	23.7574	22.5699	0.241924	0.322257	4				3	2	2.5	2.1	1.6	194.45	0	11.331	264650000	6	2	3	4	2	2	2	2	3	3	2	2	2
O55222	Integrin-linked protein kinase	Ilk	-1.18308	0.00709629	HET_WT		+	0.278807				2.14897	-0.242553	28.4726	28.4874	28.4592	28.6479	28.8061	28.6928	28.4731	28.7156	0.0140771	0.0815447	15				15	15	35.6	35.6	35.6	51.373	0	147.44	21458000000	202	15	14	14	14	14	14	15	14	14	14	14	14
Q9CYD3	Cartilage-associated protein	Crtap	1.26257	0.00717996	HET_WT	+		0.168508				2.14388	0.336358	27.6268	27.4281	27.6216	27.2125	27.2085	27.2464	27.5589	27.2225	0.113233	0.0208339	14				14	14	41.8	41.8	41.8	46.169	0	103.03	9807700000	107	13	14	14	13	11	13	13	14	14	13	11	13
P70699	Lysosomal alpha-glucosidase	Gaa	1.38462	0.007205	HET_WT	+		0.0988078				2.14237	0.469487	27.8368	27.5552	27.637	27.1308	27.221	27.2687	27.6763	27.2068	0.144836	0.069991	19				19	19	30.7	30.7	30.7	106.25	0	323.31	12110000000	148	16	19	18	19	16	19	16	19	18	19	16	19
Q08619;B7ZNS3;Q8CGE8	Interferon-activable protein 205-B;Interferon-activable protein 205-A	Ifi205b;Mnda;Ifi205a	1.34715	0.00724826	HET_WT	+		0.113007				2.13977	0.429907	26.8816	26.6978	26.6464	26.3681	26.3482	26.2198	26.7419	26.312	0.123659	0.0804929	12				12	6	45.9	45.9	24.5	46.977	0	173.35	2369900000	54	10	11	11	11	10	11	10	11	11	11	10	11
P02802;Q3U340;Q8R074	Metallothionein-1;Metallothionein	Mt1	2.5617	0.00732233	HET_WT	+		0.0202727	HET_WT	+		2.13535	1.3571	25.5046	25.2098	24.9164	24.172	23.9291	23.4583	25.2102	23.8531	0.294097	0.362903	2				2	1	32.8	32.8	19.7	6.0181	0.0021714	2.3336	91658000	10	2	2	2	2	2	2	2	2	2	2	2	2
G5E8R3;Q3TCQ3;Q3T9S7;E9QPD7;Q05920;Q3UFS6;Q62043;Q8BP54	Pyruvate carboxylase;Pyruvate carboxylase, mitochondrial	Pcx;Pc	1.42848	0.00732835	HET_WT	+		0.0870609				2.13499	0.514483	25.1581	25.0584	24.9338	24.5716	24.651	24.3844	25.0501	24.5356	0.112396	0.136895	19				19	19	23.2	23.2	23.2	129.7	0	97.113	1725500000	41	16	16	16	16	16	13	16	16	16	16	16	13
Q80VZ1;O35646	Calpain-6	Capn6	3.90128	0.00732931	HET_WT	+		0.0190303	HET_WT	+		2.13494	1.96395	21.111	19.9419	21.1061	18.8229	18.7109	18.7334	20.7197	18.7557	0.673564	0.0592528	4				4	4	7.8	7.8	7.8	74.576	0	5.7987	67244000	5	4	2	3	1	1	0	4	2	3	1	1	0
Q5BL05;E9QKE9;H3BK24;H3BJQ9;H3BLS0;P53564;H3BJ26;H3BKF6;Q3UMF6	Homeobox protein cut-like;Homeobox protein cut-like 1	Cux1	-1.45323	0.0074236	HET_WT		+	0.0834679				2.12939	-0.539268	23.7879	23.8826	23.8822	24.3755	24.2198	24.5752	23.8509	24.3902	0.0545905	0.178159	13				13	3	14.5	14.5	4.5	156.41	0	131.65	983740000	42	9	13	11	12	11	11	9	13	11	12	11	11
Q8BZF8	Phosphoglucomutase-like protein 5	Pgm5	-1.45334	0.00748078	HET_WT		+	0.0845114				2.12605	-0.539368	27.3994	27.2693	27.191	27.6484	27.927	27.9025	27.2866	27.8259	0.105266	0.154285	22				22	22	56.6	56.6	56.6	62.219	0	255.08	9208200000	144	20	18	18	20	20	20	20	18	18	20	20	20
Q61177;Q60737;Q9D0E8;Q8CD20	Casein kinase II subunit alpha	Csnk2a1	-1.0957	0.00758846	HET_WT		+	0.490385				2.11985	-0.131848	26.6362	26.6047	26.6367	26.754	26.8014	26.7176	26.6259	26.7577	0.0183273	0.0420188	11				11	11	44	44	44	45.179	0	204.77	7609600000	85	9	11	11	11	11	11	9	11	11	11	11	11
D3Z0S7;Q3UUR8;Q76N33	AMSH-like protease	Stambpl1	1.37506	0.0076502	HET_WT	+		0.102237				2.11633	0.45949	24.3948	24.4587	24.5818	23.8885	24.0222	24.1462	24.4784	24.0189	0.0950269	0.12888	3				3	3	31.2	31.2	31.2	12.997	0	5.8138	254230000	10	3	3	3	3	3	3	3	3	3	3	3	3
G3X8Y3;A0A0A6YW80;Q80UM3	N-alpha-acetyltransferase 15, NatA auxiliary subunit	Naa15	-1.09595	0.00766427	HET_WT		+	0.490517				2.11553	-0.132181	27.0912	27.1401	27.1599	27.2459	27.2452	27.2967	27.1304	27.2626	0.0353499	0.0295702	29				29	25	42.9	42.9	38.8	101.09	0	323.31	9080600000	161	23	28	27	27	28	26	23	28	27	27	28	26
Q3TB96;Q3T9V8;E9Q586;E9Q3M3;Q6NZM3;O08788;D3YX34	Dynactin subunit 1	Dctn1	-1.10401	0.00768869	HET_WT		+	0.459675				2.11415	-0.142759	28.0298	28.0435	27.9884	28.2086	28.1296	28.1518	28.0206	28.1633	0.0286834	0.0407346	35				35	35	42.3	42.3	42.3	136.81	0	323.31	11576000000	249	32	33	33	33	34	33	32	33	33	33	34	33
P05533	Lymphocyte antigen 6A-2/6E-1	Ly6a	2.23484	0.0077353	HET_WT	+		0.0332	HET_WT	+		2.11152	1.16017	23.7713	23.6686	23.4895	22.2392	22.2893	22.9204	23.6431	22.483	0.142644	0.379657	1				1	1	15.7	15.7	15.7	14.377	0	17.922	608270000	15	1	1	1	1	1	1	1	1	1	1	1	1
D3Z3A3;E9QKW2;A0A0R4J1E4;Q8BLY1	SPARC-related modular calcium-binding protein 1	Smoc1	-5.27411	0.00774147	HET_WT		+	0.019	HET_WT		+	2.11118	-2.39893	20.3479	20.1087	21.2269	22.9086	22.3902	23.5815	20.5612	22.9601	0.58886	0.597354	6				6	6	18.4	18.4	18.4	48.003	0	24.422	321450000	15	1	1	4	6	6	6	1	1	4	6	6	6
Q9ERU9	E3 SUMO-protein ligase RanBP2	Ranbp2	-1.04037	0.00778977	HET_WT		+	0.763363				2.10848	-0.0570939	28.4332	28.448	28.4423	28.5123	28.5053	28.4772	28.4412	28.4983	0.00746863	0.0185515	64				64	64	30.3	30.3	30.3	341.12	0	323.31	11643000000	279	51	58	56	54	58	59	51	58	56	54	58	59
Q8C845;Q9D8Y0	EF-hand domain-containing protein D2	Efhd2	1.20615	0.00780818	HET_WT	+		0.238711				2.10745	0.270414	26.234	26.2288	26.1212	25.8851	26.0053	25.8824	26.1947	25.9243	0.0637063	0.0701799	9				9	9	37.1	37.1	37.1	26.8	0	78.361	2950200000	66	8	9	9	9	8	8	8	9	9	9	8	8
Q3TPD9;Q3U2X5;Q64133;Q3UJ53	Amine oxidase [flavin-containing] A	Maoa	-1.38142	0.00792963	HET_WT		+	0.102442				2.10075	-0.466149	26.8125	26.636	26.7415	27.1248	27.1084	27.3552	26.73	27.1962	0.0887951	0.138008	12				12	12	31.8	31.8	31.8	58.786	0	173.13	9409700000	104	11	11	11	12	12	12	11	11	11	12	12	12
Q8C7E7;Q147V6	Starch-binding domain-containing protein 1	Stbd1	-1.79998	0.00796424	HET_WT		+	0.0456241	HET_WT		+	2.09886	-0.84798	22.4667	22.5484	22.0509	23.2253	23.3257	23.059	22.3553	23.2033	0.266838	0.134673	5				5	5	23.1	23.1	23.1	36.127	0	36.001	434300000	16	3	3	2	3	4	5	3	3	2	3	4	5
E9PVQ3;Q91WJ7;E9Q7S4;E9PZE9	SPATS2-like protein	Spats2l	1.7081	0.00797977	HET_WT	+		0.0482148	HET_WT	+		2.09801	0.772392	23.0356	23.1386	22.7856	22.0156	22.4215	22.2056	22.9866	22.2142	0.18156	0.203077	5				5	5	11.6	11.6	11.6	63.762	0	15.629	427210000	13	4	4	5	3	5	5	4	4	5	3	5	5
Q60949;Q3U3T9;E9Q6L4;Q3TXH9;Q3TNW7	TBC1 domain family member 1	Tbc1d1	-1.51054	0.00808775	HET_WT		+	0.0798593				2.09217	-0.595064	24.4596	24.5879	24.3056	25.1932	25.0629	24.8822	24.4511	25.0461	0.141388	0.156174	21				21	21	21.8	21.8	21.8	142.02	0	50.91	1752300000	48	14	13	13	18	19	17	14	13	13	18	19	17
B1AS37;Q9D032;Q8BPZ5;B1AS34;Q540I3;Q99LZ8;Q3U4B1;Q9CYZ8	Single-stranded DNA-binding protein 3;Single-stranded DNA-binding protein 2	Ssbp3;Ssbp2;Ssbp4	1.32942	0.00813196	HET_WT	+		0.129299				2.0898	0.410796	22.9869	22.844	22.9176	22.427	22.4373	22.6518	22.9161	22.5053	0.0714687	0.126919	3				3	3	11.7	11.7	11.7	38.209	0	11.871	468150000	12	1	3	2	2	3	3	1	3	2	2	3	3
V9GXC3;V9GWU2;Q61286;Q8K1X3;Q3UXQ3;Q3UZ69;V9GX46;Q3UZA4	Transcription factor 12	Tcf12	1.3294	0.00819672	HET_WT	+		0.12888				2.08636	0.410777	21.932	21.9068	21.8852	21.6352	21.3477	21.5088	21.908	21.4972	0.0233836	0.144095	3				3	3	7.3	7.3	7.3	54.907	0	9.5291	140690000	6	2	3	3	3	3	3	2	3	3	3	3	3
G3X9V0;Q5SVP3;P97372;E0CZ90	Proteasome activator complex subunit 2	Psme2;PSME2b	1.34351	0.00827677	HET_WT	+		0.119213				2.08214	0.426009	26.9082	26.6381	26.7533	26.4168	26.32	26.2847	26.7665	26.3405	0.135516	0.0684261	10				10	10	51.5	51.5	51.5	26.159	0	270.88	5292100000	77	8	8	9	8	9	9	8	8	9	8	9	9
Q80UU9	Membrane-associated progesterone receptor component 2	Pgrmc2	-1.18047	0.00828535	HET_WT		+	0.289808				2.08169	-0.239356	26.3042	26.3143	26.3083	26.4785	26.6432	26.5231	26.3089	26.5483	0.00508946	0.0851696	7				6	6	41.9	37.8	37.8	23.334	0	323.31	4196000000	58	7	7	7	7	7	7	6	6	6	6	6	6
Q8BU14;Q9CRY0;Q05DA2	Translocation protein SEC62	Sec62	1.06705	0.00828617	HET_WT	+		0.617252				2.08165	0.0936222	26.752	26.7125	26.7786	26.6544	26.6507	26.657	26.7477	26.6541	0.0332239	0.00315927	7				7	7	19.8	19.8	19.8	45.58	0	34.237	4956600000	38	7	6	6	7	6	7	7	6	6	7	6	7
Q9D1M4	Eukaryotic translation elongation factor 1 epsilon-1	Eef1e1	-1.14709	0.00834977	HET_WT		+	0.354946				2.07833	-0.197983	26.0087	26.0522	26.0615	26.1657	26.261	26.2896	26.0408	26.2388	0.0281803	0.0648733	4				4	4	19.5	19.5	19.5	19.859	0	5.1484	819640000	23	4	3	4	4	4	3	4	3	4	4	4	3
O08547;E9Q6R3;Q3UZ06	Vesicle-trafficking protein SEC22b	Sec22b	1.21385	0.00842131	HET_WT	+		0.232587				2.07462	0.279587	28.0762	27.8846	27.9982	27.6809	27.7041	27.7353	27.9863	27.7068	0.0963405	0.0272691	7				7	7	53	53	53	24.74	0	242.52	9761000000	66	6	7	7	7	7	7	6	7	7	7	7	7
Q3UE75;Q8BVA0;Q3TXG7;Q3TWC7;Q3TBB0;Q3TAV1;Q99P91	Transmembrane glycoprotein NMB	Gpnmb	4.16799	0.00844065	HET_WT	+		0.0206111	HET_WT	+		2.07362	2.05935	24.099	23.3362	23.2222	21.5681	20.8961	22.0152	23.5525	21.4931	0.476731	0.563324	2				2	2	9.1	9.1	9.1	31.608	0	42.63	494580000	10	2	2	2	2	1	1	2	2	2	2	1	1
P02798	Metallothionein-2	Mt2	2.38952	0.00852178	HET_WT	+		0.0326939	HET_WT	+		2.06947	1.25672	25.8615	25.5226	25.0313	24.2792	24.3461	24.02	25.4718	24.2151	0.417435	0.172258	3				3	2	65.6	65.6	45.9	6.1153	0	37.092	181780000	25	2	2	3	3	3	3	2	2	3	3	3	3
Q3TM70;Q1MWP9;Q9EQP2;Q3TWP9;Q91VL7;Q1MWP8;Q3TQ74	EH domain-containing protein 4	Ehd4	-1.15833	0.0085803	HET_WT		+	0.325947				2.0665	-0.212044	25.9086	26.0416	26.0401	26.2073	26.2098	26.2093	25.9968	26.2088	0.0763316	0.00132506	18				17	16	41.4	39.7	37.7	61.48	0	89.081	3094200000	71	13	17	14	13	15	17	13	16	13	12	14	16
Q99P72	Reticulon-4	Rtn4	-1.1996	0.00859225	HET_WT		+	0.257174				2.06589	-0.262558	29.8393	29.793	29.9731	30.1464	30.1282	30.1185	29.8685	30.131	0.0935055	0.0141311	34				34	24	52.2	52.2	36.1	126.61	0	323.31	45251000000	451	29	34	30	34	33	31	29	34	30	34	33	31
Q5SWN2;Q3U8B3;Q8VEE4	Replication protein A 70 kDa DNA-binding subunit;Replication protein A 70 kDa DNA-binding subunit, N-terminally processed	Rpa1	1.17114	0.00859877	HET_WT	+		0.302863				2.06556	0.227908	25.9618	25.8925	26.0174	25.7037	25.6939	25.7905	25.9573	25.7294	0.0625743	0.053157	14				14	14	24.4	24.4	24.4	71.413	0	173.75	2525800000	68	14	14	14	14	13	13	14	14	14	14	13	13
Q7TMB8;A0A0R4J119	Cytoplasmic FMR1-interacting protein 1	Cyfip1	1.06936	0.00873273	HET_WT	+		0.605929				2.05885	0.0967458	27.6779	27.6875	27.7259	27.6281	27.5853	27.5876	27.6971	27.6003	0.0253887	0.0241024	35				35	19	34.6	34.6	19.3	145.24	0	233.29	11424000000	193	31	29	31	30	30	31	31	29	31	30	30	31
Q3TA88;Q8R550;Q3TSX2	SH3 domain-containing kinase-binding protein 1	Sh3kbp1	-1.27596	0.00878286	HET_WT		+	0.167681				2.05636	-0.351583	27.5159	27.6413	27.7539	27.9862	27.9445	28.0351	27.637	27.9886	0.119088	0.0453421	22				22	10	40.8	40.8	17.6	73.327	0	138.62	9837500000	161	20	20	22	19	21	20	20	20	22	19	21	20
Q8BJQ9;D3Z5Q0;A0A0R4J1S7;Q8C1F4	Chondroitin sulfate N-acetylgalactosaminyltransferase 1;Chondroitin sulfate N-acetylgalactosaminyltransferase 2	Csgalnact1;Csgalnact2	1.8802	0.00878878	HET_WT	+		0.0451077	HET_WT	+		2.05607	0.910884	21.2643	20.8919	20.711	20.214	20.0497	19.8709	20.9557	20.0448	0.282138	0.17156	2				2	2	4	4	4	60.916	0	3.4164	125990000	6	1	2	2	2	2	2	1	2	2	2	2	2
Q8K183;D3Z7R1	Pyridoxal kinase	Pdxk	1.48557	0.00881433	HET_WT	+		0.083318				2.05481	0.571012	24.5198	24.3327	24.1403	23.8172	23.6645	23.798	24.3309	23.7599	0.189733	0.08319	5				5	5	23.4	23.4	23.4	35.015	0	51.06	1102300000	32	4	5	4	5	4	4	4	5	4	5	4	4
E9Q1S3;Q01405;Q8C1E4	Protein transport protein Sec23A	Sec23a	1.11524	0.00887627	HET_WT	+		0.435856				2.05177	0.157351	28.6882	28.6507	28.7014	28.4929	28.5814	28.494	28.6801	28.5228	0.026331	0.0507824	28				28	25	57.7	57.7	54.3	82.955	0	323.31	27247000000	276	20	27	24	26	26	27	20	27	24	26	26	27
Q9WVB0;Q8C586;T1ECW4;S4R1Y2	RNA-binding protein with multiple splicing	Rbpms	-1.70534	0.00902677	HET_WT		+	0.0545093				2.04447	-0.770058	24.7479	25.0405	24.6362	25.5533	25.778	25.4035	24.8082	25.5783	0.208806	0.188486	7				7	7	40.6	40.6	40.6	21.816	0	124.07	1494400000	42	7	5	7	7	6	7	7	5	7	7	6	7
Q64337;D3YZJ1	Sequestosome-1	Sqstm1	-1.23248	0.00912059	HET_WT		+	0.211798				2.03998	-0.301565	27.9416	28.0017	28.1201	28.2531	28.3393	28.3756	28.0211	28.3227	0.0908186	0.0629206	11				11	11	56.6	56.6	56.6	48.162	0	307.49	6308500000	114	10	11	11	11	11	11	10	11	11	11	11	11
A2RSP9;Q9Z0J1	Reversion-inducing cysteine-rich protein with Kazal motifs	Reck	1.5512	0.0092312	HET_WT	+		0.0791959				2.03474	0.633389	24.5447	24.3786	24.3401	24.0031	23.7674	23.5927	24.4211	23.7877	0.108727	0.205918	9				9	9	11.8	11.8	11.8	106.05	0	50.374	462790000	21	7	8	9	4	7	9	7	8	9	4	7	9
F6RJ39;Q9JIX8;Q80TU6;Q52KR6;B8JJ92;Q7TSL7;B8JJ91	Apoptotic chromatin condensation inducer in the nucleus	Acin1	1.17841	0.00938609	HET_WT	+		0.297006				2.02752	0.236841	26.3059	26.2639	26.3526	25.9966	26.068	26.1473	26.3075	26.0706	0.044399	0.0753863	20				20	20	22.2	22.2	22.2	143.54	0	132.23	3795100000	88	18	20	18	18	18	19	18	20	18	18	18	19
A0A0A6YX73;Q8K1M3;P12367	cAMP-dependent protein kinase type II-alpha regulatory subunit	Prkar2a	-1.15809	0.0094239	HET_WT		+	0.334209				2.02577	-0.211751	27.0502	26.9367	26.9736	27.1849	27.154	27.2568	26.9868	27.1986	0.0578799	0.0527502	14				14	13	53.7	53.7	50	43.165	0	273.56	8046100000	108	12	14	12	14	14	14	12	14	12	14	14	14
A7VMV2;Q99KP3;Q9D221	Lambda-crystallin homolog	Cryl1	1.42027	0.00943236	HET_WT	+		0.0981085				2.02538	0.506168	20.2002	20.0964	19.8688	19.5508	19.4686	19.6275	20.0551	19.549	0.169528	0.0795009	2				2	2	7.8	7.8	7.8	35.208	0	10.682	52417000	7	2	2	2	2	2	2	2	2	2	2	2	2
Q3TS38;O70475;Q3TJ71;Q3TJE8;Q3UIZ1;Q3TI06	UDP-glucose 6-dehydrogenase	Ugdh	1.24293	0.00955846	HET_WT	+		0.201684				2.01961	0.313749	29.0283	28.9689	29.0887	28.7929	28.6023	28.7495	29.0286	28.7149	0.0598954	0.0999318	21				21	21	62.9	62.9	62.9	54.831	0	323.31	27768000000	206	16	21	21	19	20	20	16	21	21	19	20	20
Q9CPN8	Insulin-like growth factor 2 mRNA-binding protein 3	Igf2bp3	-1.15411	0.00957059	HET_WT		+	0.344232				2.01906	-0.206781	28.164	28.2525	28.1468	28.4544	28.3651	28.3642	28.1878	28.3946	0.0567434	0.0517739	14				13	13	31.3	29	29	63.574	0	200.79	5474700000	95	14	13	14	13	13	13	13	12	13	12	12	12
E9PWB1;D3Z4N0;D3Z0X5;Q6PDH0;F6RUK9;F6RYD0;E9Q307;E9PWW4	Pleckstrin homology-like domain family B member 1	Phldb1	-1.2218	0.00959488	HET_WT		+	0.230364				2.01796	-0.289003	25.6918	25.6915	25.6467	26.0404	26.0101	25.8466	25.6767	25.9657	0.0259758	0.104248	24				24	24	25.9	25.9	25.9	145.04	0	149.93	3433800000	81	19	21	20	23	21	21	19	21	20	23	21	21
Q3TR90;Q9JMG7	Hepatoma-derived growth factor-related protein 3	Hdgfrp3	1.50614	0.00961777	HET_WT	+		0.084486				2.01693	0.590852	22.4357	22.658	22.7269	22.0075	21.8619	22.1787	22.6069	22.016	0.152176	0.158597	4				3	3	31.5	21.9	21.9	19.822	0	7.1636	255640000	6	3	4	3	3	3	4	3	3	2	2	2	3
Q3TBM1;O09159;Q3TB95	Alpha-mannosidase;Lysosomal alpha-mannosidase	Man2b1	1.53026	0.00963202	HET_WT	+		0.0818286				2.01628	0.61378	24.396	24.1427	24.3931	23.5446	23.656	23.8898	24.3106	23.6968	0.145429	0.176146	8				8	8	13.4	13.4	13.4	114.62	0	55.594	1008300000	31	6	7	8	7	7	8	6	7	8	7	7	8
A1L0V6;A7YY79;Q6Q899;Q3U1I9;Q3KQQ7;Q05CC6;A2AP29	Probable ATP-dependent RNA helicase DDX58	Ddx58	1.48591	0.0097346	HET_WT	+		0.0845614				2.01168	0.571347	24.974	24.6094	24.6007	24.1605	24.1641	24.1454	24.728	24.1567	0.213047	0.00995968	15				15	15	20.6	20.6	20.6	105.68	0	117.69	1378900000	49	12	12	13	11	9	11	12	12	13	11	9	11
Q99LS3;D3Z4T3;A0A0J9YVH9;D3Z666	Phosphoserine phosphatase	Psph	-1.34369	0.00991921	HET_WT		+	0.13218				2.00352	-0.426204	24.7937	24.5923	24.5123	24.9816	25.1063	25.089	24.6328	25.059	0.145005	0.0675397	6				6	6	40	40	40	25.096	0	49.494	2053700000	32	6	6	6	6	6	6	6	6	6	6	6	6
Q3TN42;Q8C7V3	U3 small nucleolar RNA-associated protein 15 homolog	Utp15	-1.41363	0.0101371	HET_WT		+	0.10206				1.99409	-0.499409	23.2618	23.1573	23.0891	23.4996	23.8342	23.6726	23.1694	23.6688	0.0870217	0.167342	7				7	7	21	21	21	59.417	0	27.229	787310000	27	4	5	5	6	6	6	4	5	5	6	6	6
P47878;Q8BP94;Q3UR87	Insulin-like growth factor-binding protein 3	Igfbp3	2.0679	0.0101883	HET_WT	+		0.0436535	HET_WT	+		1.9919	1.04816	25.3987	25.2048	25.2854	23.9675	24.0909	24.6861	25.2963	24.2482	0.0974252	0.384289	7				7	7	31.8	31.8	31.8	31.687	0	86.146	624560000	27	6	7	7	6	5	6	6	7	7	6	5	6
Q3U4N2;Q9EQK7	Protein-S-isoprenylcysteine O-methyltransferase	Icmt	-1.78803	0.0101889	HET_WT		+	0.051359				1.99187	-0.838367	18.6789	18.6288	18.5621	19.8214	19.2858	19.2777	18.6233	19.4616	0.0585687	0.311644	1				1	1	5.6	5.6	5.6	31.872	0	13.672	45099000	3	0	1	1	1	1	1	0	1	1	1	1	1
A0A0G2JDX4;A0A0G2JEZ7;Q8C0C9;Q9D1X8;Q922J6	Tetraspanin;Tetraspanin-2	Tspan2	-1.94757	0.0102134	HET_WT		+	0.0461493	HET_WT		+	1.99083	-0.961673	22.7848	22.5098	22.9649	23.5324	23.5715	24.0406	22.7532	23.7148	0.229176	0.282786	2				2	2	33.3	33.3	33.3	9.5218	0	12.973	79211000	11	1	1	1	2	2	2	1	1	1	2	2	2
A2AL85;Q8BSY0;Q8CBM2;Q9EQ66;Q8BQK0	Aspartyl/asparaginyl beta-hydroxylase	Asph;ASPH	1.15725	0.0102747	HET_WT	+		0.337217				1.98823	0.210695	28.1665	28.1178	28.149	27.9774	27.846	27.9779	28.1445	27.9338	0.0246471	0.0759882	22				22	22	39.3	39.3	39.3	81.467	0	323.31	9649700000	146	18	20	21	19	18	21	18	20	21	19	18	21
F8VQC7;A0A087WQQ5;Q61595;A0A087WP85;A0A087WPX0;A0A087WQ25;A0A087WP14;A0A087WS29;A0A087WNW3;A0A087WRS1;A0A087WQD0;A0A087WQI3;A0A087WP48;A0A087WS04;A0A087WPW5;A0A087WS23;A0A087WQF8;A0A087WQG4	Kinectin	Ktn1	-1.18685	0.0103269	HET_WT		+	0.289718				1.98603	-0.247133	28.9172	28.8811	28.9718	29.1428	29.106	29.2628	28.9234	29.1705	0.0456336	0.0819954	41				41	41	39	39	39	152.54	0	323.31	20559000000	194	34	36	32	37	37	35	34	36	32	37	37	35
Q544I1;Q8VCV2;Q9QYF9	Protein NDRG3	Ndrg3	1.27182	0.0103591	HET_WT	+		0.181717				1.98468	0.3469	24.7404	24.6928	24.7215	24.4629	24.428	24.223	24.7182	24.3713	0.0239768	0.129641	5				5	5	21.6	21.6	21.6	41.555	0	121.92	681970000	32	5	4	5	5	5	5	5	4	5	5	5	5
O55029	Coatomer subunit beta	Copb2	1.12243	0.0103705	HET_WT	+		0.41608				1.9842	0.166627	29.6715	29.697	29.7254	29.5308	29.4743	29.5889	29.698	29.5313	0.0269537	0.0573264	37				37	37	59.7	59.7	59.7	102.45	0	323.31	49399000000	359	30	36	36	35	37	36	30	36	36	35	37	36
Q4FJX5;Q3UIQ5;O88455	7-dehydrocholesterol reductase	Dhcr7	1.60226	0.010565	HET_WT	+		0.0770471				1.97613	0.680106	24.5274	24.6539	24.9564	23.8804	24.1489	24.0682	24.7126	24.0325	0.220438	0.137775	3				3	3	9.1	9.1	9.1	53.919	0	13.918	1152800000	14	3	3	2	3	2	2	3	3	2	3	2	2
Q542A3;P12388	Plasminogen activator inhibitor 2, macrophage	Serpinb2	-1.75364	0.0105975	HET_WT		+	0.0537455				1.9748	-0.81035	23.6599	23.3454	23.7526	24.6323	24.3721	24.1846	23.586	24.3963	0.213401	0.224868	7				7	7	29.2	29.2	29.2	46.291	0	95.702	539920000	25	4	5	4	5	6	5	4	5	4	5	6	5
Q9Z0P4;Q6ZQE7;Q8CB16;Q542N8;Q3TRX4;Q91WF5	Paralemmin-1	Palm	-1.09338	0.0106256	HET_WT		+	0.504922				1.97365	-0.128796	27.5513	27.591	27.5576	27.7153	27.7265	27.6445	27.5666	27.6954	0.0213325	0.0444569	13				13	13	53	53	53	41.614	0	239.4	3226600000	110	11	13	13	12	11	13	11	13	13	12	11	13
Q3UAC4;Q3TI21;Q91VN6	Probable ATP-dependent RNA helicase DDX41	Ddx41	1.49445	0.0106577	HET_WT	+		0.0876379				1.97234	0.579617	21.8783	21.6073	21.9579	21.1015	21.3483	21.2549	21.8145	21.2349	0.183853	0.124612	3				3	3	5.5	5.5	5.5	69.765	0	5.1122	173870000	6	3	3	3	3	2	2	3	3	3	3	2	2
Q7TQC3;A0A0B4J1F0;P61622;Q8CE84	Integrin alpha-11	Itga11	-1.11134	0.0106631	HET_WT		+	0.453889				1.97212	-0.152295	28.7978	28.7736	28.7928	28.8747	28.9708	28.9756	28.7881	28.9404	0.012803	0.056945	31				31	31	35.9	35.9	35.9	133.07	0	323.31	23492000000	273	27	30	31	31	31	30	27	30	31	31	31	30
Q8R138	Transmembrane protein 119	Tmem119	-1.18845	0.0107117	HET_WT		+	0.289883				1.97014	-0.249082	25.4425	25.4351	25.4441	25.5842	25.7145	25.7702	25.4405	25.6896	0.00481864	0.0954644	6				6	6	27.9	27.9	27.9	29.4	0	123.81	1461300000	37	5	5	6	5	5	5	5	5	6	5	5	5
V9GX00;Q6PDI9;H6WCS3;Q00560;Q3UQA0	Interleukin-6 receptor subunit beta	Il6st;il6st	1.24945	0.0107121	HET_WT	+		0.201586				1.97013	0.321294	24.1804	24.2078	24.3099	23.7935	23.9815	23.9592	24.2327	23.9114	0.0682202	0.102706	11				11	11	18.7	18.7	18.7	95.371	0	97.576	863310000	40	8	9	9	8	10	9	8	9	9	8	10	9
Q4FJX4;P97315	Cysteine and glycine-rich protein 1	Csrp1	-1.24182	0.0107347	HET_WT		+	0.210089				1.96921	-0.312459	30.1795	30.335	30.4066	30.5893	30.6193	30.6499	30.307	30.6195	0.116104	0.0302558	9				9	9	52.3	52.3	52.3	20.583	0	323.31	70506000000	176	9	9	9	9	9	9	9	9	9	9	9	9
Q9Z277	Tyrosine-protein kinase BAZ1B	Baz1b	1.14419	0.0107556	HET_WT	+		0.372197				1.96837	0.194323	25.645	25.6928	25.7128	25.4131	25.5234	25.5311	25.6835	25.4892	0.0348526	0.0660264	20				20	20	18.2	18.2	18.2	170.65	0	102.28	1705800000	72	14	17	16	16	17	17	14	17	16	16	17	17
Q5SX53;Q9CR62;Q9CTC7;Q5SX46	Mitochondrial 2-oxoglutarate/malate carrier protein	Slc25a11	1.28496	0.0107667	HET_WT	+		0.170094				1.96792	0.361724	25.7725	25.7455	25.8995	25.5384	25.4738	25.3202	25.8058	25.4441	0.0822694	0.112062	11				11	11	44.3	44.3	44.3	34.155	0	59.629	3205100000	63	8	10	10	11	10	10	8	10	10	11	10	10
Q9DAU1	Protein canopy homolog 3	Cnpy3	1.44369	0.0108269	HET_WT	+		0.0984903				1.9655	0.529765	25.4698	25.2038	25.1502	24.7587	24.6277	24.8482	25.2746	24.7449	0.171134	0.110909	7				7	7	29.3	29.3	29.3	30.537	0	164.68	1276300000	27	6	7	6	6	6	7	6	7	6	6	6	7
Q3U2P1;A2AA71	Protein transport protein Sec24A	Sec24a	-1.09501	0.0108374	HET_WT		+	0.500764				1.96507	-0.130943	25.8723	25.9063	25.8401	26.0393	26.0086	25.9637	25.8729	26.0038	0.0331338	0.0380046	19				19	18	21.2	21.2	20.5	118.78	0	120.22	3793200000	98	17	18	17	17	17	18	17	18	17	17	17	18
D3Z1F9;Q8C0M0	WD repeat-containing protein 59	Wdr59	1.37459	0.0110185	HET_WT	+		0.120346				1.95788	0.459004	20.4805	20.4855	20.7543	20.0709	20.0616	20.2109	20.5735	20.1144	0.156672	0.083626	3				3	3	3.5	3.5	3.5	111.65	0	4.1742	68220000	8	3	2	1	2	3	3	3	2	1	2	3	3
Q6P4T2	U5 small nuclear ribonucleoprotein 200 kDa helicase	Snrnp200	1.21047	0.0110381	HET_WT	+		0.2552				1.9571	0.275569	27.9014	27.7058	27.8353	27.5478	27.5715	27.4965	27.8142	27.5386	0.0995401	0.0383604	56				56	56	36.3	36.3	36.3	244.54	0	323.31	12922000000	283	47	53	53	50	52	52	47	53	53	50	52	52
Q5SU71;Q61510;Q3TU94;Q3U3X7;Q922N9;Q5SU72	E3 ubiquitin/ISG15 ligase TRIM25	Trim25	1.34542	0.0110451	HET_WT	+		0.137522				1.95683	0.428054	26.1273	25.9874	26.0346	25.4776	25.6111	25.7764	26.0498	25.6217	0.0711832	0.14967	16				16	16	38	38	38	70.753	0	256.74	2932300000	74	14	14	15	14	15	15	14	14	15	14	15	15
Q9JM06;Q542X5;G5E8D6;Q9WVJ9;E9Q3N9;E9Q3F3	EGF-containing fibulin-like extracellular matrix protein 2	Efemp2	1.22025	0.0111322	HET_WT	+		0.238268				1.95342	0.287177	28.0377	27.8398	27.9895	27.6272	27.6668	27.7115	27.9557	27.6685	0.103161	0.0421619	11				11	11	36.3	36.3	36.3	49.452	0	323.31	6164500000	105	11	9	10	10	10	10	11	9	10	10	10	10
F2Z3W0;F2Z3X2;Q9EP53	Hamartin	Tsc1	2.49539	0.0111867	HET_WT	+		0.0341404	HET_WT	+		1.9513	1.31927	19.0191	19.3088	18.3172	17.5181	17.6217	17.5475	18.8817	17.5624	0.509903	0.0534059	1				1	1	5.7	5.7	5.7	41.481	0	9.5833	16990000	4	1	0	1	1	1	1	1	0	1	1	1	1
Q91XH7;B9EKG3;Q9Z0L8	Gamma-glutamyl hydrolase	Ggh	1.35504	0.0112171	HET_WT	+		0.132675				1.95012	0.438339	21.894	22.0934	22.1719	21.6406	21.5123	21.6914	22.0531	21.6148	0.1433	0.092352	2				2	2	9.5	9.5	9.5	35.438	0	7.3905	305690000	7	2	2	2	2	2	1	2	2	2	2	2	1
A0A0R4J0I9;Q91ZX7	Prolow-density lipoprotein receptor-related protein 1;Low-density lipoprotein receptor-related protein 1 85 kDa subunit;Low-density lipoprotein receptor-related protein 1 515 kDa subunit;Low-density lipoprotein receptor-related protein 1 intracellular domain	Lrp1	1.12892	0.0112572	HET_WT	+		0.404672				1.94857	0.174938	30.8143	30.8839	30.8963	30.6316	30.7075	30.7306	30.8648	30.6899	0.0442069	0.0518123	117				117	116	36.8	36.8	36.6	504.77	0	323.31	87721000000	1072	101	107	110	105	104	107	101	107	110	105	104	107
E9QKR1;A0A0A6YW06;J3QNM3;E9QKQ9;E9QLZ9;Q03173;A0A0A6YXC8	Protein enabled homolog	Enah	-1.1842	0.0113023	HET_WT		+	0.298039				1.94683	-0.243916	27.5657	27.6984	27.5637	27.8666	27.7922	27.9007	27.6093	27.8532	0.0771717	0.0555309	13				13	12	32	32	30.4	62.24	0	150.51	3424300000	89	13	13	12	13	13	13	13	13	12	13	13	13
Q8JZX9	Cdc42 effector protein 2	Cdc42ep2	1.32389	0.0113133	HET_WT	+		0.149026				1.94641	0.404781	20.3253	20.4195	20.395	19.8881	20.1484	19.8889	20.3799	19.9751	0.0488497	0.150072	2				2	2	12.6	12.6	12.6	22.997	0	4.9792	74650000	10	2	2	2	2	2	2	2	2	2	2	2	2
Q3UIK3;Q5EAT0;P49962	Signal recognition particle 9 kDa protein	Srp9	1.39542	0.0114293	HET_WT	+		0.115862				1.94198	0.480696	23.4979	23.6912	23.4589	22.9499	23.2244	23.0315	23.5493	23.0686	0.124375	0.14095	3				3	3	36	36	36	10.203	0	22.952	625260000	9	2	3	1	3	3	3	2	3	1	3	3	3
A0A068BIT8;P28063	Proteasome subunit beta type;Proteasome subunit beta type-8	Psmb8	2.3053	0.0114664	HET_WT	+		0.0398699	HET_WT	+		1.94057	1.20495	22.4656	21.6095	22.296	21.0198	20.9647	20.7717	22.1237	20.9187	0.453297	0.130283	3				3	3	14.1	14.1	14.1	30.359	0	9.1265	136750000	3	3	1	2	2	2	3	3	1	2	2	2	3
Q8BVF2	Phosducin-like protein 3	Pdcl3	-1.18867	0.0116568	HET_WT		+	0.294642				1.93342	-0.249343	26.7796	26.6284	26.7844	27.0073	27.0011	26.932	26.7308	26.9801	0.0887182	0.0417926	11				11	11	48.3	48.3	48.3	27.581	0	190.49	4404300000	77	11	11	9	11	11	10	11	11	9	11	11	10
G3UZG6		Cyb5r1	-1.27907	0.0117856	HET_WT		+	0.18287				1.92865	-0.355101	20.8327	20.7072	20.9834	21.174	21.2191	21.1954	20.8411	21.1962	0.138287	0.0225503	5				1	1	38.6	7.4	7.4	19.449	0.0067568	1.6412	14495000	2	4	4	5	5	4	4	1	1	1	1	1	1
Q4VA93;P20444	Protein kinase C;Protein kinase C alpha type	Prkca	1.34689	0.0118031	HET_WT	+		0.140745				1.92801	0.42963	25.8511	25.5875	25.7831	25.3484	25.387	25.1974	25.7406	25.3109	0.136837	0.100188	10				10	10	22.5	22.5	22.5	76.823	0	72.04	1306700000	51	9	8	8	7	6	8	9	8	8	7	6	8
Q8BGF3;Q8BKZ6;Q80VY1	WD repeat-containing protein 92	Wdr92	1.34155	0.0118202	HET_WT	+		0.144844				1.92738	0.423904	21.9121	21.9426	21.7614	21.42	21.328	21.5965	21.8721	21.4481	0.0970155	0.136427	3				3	3	14.3	14.3	14.3	39.79	0	7.5817	208930000	3	3	3	3	3	3	3	3	3	3	3	3	3
Q3UNN2;Q3U8S1;Q3U468;A2APM5;A2APM3;A2APM4;E9QKM8;Q80X37;A2APM1;A2APM2;P15379;Q3TLT9	CD44 antigen	Cd44	-1.43103	0.0119556	HET_WT		+	0.10528				1.92243	-0.517053	27.2285	27.3439	26.9584	27.7305	27.7184	27.6331	27.1769	27.694	0.197883	0.0530543	7				7	7	16.7	16.7	16.7	40.247	0	128.44	10359000000	76	5	6	6	7	6	6	5	6	6	7	6	6
Q61699;E9Q0U7	Heat shock protein 105 kDa	Hsph1	1.27005	0.011958	HET_WT	+		0.191014				1.92234	0.344884	28.6815	28.5451	28.7149	28.2575	28.2294	28.42	28.6472	28.3023	0.0899395	0.102894	31				30	30	51.2	49.5	49.5	96.406	0	323.31	18460000000	277	25	29	29	28	30	27	24	28	28	27	29	26
Q542K4;Q3TVZ1;Q91XI2	Catalase	Cat	7.21761	0.012016	HET_WT	+		0.0214177	HET_WT	+		1.92024	2.85152	22.0021	21.6917	22.0759	20.3376	18.6306	18.2469	21.9232	19.0717	0.203898	1.113	21				1	1	57.9	3.4	3.4	59.765	0.00052228	3.0618	131240000	4	16	19	17	17	18	19	1	1	1	0	0	0
J3QNE8;Q5I012;Q99JV6;Q7TMR2	Putative sodium-coupled neutral amino acid transporter 10	Slc38a10	1.24898	0.0120294	HET_WT	+		0.209569				1.91976	0.320751	25.6912	25.5704	25.6046	25.197	25.2888	25.4181	25.6221	25.3013	0.0622401	0.11107	11				11	11	16.1	16.1	16.1	117.14	0	117.19	1149300000	39	9	11	11	11	11	10	9	11	11	11	11	10
P24472	Glutathione S-transferase A4	Gsta4	2.01632	0.0120776	HET_WT	+		0.0478592	HET_WT	+		1.91802	1.01172	23.4743	23.3898	23.3556	22.0387	22.8235	22.3224	23.4066	22.3948	0.0611301	0.397393	5				5	5	21.6	21.6	21.6	25.564	0	8.2461	565860000	10	4	3	4	4	3	2	4	3	4	4	3	2
Q8C3W2;Q8BSP6;Q3TZP9;E9PUN5;Q9Z138;Q8K0Q8	Tyrosine-protein kinase transmembrane receptor;Tyrosine-protein kinase transmembrane receptor ROR2	Ror2	1.274	0.0120851	HET_WT	+		0.189839				1.91775	0.349367	23.6389	23.7641	23.8885	23.3744	23.3846	23.4844	23.7638	23.4145	0.124841	0.0608167	10				9	9	14.3	13.2	13.2	105.04	0	50.345	709180000	21	9	9	8	3	6	7	8	8	7	3	5	6
Q9CXT8;Q3TET5	Mitochondrial-processing peptidase subunit beta	Pmpcb	-1.19301	0.0120927	HET_WT		+	0.289738				1.91748	-0.254601	24.6097	24.7337	24.7025	24.8507	25.003	24.9561	24.682	24.9366	0.0644745	0.0780255	10				10	10	24.5	24.5	24.5	54.614	0	135.98	1703300000	46	9	9	7	9	8	9	9	9	7	9	8	9
Q91XD2	LIM and senescent cell antigen-like-containing domain protein 2	Lims2	-1.69409	0.0120986	HET_WT		+	0.0717622				1.91726	-0.760513	23.7501	23.7548	23.2536	24.2714	24.4495	24.3192	23.5862	24.3467	0.288003	0.0921564	5				3	3	20.2	13.8	13.8	39.031	0	58.26	1051100000	26	5	5	5	5	5	5	3	3	3	3	3	3
Q8BGZ6;Q3UM38;Q3TLY5;P51569	Alpha-galactosidase A	Gla	1.48427	0.0121538	HET_WT	+		0.0940402				1.91529	0.569754	25.0557	25.0185	24.8891	24.5905	24.4784	24.1852	24.9878	24.418	0.0874576	0.209305	7				7	7	24.5	24.5	24.5	47.844	0	67.47	758580000	41	6	7	6	7	7	7	6	7	6	7	7	7
Q8K124	Pleckstrin homology domain-containing family O member 2	Plekho2	1.11586	0.0122617	HET_WT	+		0.443711				1.91145	0.158151	26.631	26.5502	26.5148	26.4101	26.4265	26.385	26.5654	26.4072	0.0595728	0.0208911	12				12	12	39.8	39.8	39.8	53.872	0	170.63	3012100000	68	11	12	12	12	11	11	11	12	12	12	11	11
Q3ULT2;P57780;Q3UDJ7;Q1A602;E9Q2W9	Alpha-actinin-4	Actn4	-1.11191	0.0122656	HET_WT		+	0.452131				1.91131	-0.153041	32.4291	32.3224	32.3331	32.4954	32.5261	32.5223	32.3615	32.5146	0.0587557	0.0167456	56				56	38	69.6	69.6	52.4	104.98	0	323.31	331470000000	1303	47	55	56	55	56	56	47	55	56	55	56	56
A2RSS6;Q64191;B7ZNK6	N(4)-(beta-N-acetylglucosaminyl)-L-asparaginase;Glycosylasparaginase alpha chain;Glycosylasparaginase beta chain	Aga	1.17148	0.0122859	HET_WT	+		0.323264				1.91059	0.228337	27.0915	27.059	26.9558	26.7567	26.8696	26.795	27.0355	26.8071	0.0708565	0.0574159	8				8	8	32.1	32.1	32.1	37.022	0	323.31	8031900000	81	7	8	8	8	8	8	7	8	8	8	8	8
Q3UK88;Q9EP84;Q792R0;O70296;O70293;Q9EPB9;Q3TTW2;Q3TST4;Q8VEB1	G protein-coupled receptor kinase 6;G protein-coupled receptor kinase 5	Grk6;GRK6;Grk5	-1.80772	0.0122914	HET_WT		+	0.0560473				1.9104	-0.854174	20.0463	20.1999	20.6949	21.1766	21.1249	21.2021	20.3137	21.1679	0.338931	0.0393374	3				3	3	6.3	6.3	6.3	62.152	0	8.0476	98982000	10	3	3	3	3	3	3	3	3	3	3	3	3
Q91WP1;Q8K094;Q8BVF6		Pvr	-1.26238	0.0123049	HET_WT		+	0.194395				1.90992	-0.336147	25.5198	25.273	25.3731	25.6693	25.7346	25.7705	25.3886	25.7248	0.124137	0.0512991	5				5	5	15.9	15.9	15.9	44.654	0	89.703	2488900000	39	5	4	5	5	5	5	5	4	5	5	5	5
A2ACV6;E1U8D0	Protein SOGA1;N-terminal form;C-terminal 80 kDa form	Soga1	-1.28821	0.0123152	HET_WT		+	0.178297				1.90956	-0.365372	20.2357	20.2314	20.0453	20.6277	20.5471	20.4337	20.1708	20.5362	0.108734	0.0974818	3				3	3	3.1	3.1	3.1	183.14	0	6.786	94714000	10	2	3	3	3	3	3	2	3	3	3	3	3
Q91VW3	SH3 domain-binding glutamic acid-rich-like protein 3	Sh3bgrl3	1.46753	0.0123491	HET_WT	+		0.0978				1.90837	0.55339	26.1053	25.9371	26.2913	25.6346	25.4045	25.6343	26.1112	25.5578	0.177147	0.132735	4				4	4	66.7	66.7	66.7	10.477	0	215.39	3979900000	31	4	3	4	4	4	4	4	3	4	4	4	4
Q9WVL0;Q9JJA0	Maleylacetoacetate isomerase	Gstz1	1.18961	0.0123875	HET_WT	+		0.294593				1.90702	0.250488	24.435	24.4835	24.3681	24.1179	24.2715	24.1457	24.4289	24.1784	0.0579693	0.0818368	10				10	10	60.6	60.6	60.6	24.275	0	55.512	1228500000	36	8	10	9	8	8	10	8	10	9	8	8	10
A0A087WRF2;Q8BXK8;Q8C418;E9Q3K3;Q3UH88	Arf-GAP with GTPase, ANK repeat and PH domain-containing protein 1	Agap1	1.32392	0.012409	HET_WT	+		0.155646				1.90626	0.404814	21.3322	21.4492	21.6247	21.0184	21.0313	21.142	21.4687	21.0639	0.14724	0.0679388	4				4	4	6.2	6.2	6.2	89.02	0	9.1544	78727000	4	2	1	3	3	2	3	2	1	3	3	2	3
Q80TM9;B7ZN33	Nischarin	Nisch	-1.23449	0.0126045	HET_WT		+	0.231135				1.89947	-0.303919	25.2687	25.4536	25.2466	25.676	25.6177	25.587	25.323	25.6269	0.113658	0.0451624	25				25	25	20.5	20.5	20.5	175.01	0	116.65	2755900000	86	18	23	23	25	22	21	18	23	23	25	22	21
Q9D7S5;Q5K4Q9;Q8C6B0;Q1XG79;H3BJI7;Q76I24;Q5I0W6;Q76I26;G3X9G9		mCG_20149;Mettl7a1;Methig1;UbiE2;Mettl7a2;Mettl7a3	1.47153	0.0126576	HET_WT	+		0.0974962				1.89765	0.557317	23.5605	23.3992	23.5616	22.8498	22.8149	23.1847	23.5071	22.9498	0.093419	0.204197	4				4	4	27.5	27.5	27.5	22.457	0	19.369	482760000	8	4	4	4	4	4	4	4	4	4	4	4	4
Q9CZP5	Mitochondrial chaperone BCS1	Bcs1l	1.32047	0.0126579	HET_WT	+		0.15707				1.89764	0.401053	22.0907	22.0039	22.2107	21.8065	21.7311	21.5646	22.1018	21.7007	0.103875	0.123781	4				4	4	10	10	10	47.406	0	4.5198	234620000	3	3	3	2	3	3	3	3	3	2	3	3	3
Q99L96;Q3TV84;O70401;H3BL26	Tetraspanin;Tetraspanin-6	Tspan6	1.59703	0.0128162	HET_WT	+		0.0833239				1.89224	0.67539	24.0007	24.3378	24.349	23.3699	23.5456	23.7459	24.2292	23.5538	0.197969	0.188161	5				5	5	18.8	18.8	18.8	27.303	0	32.033	885360000	21	5	5	5	5	5	5	5	5	5	5	5	5
Q3UDQ7;Q8JZQ2;Q3U7C0	AFG3-like protein 2	Afg3l2	1.20595	0.0128361	HET_WT	+		0.271686				1.89157	0.27017	25.1691	24.9759	25.1488	24.8191	24.8569	24.8073	25.0979	24.8278	0.106191	0.0259026	17				17	14	25.4	25.4	22	88.748	0	113.56	2199500000	74	13	14	14	14	13	15	13	14	14	14	13	15
Q31168;Q31167;O78207;W5XQG0;Q792Z7;P01899;O78206;Q3KQJ3;O19467;Q569W0;Q8R3Y0;P01897;K7X379	H-2 class I histocompatibility antigen, D-B alpha chain;H-2 class I histocompatibility antigen, L-D alpha chain	H2-D1;H-2D;H2-L	1.82005	0.012925	HET_WT	+		0.0571294				1.88857	0.863981	22.8651	23.1341	22.9758	21.7607	22.2529	22.3694	22.9917	22.1277	0.13519	0.323117	8				8	4	30.9	30.9	14.5	38.261	0	18.358	455980000	13	5	7	8	5	7	3	5	7	8	5	7	3
Q8C605;Q9WUA3	ATP-dependent 6-phosphofructokinase;ATP-dependent 6-phosphofructokinase, platelet type	Pfkp	-1.25548	0.0129373	HET_WT		+	0.209749				1.88816	-0.328239	27.2244	27.1745	27.3087	27.5004	27.4956	27.6963	27.2359	27.5641	0.0678428	0.114519	19				19	17	34.9	34.9	31.4	85.546	0	323.31	6434800000	118	14	18	17	18	19	19	14	18	17	18	19	19
W5XIT1;W5XHY0;Q3TH01;Q61895;Q7JJ15;Q3TVI9;Q31173;P04223;P01901;Q921P3;K7WBQ4;Q3UBW0;Q7TN03;Q64272;Q61896;Q61642;W5XIK7;Q31142;P14428;P14426;P03991;Q95555;Q31190;Q31189;Q31193;A0A0B4J1G3;D2YW38;G3UXW2;Q95457;Q5KTQ0	H-2 class I histocompatibility antigen, K-K alpha chain;H-2 class I histocompatibility antigen, K-B alpha chain;H-2 class I histocompatibility antigen, K-Q alpha chain;H-2 class I histocompatibility antigen, D-K alpha chain;H-2 class I histocompatibility antigen, K-W28 alpha chain;Beta-2-microglobulin	H2-K1;H2-K;H2-D1	1.80799	0.012949	HET_WT	+		0.058386				1.88776	0.85439	22.3799	22.2237	22.0526	21.3511	21.6762	21.0657	22.2187	21.3643	0.16371	0.305455	4				3	0	15.7	12.9	0	40.133	0	6.9232	90668000	8	4	4	4	4	3	3	3	3	3	3	2	2
Q91VJ2	Protein kinase C delta-binding protein	Prkcdbp	-1.29203	0.012977	HET_WT		+	0.178425				1.88683	-0.36964	24.29	24.4478	24.5793	24.7855	24.7869	24.8536	24.439	24.8087	0.144888	0.038941	8				8	8	50	50	50	27.853	0	79.55	1304800000	33	6	7	6	8	8	7	6	7	6	8	8	7
D3YYT1;Q922P9	Putative oxidoreductase GLYR1	Glyr1	1.19769	0.0130456	HET_WT	+		0.28752				1.88454	0.260256	24.8833	24.8963	24.9671	24.5573	24.6601	24.7485	24.9156	24.6553	0.0451056	0.0957002	7				7	7	22.5	22.5	22.5	60.435	0	34.841	643660000	19	4	7	7	7	7	6	4	7	7	7	7	6
P62748	Hippocalcin-like protein 1	Hpcal1	1.23654	0.0131205	HET_WT	+		0.230911				1.88205	0.306313	24.7767	24.8531	24.8073	24.3981	24.487	24.6331	24.8124	24.5061	0.0384701	0.118649	8				8	8	40.4	40.4	40.4	22.338	0	38.446	985650000	38	5	8	6	7	6	7	5	8	6	7	6	7
B1ARU4;E9PVY8;E9QA63;Q9QXZ0;A0A0A0MQA6;E9QNP1;F6Q750	Microtubule-actin cross-linking factor 1	Macf1	1.06269	0.0131694	HET_WT	+		0.644666				1.88043	0.0877164	28.4359	28.4226	28.4297	28.3012	28.3597	28.3641	28.4294	28.3417	0.00666871	0.0351298	117				116	0	22.6	22.5	0	831.64	0	323.31	11666000000	349	81	88	91	94	94	98	80	87	90	93	93	97
Q99J29;Q920A5;Q3U5P4	Retinoid-inducible serine carboxypeptidase	Scpep1	1.46958	0.0131774	HET_WT	+		0.100909				1.88017	0.555401	27.7036	27.5464	27.7836	26.9483	27.0914	27.3277	27.6779	27.1225	0.120713	0.191589	14				14	14	45.1	45.1	45.1	50.958	0	48.632	11041000000	119	13	13	13	12	14	13	13	13	13	12	14	13
Q547R0;E9QAT0;D3Z6U8;E9QNF5;Q6AXB7;P35922;E9QAS9;E9QAS8;Q8BPK8;Q8BPN5	Fragile X mental retardation protein 1 homolog	Fmr1	1.2506	0.013187	HET_WT	+		0.214133				1.87985	0.322622	27.4563	27.3402	27.1942	26.9992	27.0151	27.0086	27.3302	27.0076	0.131323	0.00801276	17				15	15	36.7	32.1	32.1	66.269	0	232.66	5682900000	97	16	17	16	16	17	14	14	15	14	14	15	12
Q3UGM4;A0A0R4J1K4;A0A0R4J1K9;Q7TPS4;Q3UKP0;A0A0R4J101;P13808	Anion exchange protein;Anion exchange protein 2	Slc4a2	1.11286	0.0132124	HET_WT	+		0.452468				1.87902	0.154266	21.6802	21.6949	21.5802	21.4894	21.4971	21.506	21.6518	21.4975	0.0623917	0.00833856	4				4	4	5.4	5.4	5.4	120.85	0	15.99	190460000	8	1	2	4	2	4	3	1	2	4	2	4	3
A0A0D4BT98;A0A0D4BT04;Q99PM0;P55002	Microfibrillar-associated protein 2	Magp1;Mfap2	1.75272	0.0132526	HET_WT	+		0.0698462				1.8777	0.809599	25.2006	25.3705	25.0833	24.6104	24.5483	24.0669	25.2181	24.4086	0.144356	0.297466	2				2	2	28.4	28.4	28.4	11.503	0	66.995	2098400000	28	2	2	2	2	2	2	2	2	2	2	2	2
K0BWC3		Palld	-1.29038	0.0132561	HET_WT		+	0.181259				1.87758	-0.367797	30.0831	30.1332	29.922	30.3987	30.5225	30.3205	30.0461	30.4139	0.110378	0.101897	25				25	0	33.8	33.8	0	108.3	0	323.31	50011000000	266	23	23	23	21	24	23	23	23	23	21	24	23
Q0VBK8;Q64261;Q3U4J9	Cyclin-dependent kinase 6	Cdk6	-1.66171	0.0134161	HET_WT		+	0.0792475				1.87237	-0.732669	23.8449	23.7382	23.4239	24.5653	24.4689	24.1708	23.669	24.4017	0.218841	0.205657	8				7	7	32.5	30.1	30.1	37.028	0	51.303	794910000	36	7	8	7	8	7	8	6	7	6	7	6	7
D3Z125;E9PUA7;D3Z7X7;F8WHQ1;Q62393;D3Z637;D3Z2U2	Tumor protein D52	Tpd52	-1.18478	0.0134174	HET_WT		+	0.300739				1.87233	-0.244625	25.3246	25.1765	25.1568	25.4666	25.4222	25.5029	25.2193	25.4639	0.0917488	0.0404525	4				4	4	39.1	39.1	39.1	19.417	0	30.014	2877000000	35	3	4	4	4	4	4	3	4	4	4	4	4
Q9R1Q6;A0A0N4SUM7;A0A0N4SUY1;A0A0N4SVT4;A0A0N4SV46	Transmembrane protein 176B	Tmem176b	1.90521	0.0134731	HET_WT	+		0.0531018				1.87053	0.929953	20.8382	20.9671	20.3335	19.5809	19.8304	19.9378	20.713	19.783	0.334859	0.183105	2				2	2	10.3	10.3	10.3	28.367	0	5.3878	83772000	5	1	2	2	1	1	0	1	2	2	1	1	0
O35405	Phospholipase D3	Pld3	1.39549	0.0136069	HET_WT	+		0.125268				1.86624	0.480769	25.6741	25.4787	25.5994	24.9996	25.0089	25.3013	25.584	25.1033	0.0985546	0.171596	8				8	8	22.5	22.5	22.5	54.388	0	115.15	2707900000	35	7	7	7	6	6	7	7	7	7	6	6	7
P97355;E9PZ58	Spermine synthase	Sms	-1.28644	0.0138119	HET_WT		+	0.187027				1.85975	-0.363386	22.2672	22.1264	22.0902	22.6268	22.551	22.3961	22.1612	22.5246	0.0935074	0.117585	4				4	4	15.8	15.8	15.8	41.313	0	7.7649	327430000	13	4	4	4	3	4	4	4	4	4	3	4	4
G5E899;P22777;D0ESZ6;D0ESZ5;Q7TPE9	Plasminogen activator inhibitor 1	Serpine1	-1.42994	0.0138966	HET_WT		+	0.114667				1.85709	-0.515952	27.0237	27.3422	27.2501	27.8498	27.7371	27.5769	27.2053	27.7213	0.16388	0.137145	14				14	14	43.8	43.8	43.8	45.043	0	142.19	9578300000	98	9	11	8	14	14	12	9	11	8	14	14	12
Q3KQQ1;Q3UVN5;Q9CZ44;A2AT02	NSFL1 cofactor p47	Nsfl1c	-1.06283	0.0139374	HET_WT		+	0.644352				1.85582	-0.0879046	27.7884	27.745	27.7916	27.8895	27.8606	27.8386	27.775	27.8629	0.0260046	0.0255264	14				14	14	47.4	47.4	47.4	40.594	0	323.31	9616100000	115	13	13	13	14	13	13	13	13	13	14	13	13
Q8BFY6	Peflin	Pef1	1.21786	0.0141919	HET_WT	+		0.2605				1.84796	0.284348	24.8605	24.8292	24.888	24.5369	24.4839	24.7039	24.8592	24.5749	0.0293962	0.114803	6				6	6	24.4	24.4	24.4	29.227	0	44.008	2040900000	36	6	6	6	6	6	6	6	6	6	6	6	6
Q6PFQ7	Ras GTPase-activating protein 4	Rasa4	-1.31289	0.0142073	HET_WT		+	0.168296				1.84749	-0.392744	23.3558	23.4629	23.3231	23.873	23.8419	23.6051	23.3806	23.7733	0.0731297	0.146497	9				9	9	11.8	11.8	11.8	90.059	0	14.622	546910000	29	5	7	8	7	7	8	5	7	8	7	7	8
E9QL65;Q8CI04;Q3USH9	Conserved oligomeric Golgi complex subunit 3	Cog3	-1.14958	0.0142318	HET_WT		+	0.37346				1.84674	-0.201101	25.2075	25.1625	25.0567	25.3801	25.3304	25.3194	25.1422	25.3433	0.0774081	0.032314	14				14	14	23.3	23.3	23.3	94.144	0	55.175	1452400000	59	13	13	12	14	13	13	13	13	12	14	13	13
Q5FWJ3;Q3V2S4;Q3U6S1;P20152;A0A0A6YWC8;Q3TWV0;Q3UD36;Q3UAX1	Vimentin	Vim	-1.13508	0.014384	HET_WT		+	0.39906				1.84212	-0.182793	33.7648	33.8365	33.8925	34.0611	34	33.981	33.8312	34.014	0.0640215	0.0418506	40				40	1	77	77	4.1	53.687	0	323.31	843980000000	1723	36	38	38	39	38	38	36	38	38	39	38	38
P43275	Histone H1.1	Hist1h1a	1.25857	0.0143854	HET_WT	+		0.211958				1.84208	0.33179	29.4157	29.5326	29.4564	29.2494	29.1588	29.0013	29.4683	29.1365	0.0593344	0.125519	3				2	2	19.2	15	15	21.785	0	43.266	3955100000	44	3	3	3	3	3	3	2	2	2	2	2	2
Q3UDZ1;P84096;B2KKU6	Rho-related GTP-binding protein RhoG	Rhog	1.08575	0.0144535	HET_WT	+		0.547789				1.84003	0.118685	28.7186	28.7319	28.7303	28.5529	28.647	28.6249	28.7269	28.6082	0.00724329	0.049203	10				10	9	58.6	58.6	52.9	21.308	0	122.28	13058000000	84	8	9	9	10	9	8	8	9	9	10	9	8
Q8BY78;Q9Z191	Eyes absent homolog;Eyes absent homolog 4	Eya4	1.3216	0.0145987	HET_WT	+		0.166301				1.83569	0.402285	24.4112	24.2013	24.1671	23.8547	23.9644	23.7536	24.2598	23.8576	0.13218	0.105424	4				4	4	8.1	8.1	8.1	66.962	0	19.97	183790000	11	4	3	3	3	3	2	4	3	3	3	3	2
Q545I6;Q9WUU7;Q9ES94	Cathepsin Z	Ctsz	1.54987	0.0146492	HET_WT	+		0.0918833				1.83418	0.632144	27.932	27.9289	27.6637	27.0494	27.1226	27.4562	27.8415	27.2094	0.153993	0.216834	8				8	8	39.5	39.5	39.5	33.996	0	213.59	11222000000	70	7	7	7	7	7	7	7	7	7	7	7	7
A2AQ53;O88840;Q61554	Fibrillin-1	Fbn1	1.11728	0.0147351	HET_WT	+		0.449455				1.83165	0.159987	32.5534	32.5685	32.4692	32.3292	32.4111	32.3708	32.5304	32.3704	0.0535328	0.0409946	82				82	80	41.6	41.6	40.9	312.3	0	323.31	217620000000	1542	73	80	79	78	79	79	73	80	79	78	79	79
Q8CAY6;G3XA25;Q8R4V3;Q80X81	Acetyl-CoA acetyltransferase, cytosolic	Acat2;Acat3	1.36207	0.0147812	HET_WT	+		0.148047				1.83029	0.445798	27.3066	27.1354	27.0716	26.8451	26.765	26.5663	27.1712	26.7254	0.121506	0.143532	10				10	10	52.9	52.9	52.9	41.297	0	118.09	4531000000	84	7	10	10	9	9	8	7	10	10	9	9	8
Q3TXR9;P20060	Beta-hexosaminidase;Beta-hexosaminidase subunit beta	Hexb	1.36624	0.0148982	HET_WT	+		0.1484				1.82687	0.450209	27.0853	26.8436	26.7372	26.3978	26.5153	26.4023	26.8887	26.4385	0.17834	0.0665812	18				18	18	39.4	39.4	39.4	61.115	0	110.17	6944000000	101	17	18	16	14	17	16	17	18	16	14	17	16
Q9QXE7	F-box-like/WD repeat-containing protein TBL1X	Tbl1x	-1.28932	0.0149055	HET_WT		+	0.190164				1.82665	-0.366611	24.7388	24.9265	24.798	25.2475	25.268	25.0476	24.8211	25.1877	0.0959792	0.121757	8				8	5	29	29	18.8	56.802	0	222.63	1862000000	47	7	7	7	7	7	7	7	7	7	7	7	7
Q8VDT3;Q80VB6;Q3UGP0;Q8BRN4;Q9JLM7;A0A0G2JGQ6;A3KN70;Q8CHG1;Q9JLM8	Serine/threonine-protein kinase DCLK1	Dclk1	1.7536	0.0149692	HET_WT	+		0.0772917				1.8248	0.810317	25.227	24.9947	24.6535	24.3446	24.1242	23.9754	24.9584	24.1481	0.288492	0.185745	11				11	11	34.2	34.2	34.2	40.355	0	35.157	1637700000	30	8	9	10	6	7	8	8	9	10	6	7	8
Q8VDD5;Q3UFT0	Myosin-9	Myh9	-1.07274	0.015098	HET_WT		+	0.60462				1.82108	-0.101298	34.377	34.3726	34.4198	34.473	34.4698	34.5305	34.3898	34.4911	0.0261201	0.0341613	120				120	99	59.8	59.8	51.1	226.37	0	323.31	910600000000	3081	109	118	119	116	118	115	109	118	119	116	118	115
Q9JJG6	Transmembrane protein 47	Tmem47	-1.29794	0.0151356	HET_WT		+	0.184267				1.82	-0.37622	24.1152	24.1147	24.0859	24.3053	24.5251	24.6141	24.1053	24.4815	0.0167423	0.158952	1				1	1	6.1	6.1	6.1	19.994	0	3.3071	53323000	5	1	1	1	1	1	1	1	1	1	1	1	1
Q5HZJ8;Q8C338;O88844;Q3TJ51;Q0QER9	Isocitrate dehydrogenase [NADP];Isocitrate dehydrogenase [NADP] cytoplasmic	Idh1	1.22748	0.0151542	HET_WT	+		0.251502				1.81947	0.295703	28.7284	28.701	28.9211	28.48	28.4548	28.5286	28.7835	28.4878	0.119928	0.0375552	19				19	19	49	49	49	46.674	0	323.31	23545000000	239	18	19	19	19	19	19	18	19	19	19	19	19
Q8BTQ7;Q80XC9;Q9CZK6	Ankyrin repeat and SAM domain-containing protein 3	Anks3	3.46765	0.0151817	HET_WT	+		0.0350261	HET_WT	+		1.81868	1.79396	20.1826	20.8084	20.665	19.3283	18.9531	17.9928	20.552	18.7581	0.327808	0.688802	1				1	1	4.2	4.2	4.2	48.902	0.0018425	2.3901	4429400	1	1	1	1	0	0	0	1	1	1	0	0	0
Q541E2;P51855;Q8R436;Q3TWM2;Q3UEE2	Glutathione synthetase	Gss	-1.24763	0.0151843	HET_WT		+	0.229289				1.81861	-0.319195	25.3739	25.5891	25.447	25.8278	25.8429	25.6969	25.47	25.7892	0.109436	0.0802989	14				14	14	38.2	38.2	38.2	52.246	0	107.88	2612500000	67	13	12	12	13	12	11	13	12	12	13	12	11
Z4YKB8;Q3TEA8;Z4YKA3;A2AM65	Heterochromatin protein 1-binding protein 3	Hp1bp3	1.33294	0.0151934	HET_WT	+		0.164309				1.81835	0.414614	26.6451	26.8343	26.5314	26.1733	26.2457	26.348	26.6703	26.2557	0.152962	0.0877459	11				11	11	21.7	21.7	21.7	60.85	0	58.298	4860200000	57	9	11	10	10	11	10	9	11	10	10	11	10
Q8BLH7	HIRA-interacting protein 3	Hirip3	1.29549	0.0152409	HET_WT	+		0.187261				1.81699	0.373501	22.4251	22.1719	22.4329	21.943	21.9313	22.0352	22.3433	21.9698	0.148483	0.0568801	1				1	1	2.8	2.8	2.8	65.214	0	3.3228	11540000	5	1	1	1	1	1	1	1	1	1	1	1	1
Q7TMT3;Q03350;Q8K2B7	Thrombospondin-2	Thbs2	1.26207	0.0152537	HET_WT	+		0.212637				1.81663	0.335787	28.7497	28.6918	28.8784	28.3261	28.4485	28.538	28.7733	28.4375	0.0955075	0.10641	33				31	31	36.3	34.3	34.3	129.94	0	323.31	13223000000	197	29	31	28	30	30	32	27	29	26	28	28	30
Q9DBR1	5-3 exoribonuclease 2	Xrn2	1.14899	0.0152735	HET_WT	+		0.376619				1.81606	0.20037	25.139	25.0786	25.1979	24.8936	25.0077	24.9132	25.1385	24.9382	0.0596778	0.0610251	17				17	17	24.5	24.5	24.5	108.69	0	125.63	2106700000	53	12	15	12	16	14	15	12	15	12	16	14	15
Q3UGP9	Leucine-rich repeat-containing protein 58	Lrrc58	-1.44078	0.015314	HET_WT		+	0.118763				1.81491	-0.526848	22.7609	22.5068	22.6838	23.2255	23.3314	22.9752	22.6505	23.1774	0.130323	0.182934	7				7	7	28.1	28.1	28.1	40.139	0	32.052	539680000	24	6	6	6	7	7	6	6	6	6	7	7	6
E9Q2M2;G3UW83;Q6NZL6	Tonsoku-like protein	Tonsl	3.18132	0.0154245	HET_WT	+		0.0399	HET_WT	+		1.81179	1.66963	20.2604	19.7008	18.8849	17.8509	17.8393	18.147	19.6154	17.9458	0.691697	0.174366	2				2	2	10.6	10.6	10.6	47.435	0.0070053	1.5278	34536000	3	2	1	1	2	1	1	2	1	1	2	1	1
Q9DBR7	Protein phosphatase 1 regulatory subunit 12A	Ppp1r12a	-1.07909	0.0154598	HET_WT		+	0.577584				1.8108	-0.109818	27.155	27.166	27.1719	27.2461	27.2489	27.3274	27.1643	27.2741	0.00857943	0.0461603	27				27	25	34.7	34.7	32.3	114.99	0	323.31	8988000000	147	22	23	25	24	24	23	22	23	25	24	24	23
Q3TBT3	Stimulator of interferon genes protein	Tmem173	1.43972	0.0155173	HET_WT	+		0.119167				1.80918	0.525792	24.4868	24.1874	24.3972	23.7825	23.6969	24.0147	24.3571	23.8314	0.153633	0.164445	7				7	7	29.6	29.6	29.6	42.829	0	98.597	1036500000	28	5	6	6	6	6	4	5	6	6	6	6	4
Q8K3X4	Interferon regulatory factor 2-binding protein-like	Irf2bpl	-1.20793	0.0156468	HET_WT		+	0.283154				1.80558	-0.272536	24.7555	24.8811	24.7204	24.9699	25.1285	25.0762	24.7857	25.0582	0.0845049	0.080831	9				7	7	20.4	15	15	80.564	0	33.109	1149400000	20	9	9	7	9	9	8	7	7	5	7	7	6
Q3UI84;Q99J62	Replication factor C subunit 4	Rfc4	1.33192	0.0157343	HET_WT	+		0.166337				1.80315	0.413506	23.033	23.1335	23.1152	22.8261	22.7207	22.4944	23.0939	22.6804	0.053514	0.169475	6				6	6	19.2	19.2	19.2	40.918	0	33.683	509040000	18	6	6	5	5	6	5	6	6	5	5	6	5
Q8BH59	Calcium-binding mitochondrial carrier protein Aralar1	Slc25a12	1.11928	0.0157456	HET_WT	+		0.442994				1.80284	0.162567	26.6299	26.6988	26.7141	26.4785	26.4973	26.5793	26.681	26.5184	0.0448461	0.0535989	22				22	19	49.2	49.2	44.9	74.569	0	280.77	6399600000	119	17	20	20	21	19	19	17	20	20	21	19	19
Q8R373;Q8C1H8	CXADR-like membrane protein	Clmp	1.75561	0.016068	HET_WT	+		0.0796418				1.79404	0.811974	23.8745	23.5874	23.8911	22.6444	23.0202	23.2525	23.7843	22.9724	0.17077	0.306872	3				3	3	8.6	8.6	8.6	41.214	0	5.8159	106350000	9	2	2	2	2	2	2	2	2	2	2	2	2
Q9QY73;D3YVM2	Transmembrane protein 59	Tmem59	1.78325	0.0161682	HET_WT	+		0.0796062				1.79134	0.83451	23.8181	23.5248	24.0805	23.0456	22.7145	23.1598	23.8078	22.9733	0.277994	0.23126	6				6	6	29.1	29.1	29.1	36.313	0	129.03	545780000	13	6	4	4	4	3	4	6	4	4	4	3	4
A2A6J4;A2A6J7;P19973	Lymphocyte-specific protein 1	Lsp1	1.34245	0.0162534	HET_WT	+		0.162265				1.78906	0.424873	22.7526	22.5702	22.5882	22.2462	22.3468	22.0433	22.637	22.2121	0.100524	0.154588	3				3	3	11.8	11.8	11.8	35.763	0	12.522	156440000	11	2	3	3	3	3	3	2	3	3	3	3	3
Q3UAX2;Q8C562;Q4FJQ8;Q3UCZ2;Q3UCH4;Q3UCD4;Q3UC81;Q3UC44;Q3UBE9;Q3UB98;Q3UB54;Q3U841;Q3U784;Q3U715;Q3U5U0;P11152;Q3U6S8	Lipoprotein lipase	Lpl	2.30472	0.0162739	HET_WT	+		0.0486667	HET_WT	+		1.78851	1.20459	20.9465	21.1122	20.3378	19.2895	19.5527	19.9405	20.7988	19.5942	0.407794	0.327459	2				2	2	5.8	5.8	5.8	52.025	0	5.0694	34962000	3	2	1	1	0	0	0	2	1	1	0	0	0
Q544Y8;Q3TVQ3;Q3U9K2;Q9D2V3;Q3UD85;Q3UAJ3;Q3U9N4;P28798;Q3TWT4;Q3U8W3;Q3U5Q6;Q3TW77;Q3UC19;Q3TX66;H3BJE0;Q3UDD6	Granulins;Acrogranin;Granulin-1;Granulin-2;Granulin-3;Granulin-4;Granulin-5;Granulin-6;Granulin-7	Grn	1.38828	0.0165819	HET_WT	+		0.144357				1.78037	0.473298	27.3832	27.5018	27.2107	26.8064	26.8091	27.0603	27.3652	26.8919	0.146397	0.145857	13				13	13	34	34	34	63.458	0	82.5	3529000000	78	11	12	12	11	11	11	11	12	12	11	11	11
Q3UIP1;A2AER4;Q9R0M8	UDP-galactose translocator	Slc35a2	1.56078	0.0166917	HET_WT	+		0.0960635				1.7775	0.642268	22.1007	22.329	22.0295	21.2562	21.5614	21.7147	22.153	21.5108	0.156471	0.233394	2				2	2	10	10	10	40.765	0	10.74	194010000	6	1	2	2	2	1	1	1	2	2	2	1	1
Q3V1M8;Q3U4Z7;Q8VDJ3;A0A087WP83	Vigilin	Hdlbp	-1.03077	0.0167808	HET_WT		+	0.828521				1.77519	-0.0437177	30.9271	30.9131	30.9101	30.9695	30.9709	30.941	30.9167	30.9604	0.00906732	0.0168754	57				57	57	54.1	54.1	54.1	141.74	0	323.31	78344000000	683	51	54	54	53	56	53	51	54	54	53	56	53
A1L0U6;A2AS98;P28660	Nck-associated protein 1	Nckap1	-1.11177	0.0168969	HET_WT		+	0.464553				1.77219	-0.152854	26.9425	26.9766	26.8527	27.0808	27.0947	27.0549	26.9239	27.0768	0.0640069	0.0202047	26				26	26	31.4	31.4	31.4	129.38	0	265.01	8276900000	127	18	25	24	24	25	24	18	25	24	24	25	24
Q6P5E5;Q1HL32;Q9CW03;Q6PIE1;Q6PFZ4	Structural maintenance of chromosomes protein;Structural maintenance of chromosomes protein 3	Smc3	1.05972	0.0170712	HET_WT	+		0.665769				1.76774	0.0836767	27.3858	27.3922	27.3493	27.3046	27.2593	27.3123	27.3757	27.2921	0.0231571	0.0286747	33				33	33	35.9	35.9	35.9	141.44	0	323.31	4082700000	123	28	28	29	26	30	29	28	28	29	26	30	29
Q3UIA4;Q9JHW9	Aldehyde dehydrogenase;Aldehyde dehydrogenase family 1 member A3	Aldh1a3	-2.43188	0.0171657	HET_WT		+	0.0488707	HET_WT		+	1.76534	-1.28207	19.0149	19.5531	19.9002	20.3904	20.8522	21.0719	19.4894	20.7715	0.446073	0.347851	2				1	1	4.3	2.7	2.7	56.157	0	5.7462	43551000	2	1	2	2	2	2	2	0	1	1	1	1	1
A2AVJ7;Q99PL5;Q6ZPS0	Ribosome-binding protein 1	Rrbp1	1.15242	0.0172334	HET_WT	+		0.375523				1.76363	0.204669	31.2565	31.2894	31.3929	31.0441	31.1355	31.1452	31.3129	31.1083	0.0711852	0.0557378	41				41	41	32.6	32.6	32.6	158.39	0	323.31	86258000000	575	38	40	41	41	40	41	38	40	41	41	40	41
E9PYG6;Q91YX7;Q3V090;Q3TTA2		Rasa1	1.15306	0.0172548	HET_WT	+		0.374741				1.76309	0.205472	25.7673	25.9187	25.8397	25.5788	25.6705	25.6599	25.8419	25.6364	0.0757093	0.0501253	16				16	16	22	22	22	115.43	0	120.29	2927800000	64	11	15	14	14	15	15	11	15	14	14	15	15
A1ILG8;Q8BX70	Vacuolar protein sorting-associated protein 13C	Vps13c	1.2614	0.0172797	HET_WT	+		0.224866				1.76246	0.335032	25.1453	25.0182	24.8871	24.606	24.6889	24.7507	25.0169	24.6818	0.1291	0.0726066	29				29	29	10.5	10.5	10.5	420.08	0	52.892	1302200000	58	19	23	25	21	21	18	19	23	25	21	21	18
B2RTB0;Q3UHX2;Q1WWJ8	28 kDa heat- and acid-stable phosphoprotein	Pdap1	1.05062	0.0177143	HET_WT	+		0.715473				1.75168	0.0712388	27.2657	27.2913	27.2901	27.1936	27.1961	27.2437	27.2824	27.2111	0.014445	0.0282541	6				6	6	33.1	33.1	33.1	20.605	0	79.849	4808100000	57	6	6	6	6	6	6	6	6	6	6	6	6
Q01279;Q9EP98;Q9ERV6;Q9WVF5	Epidermal growth factor receptor;Receptor protein-tyrosine kinase	Egfr	-1.30668	0.0177664	HET_WT		+	0.190295				1.7504	-0.38591	27.1892	27.4778	27.2076	27.6387	27.7456	27.648	27.2915	27.6774	0.161543	0.0592105	33				33	32	37.9	37.9	36.4	134.85	0	323.31	12621000000	200	28	30	33	32	32	33	28	30	33	32	32	33
H3BIV6		Cyhr1	1.11931	0.0178365	HET_WT	+		0.451039				1.74869	0.16261	21.7955	21.8033	21.8233	21.5966	21.6111	21.7265	21.8073	21.6447	0.0143311	0.0711553	3				3	2	11.4	11.4	8	43.201	0	7.3797	183530000	3	3	3	2	3	2	2	3	3	2	3	2	2
Q62418	Drebrin-like protein	Dbnl	1.18445	0.0179922	HET_WT	+		0.321984				1.74492	0.244222	28.6517	28.5243	28.6373	28.4105	28.2631	28.4071	28.6044	28.3602	0.069793	0.0841172	12				12	12	40.1	40.1	40.1	48.699	0	266.67	6745900000	97	11	12	11	11	10	10	11	12	11	11	10	10
Q9JMH6;Q91Y95	Thioredoxin reductase 1, cytoplasmic	Txnrd1	-1.13833	0.018003	HET_WT		+	0.401583				1.74466	-0.186915	28.2737	28.3378	28.2068	28.3997	28.4861	28.4933	28.2728	28.4597	0.0655092	0.0520481	17				17	17	39.5	39.5	39.5	67.083	0	323.31	20503000000	177	16	16	16	16	16	17	16	16	16	16	16	17
Q3UIP2;D3YUE2;Q61398;Q3UN82;Q3TX39;A0A0G2JE29	Procollagen C-endopeptidase enhancer 1	Pcolce	-1.1067	0.0180299	HET_WT		+	0.481679				1.74401	-0.146269	28.1121	28.0939	28.1918	28.2378	28.2816	28.3171	28.1326	28.2788	0.0520803	0.0397294	15				15	15	43.4	43.4	43.4	50.167	0	174.35	10635000000	130	12	15	15	15	15	15	12	15	15	15	15	15
Q9CR61	NADH dehydrogenase [ubiquinone] 1 beta subcomplex subunit 7	Ndufb7	1.14921	0.0180751	HET_WT	+		0.380478				1.74292	0.200649	25.8093	25.7507	25.707	25.5669	25.4759	25.6221	25.7556	25.555	0.0513457	0.0738256	6				6	6	56.2	56.2	56.2	16.331	0	20.149	1183900000	24	2	5	5	6	5	4	2	5	5	6	5	4
Q8C2N9;P54276;Q9CRH0	DNA mismatch repair protein Msh6	Msh6	1.46882	0.0180946	HET_WT	+		0.118572				1.74245	0.554656	23.609	23.4099	23.4695	23.1606	22.7079	22.9559	23.4961	22.9415	0.102172	0.226704	9				9	9	8.8	8.8	8.8	150.98	0	30.75	575440000	26	6	9	8	8	8	7	6	9	8	8	8	7
A2A8L5;F6Y3V0;F6S1X8;Q4U1Z0;G3UY75;Q64487	Receptor-type tyrosine-protein phosphatase F;Protein-tyrosine-phosphatase;Receptor-type tyrosine-protein phosphatase delta	Ptprf;Ptprd	-1.12175	0.0182584	HET_WT		+	0.443724				1.73854	-0.165747	21.8344	21.8782	21.9645	22.0729	22.0824	22.0191	21.8924	22.0581	0.0662247	0.0341518	4				3	3	2.9	2.3	2.3	211.49	0	4.2101	49312000	3	3	4	4	4	4	4	2	3	3	3	3	3
Q8K2I3	Dimethylaniline monooxygenase [N-oxide-forming] 2	Fmo2	-6.15445	0.0182603	HET_WT		+	0.0350631	HET_WT		+	1.73849	-2.62163	20.9603	23.1184	22.7433	24.9679	24.6236	25.0955	22.274	24.8957	1.15304	0.244134	12				12	12	31.6	31.6	31.6	60.974	0	114.56	1414800000	34	3	10	5	11	12	12	3	10	5	11	12	12
Q8CC88	von Willebrand factor A domain-containing protein 8	Vwa8	1.15359	0.0182665	HET_WT	+		0.376331				1.73834	0.206132	25.6715	25.5018	25.5661	25.4047	25.3353	25.381	25.5798	25.3737	0.0857097	0.0352609	18				18	18	12.5	12.5	12.5	213.42	0	53.498	798790000	53	11	14	12	15	13	14	11	14	12	15	13	14
O35643;Q5SVG5;Q5SVG4;Q8CC13;Q3TVN4;Q3U1K9	AP-1 complex subunit beta-1;AP complex subunit beta	Ap1b1	1.13432	0.0183521	HET_WT	+		0.411306				1.73631	0.181825	27.7778	27.6608	27.6418	27.4721	27.5418	27.5211	27.6935	27.5117	0.0736369	0.0357751	37				21	21	49.9	35.7	35.7	103.93	0	323.31	6150100000	145	31	35	34	30	33	35	18	20	20	18	20	20
Q3USR8;Q61164;Q3UYZ8	Transcriptional repressor CTCF	Ctcf	1.13896	0.0185388	HET_WT	+		0.400843				1.73192	0.187718	24.6999	24.6239	24.6717	24.3909	24.5111	24.5304	24.6652	24.4774	0.0383783	0.075598	11				11	11	26.2	26.2	26.2	68.349	0	40.524	523420000	31	7	10	8	7	7	8	7	10	8	7	7	8
Q53WR6;Q61543;F8WHM5	Golgi apparatus protein 1	Glg1	1.16496	0.0185957	HET_WT	+		0.357555				1.73059	0.220285	28.4191	28.291	28.2354	28.1185	28.0581	28.108	28.3152	28.0949	0.0942112	0.0322671	31				31	31	38	38	38	133.73	0	323.31	14012000000	226	29	30	30	29	29	27	29	30	30	29	29	27
P14873;B2RQQ5	Microtubule-associated protein 1B;MAP1B heavy chain;MAP1 light chain LC1	Map1b	-1.2696	0.0186035	HET_WT		+	0.222601				1.73041	-0.344373	29.7443	29.7666	29.9431	30.0812	30.1167	30.2892	29.818	30.1624	0.10889	0.111289	75				75	74	48.4	48.4	48	270.25	0	323.31	34751000000	549	65	69	67	71	73	70	65	69	67	71	73	70
Q3UZ39	Leucine-rich repeat flightless-interacting protein 1	Lrrfip1	-1.2534	0.0186747	HET_WT		+	0.235025				1.72875	-0.325843	28.8286	28.72	28.955	29.0641	29.1774	29.2397	28.8345	29.1604	0.117611	0.0890054	19				19	12	48.7	48.7	35.4	79.248	0	323.31	9304900000	209	17	19	19	19	19	18	17	19	19	19	19	18
Q8BNP9;Q9Z139	Tyrosine-protein kinase transmembrane receptor;Tyrosine-protein kinase transmembrane receptor ROR1	Ror1	-1.32004	0.01868	HET_WT		+	0.184725				1.72862	-0.40058	25.5505	25.5935	25.379	25.7979	25.8592	26.0677	25.5077	25.9083	0.113479	0.141444	11				11	10	15.7	15.7	14.6	104.12	0	46.745	1633100000	40	9	10	6	10	10	11	9	10	6	10	10	11
Q3TM87;Q3TAB9;A0A0A0MQN4;Q9D906;S4R2D5;S4R2T5	Ubiquitin-like modifier-activating enzyme ATG7	Atg7	1.40123	0.0188194	HET_WT	+		0.148585				1.72539	0.486694	23.8812	23.6249	23.9315	23.3058	23.1895	23.4822	23.8125	23.3258	0.164429	0.147397	9				9	9	17	17	17	77.52	0	43.147	829910000	44	9	8	9	7	8	8	9	8	9	7	8	8
Q497I3;Q05816;Q3TLH6	Fatty acid-binding protein, epidermal	Fabp5	-1.30769	0.0188714	HET_WT		+	0.191258				1.7242	-0.387016	28.1236	27.9826	27.8444	28.3113	28.4938	28.3066	27.9835	28.3705	0.139586	0.10678	7				7	7	71.9	71.9	71.9	15.137	0	276.85	21962000000	144	7	7	7	7	7	7	7	7	7	7	7	7
H3BKD4;Q3UJA5;H3BKE6;E9QMI7;E9QMJ1;H3BL41;H3BJY2;E9QN63;Q9QWY8	Arf-GAP with SH3 domain, ANK repeat and PH domain-containing protein 1	Asap1	-1.18225	0.0189687	HET_WT		+	0.324949				1.72196	-0.241535	25.8379	26.0358	25.857	26.1412	26.1487	26.1653	25.9102	26.1518	0.10916	0.0123296	19				19	19	25.5	25.5	25.5	120.1	0	136	3021300000	62	12	17	17	16	19	18	12	17	17	16	19	18
Q9JHU9	Inositol-3-phosphate synthase 1	Isyna1	1.67186	0.0190054	HET_WT	+		0.0896639				1.72112	0.741456	23.0036	22.7604	23.2396	22.068	22.5255	22.1857	23.0012	22.2597	0.239626	0.237561	4				4	4	7.2	7.2	7.2	60.931	0	6.8387	502670000	8	2	3	3	4	4	3	2	3	3	4	4	3
Q542F1;Q9Z1Q5;Q3TIP8	Chloride intracellular channel protein;Chloride intracellular channel protein 1	Clic1	-1.09763	0.0190605	HET_WT		+	0.509068				1.71987	-0.134387	30.249	30.2649	30.3105	30.4652	30.4006	30.3618	30.2748	30.4092	0.031931	0.0522231	13				13	13	75.5	75.5	75.5	27.013	0	261.43	45391000000	291	13	13	13	13	13	13	13	13	13	13	13	13
Q922Q1	Mitochondrial amidoxime reducing component 2	2002-03-01	1.11779	0.0191243	HET_WT	+		0.452252				1.71841	0.160646	25.1417	25.0443	25.0714	24.889	24.9001	24.9863	25.0858	24.9251	0.0502643	0.0532787	8				8	8	27.8	27.8	27.8	38.194	0	89.857	1255300000	48	8	6	7	7	6	7	8	6	7	7	6	7
Q549R4;Q3UNM8;P55271;Q9QUP0;O54846	Cyclin-dependent kinase 4 inhibitor B	Cdkn2b;p15(INK4b);Cdkn2B	1.34816	0.019295	HET_WT	+		0.168798				1.71456	0.430986	23.9675	23.8626	24.1674	23.5546	23.4537	23.6962	23.9992	23.5682	0.154874	0.121822	5				5	5	48.5	48.5	48.5	13.788	0	42.388	289800000	16	2	5	5	5	5	3	2	5	5	5	5	3
E9Q8Z5;E9Q903;E9Q906		Ctnnd1	-1.25921	0.0193614	HET_WT		+	0.234197				1.71306	-0.332514	28.6197	28.4002	28.4808	28.9192	28.8618	28.7173	28.5002	28.8328	0.111065	0.104041	35				35	1	54.8	54.8	1.2	104.99	0	323.31	25626000000	291	27	32	30	34	34	32	27	32	30	34	34	32
Q8BP78	Protein FRA10AC1 homolog	Fra10ac1	4.27921	0.0193742	HET_WT	+		0.039936	HET_WT	+		1.71278	2.09734	22.4061	20.6637	21.0733	19.548	18.953	19.3501	21.381	19.2837	0.911019	0.303043	2				2	2	6	6	6	37.202	0.0063076	1.7087	113270000	2	2	1	1	0	0	0	2	1	1	0	0	0
E9QNX9;Q60751;Q3U1L4;Q3UVJ3	Tyrosine-protein kinase receptor;Insulin-like growth factor 1 receptor;Insulin-like growth factor 1 receptor alpha chain;Insulin-like growth factor 1 receptor beta chain	Igf1r	-1.18203	0.0195047	HET_WT		+	0.326773				1.70986	-0.241269	24.6881	24.5446	24.5827	24.7957	24.9411	24.8025	24.6051	24.8464	0.074294	0.08203	15				15	12	14.8	14.8	12.7	155.28	0	47.5	1386900000	42	12	13	14	14	14	15	12	13	14	14	14	15
Q8C4U3	Secreted frizzled-related protein 1	Sfrp1	1.70858	0.0195523	HET_WT	+		0.0877425				1.7088	0.772798	26.2135	26.8388	26.5101	25.6089	25.9337	25.7015	26.5208	25.748	0.312792	0.167371	8				8	8	41.1	41.1	41.1	35.412	0	98.979	5785700000	62	6	7	8	8	8	7	6	7	8	8	8	7
Q3U313;Q8VH51;Q0VGU9;Q3UXT6;E9Q8F0;F7AA45	RNA-binding protein 39	Rbm39	1.05844	0.0195678	HET_WT	+		0.673518				1.70846	0.0819429	25.3362	25.3964	25.38	25.3088	25.2668	25.2913	25.3709	25.2889	0.0311609	0.0210871	9				9	9	23.3	23.3	23.3	58.683	0	100.67	2275300000	52	8	9	7	8	9	9	8	9	7	8	9	9
B2RSH2	Guanine nucleotide-binding protein G(i) subunit alpha-1	Gnai1	1.76068	0.0195702	HET_WT	+		0.0846878				1.70841	0.816133	21.2558	21.1162	20.9762	20.3051	20.645	19.9497	21.116	20.2999	0.139815	0.347696	9				2	2	30.8	7.9	7.9	40.361	0	4.7905	86902000	3	7	9	9	9	8	7	2	2	2	2	1	0
Q80TT4;Q9CZW5;Q3TSX8	Mitochondrial import receptor subunit TOM70	Tomm70a	-1.08094	0.0195718	HET_WT		+	0.577883				1.70837	-0.11229	27.4277	27.3704	27.3526	27.4686	27.5332	27.4858	27.3835	27.4958	0.0392202	0.0334742	17				17	17	43.3	43.3	43.3	69.531	0	323.31	8054800000	153	15	16	15	16	17	17	15	16	15	16	17	17
Q8CE80		Cast	1.08215	0.0196212	HET_WT	+		0.572797				1.70727	0.113897	28.1048	28.0301	28.0597	27.9893	27.9169	27.9467	28.0649	27.951	0.0376012	0.0364114	22				22	1	44.7	44.7	1.1	81.44	0	323.31	11435000000	219	21	21	22	22	22	21	21	21	22	22	22	21
Q9JJ28	Protein flightless-1 homolog	Flii	-1.16306	0.0197203	HET_WT		+	0.366849				1.70509	-0.217927	27.8767	27.6969	27.8431	27.9892	28.0472	28.034	27.8056	28.0235	0.0955864	0.0303981	41				41	41	44.1	44.1	44.1	144.8	0	323.31	15330000000	281	35	39	39	36	39	38	35	39	39	36	39	38
Q61112	45 kDa calcium-binding protein	Sdf4	1.19137	0.0197979	HET_WT	+		0.318316				1.70338	0.252622	24.5163	24.6197	24.5862	24.3697	24.2023	24.3923	24.5741	24.3214	0.0527567	0.103772	8				8	8	31.3	31.3	31.3	42.064	0	23.271	1228900000	37	6	7	6	6	8	7	6	7	6	6	8	7
Q3TJY2;O88342;Q3TE06;Q9DC08;Q9DBM8;Q80ZI9;Q3U136;Q3TNK2	WD repeat-containing protein 1	Wdr1	-1.09358	0.0198261	HET_WT		+	0.528118				1.70276	-0.129062	30.1066	30.1946	30.179	30.2473	30.3054	30.3147	30.1601	30.2891	0.0469506	0.0365496	25				25	25	69.6	69.6	69.6	66.406	0	323.31	81520000000	418	21	25	25	24	25	25	21	25	25	24	25	25
Q924A9;Q3U3B7;Q3TAU6;Q3TC14;Q91UZ5	Inositol monophosphatase 2	Impa2	1.91773	0.0198536	HET_WT	+		0.08004				1.70216	0.939401	22.6008	22.3159	22.9662	21.4462	21.6156	22.0029	22.6276	21.6882	0.325993	0.285389	2				2	2	8.6	8.6	8.6	28.044	0	5.356	269020000	8	2	2	2	2	2	2	2	2	2	2	2	2
Q9CZC8;D3YXW0	Secernin-1	Scrn1	1.69653	0.0198679	HET_WT	+		0.0895527				1.70185	0.762589	24.8179	24.7063	24.3557	23.6624	24.1522	23.7775	24.6266	23.864	0.241178	0.256111	6				6	6	19.6	19.6	19.6	46.325	0	11.089	417320000	12	6	5	5	4	5	5	6	5	5	4	5	5
Q00780	Collagen alpha-1(VIII) chain;Vastatin	Col8a1	-1.27676	0.0201655	HET_WT		+	0.22191				1.69539	-0.352482	24.2571	24.179	24.0449	24.375	24.5516	24.6119	24.1603	24.5128	0.107353	0.123121	5				5	5	5.6	5.6	5.6	73.606	0	7.5155	1138700000	26	3	4	3	3	3	4	3	4	3	3	3	4
Q3U0J1;B9EJX8;Q9D0W5	Peptidyl-prolyl cis-trans isomerase;Peptidyl-prolyl cis-trans isomerase-like 1	Ppil1	1.31448	0.0202089	HET_WT	+		0.192506				1.69446	0.394494	25.9528	25.8651	25.9923	25.5283	25.7197	25.3787	25.9367	25.5422	0.0651	0.170966	5				5	5	35.5	35.5	35.5	18.223	0	42.816	3424000000	41	5	5	5	5	5	5	5	5	5	5	5	5
Q3UFV9;Q91YW3;Q3UKA1	DnaJ homolog subfamily C member 3	Dnajc3	1.13216	0.0202657	HET_WT	+		0.420773				1.69324	0.179074	26.844	26.7162	26.742	26.5883	26.5399	26.6367	26.7674	26.5883	0.0675645	0.0484057	15				15	15	44.4	44.4	44.4	57.463	0	238.82	6195500000	92	12	15	14	14	15	15	12	15	14	14	15	15
G3UYW1;Q6VNB8	WD repeat and FYVE domain-containing protein 3	Wdfy3	1.15103	0.0203398	HET_WT	+		0.383964				1.69165	0.202931	23.7197	23.7008	23.784	23.4355	23.5854	23.5747	23.7348	23.5319	0.0435865	0.0836154	10				10	10	3.7	3.7	3.7	394.29	0	67.063	660110000	33	8	8	10	8	9	9	8	8	10	8	9	9
G3UY39;Q3UIA1;P19426	Negative elongation factor E	Nelfe	1.33718	0.0204166	HET_WT	+		0.180911				1.69002	0.419189	24.243	24.0268	24.3455	23.8252	23.6643	23.8682	24.2051	23.7859	0.162686	0.107521	5				5	5	35.1	35.1	35.1	25.777	0	24.904	195950000	12	5	5	5	3	4	3	5	5	5	3	4	3
Q8BLR9	Hypoxia-inducible factor 1-alpha inhibitor	Hif1an	1.18776	0.0204868	HET_WT	+		0.322346				1.68853	0.248243	24.3561	24.3927	24.3086	24.0728	24.2241	24.0158	24.3524	24.1042	0.042193	0.10763	4				4	4	19.8	19.8	19.8	40.241	0	40.723	143940000	19	3	4	3	4	4	2	3	4	3	4	4	2
Q3UFK0;Q3TSZ8;Q3TI59;P21995	Embigin	Emb	1.9152	0.0205909	HET_WT	+		0.0795962				1.68632	0.937494	24.2352	23.6689	24.2722	23.1891	22.8164	23.3584	24.0588	23.1213	0.338125	0.27726	5				5	5	18.2	18.2	18.2	37.03	0	77.033	856950000	21	4	5	5	3	4	5	4	5	5	3	4	5
Q8BN38;G5E8Q0;P97412	Lysosomal-trafficking regulator	Lyst	1.41977	0.0206093	HET_WT	+		0.147964				1.68594	0.50566	22.0573	22.2327	22.4614	21.7154	21.6414	21.8776	22.2505	21.7448	0.202647	0.120788	1				1	1	1.1	1.1	1.1	146.04	0	5.6615	26968000	5	1	1	1	1	1	1	1	1	1	1	1	1
Q91YN2;Q03963;Q78E06	Interferon-induced, double-stranded RNA-activated protein kinase	Eif2ak2	1.39474	0.0206544	HET_WT	+		0.154877				1.68499	0.479993	24.7214	24.4183	24.6426	23.9324	24.2318	24.1781	24.5941	24.1141	0.157268	0.159635	7				7	7	19.8	19.8	19.8	58.265	0	33.385	994820000	29	6	6	7	7	7	6	6	6	7	7	7	6
Q99KN2	Probable cytosolic iron-sulfur protein assembly protein CIAO1	Ciao1	1.27014	0.0206874	HET_WT	+		0.229878				1.68429	0.344987	24.9925	24.7654	25.0767	24.6008	24.5936	24.6052	24.9449	24.5999	0.161034	0.00586899	5				5	5	27.1	27.1	27.1	37.632	0	45.93	1778200000	17	4	4	5	5	5	4	4	4	5	5	5	4
Q99LX0;A2A813;A2A815;D3K2X3;A2A817;A2A816	Protein deglycase DJ-1	Park7;Dj1	1.09842	0.0207125	HET_WT	+		0.509042				1.68377	0.135431	28.8849	28.8694	28.8783	28.6703	28.7868	28.7693	28.8775	28.7421	0.00776552	0.062804	9				9	9	59.8	59.8	59.8	20.021	0	112.44	14741000000	161	9	9	9	9	9	9	9	9	9	9	9	9
Q3TIT7;Q61140;Q3TXP6;Q3TJP4;Q3TJB5;Q3TLY3	Breast cancer anti-estrogen resistance protein 1	Bcar1	-1.24519	0.0208669	HET_WT		+	0.254662				1.68054	-0.316364	22.9158	23.0953	23.0024	23.2182	23.2947	23.4496	23.0045	23.3209	0.0897765	0.11787	10				10	10	17	17	17	94.256	0	37.835	457800000	17	6	6	7	7	9	7	6	6	7	7	9	7
Q6P069	Sorcin	Sri	-1.09161	0.0210578	HET_WT		+	0.536164				1.67659	-0.12646	28.2682	28.3401	28.3255	28.3852	28.4601	28.4679	28.3112	28.4377	0.0380162	0.0456323	9				9	9	44.9	44.9	44.9	21.627	0	48.002	7881600000	72	7	8	8	8	8	8	7	8	8	8	8	8
Q8K0J4;Q8BPB5;Q8R1U8;F6ZFS0	EGF-containing fibulin-like extracellular matrix protein 1	Efemp1	-1.26628	0.0211507	HET_WT		+	0.23375				1.67467	-0.340591	25.6181	25.4112	25.3596	25.7752	25.8974	25.7381	25.463	25.8036	0.136796	0.0833346	10				10	10	31.5	31.5	31.5	43.334	0	229.85	1841500000	55	10	9	9	10	10	10	10	9	9	10	10	10
Q4FK28;Q4FJZ7;P03958	Adenosine deaminase	Ada	1.49314	0.0211627	HET_WT	+		0.123658				1.67443	0.578349	25.1777	24.8393	24.7879	24.1635	24.4877	24.4186	24.935	24.3566	0.211777	0.170761	8				8	8	27	27	27	39.991	0	45.365	1493800000	42	7	8	7	7	7	6	7	8	7	7	7	6
Q9CS75;Q8BVV5;Q9CZI9	Apoptosis-enhancing nuclease	Aen	-1.60978	0.0212182	HET_WT		+	0.102361				1.67329	-0.686865	18.5082	18.579	18.6198	19.0034	19.1507	19.6136	18.569	19.2559	0.0564577	0.318384	1				1	1	9.7	9.7	9.7	19.434	0	3.5706	20722000	3	1	1	0	1	1	1	1	1	0	1	1	1
Q80ZZ0;Q3TUW9;Q9WVK4;Q3TGS1;Q8K1X5;Q3TIT3;Q3TCK3;Q3T9A1	EH domain-containing protein 1	Ehd1	-1.19812	0.021279	HET_WT		+	0.312712				1.67205	-0.260771	28.6494	28.544	28.7828	28.8976	28.9098	28.951	28.6587	28.9195	0.119636	0.0280068	30				30	22	72.5	72.5	53.4	60.602	0	323.31	27464000000	302	26	30	29	30	30	29	26	30	29	30	30	29
E9PZ00;Q3TXJ0;Q8BFQ1;Q3U8C4;Q3U897;Q3U825;Q3TXP9;Q3TWL8;Q3TWM9;Q3UAS4;Q3UE29;Q3U5W2;Q3TID4;Q3TWF9;Q3TIT5;Q3TKB2;Q3TWE9;K3W4L3;B2RUD7;Q3UFE8;J3QPG5;Q61207;Q3TKK3	Prosaposin	Psap	1.41321	0.0212954	HET_WT	+		0.149233				1.67171	0.498971	31.0835	30.8131	30.9166	30.2739	30.3936	30.6489	30.9377	30.4388	0.136398	0.191564	22				22	22	56.1	56.1	56.1	60.672	0	323.31	73918000000	280	20	22	21	21	20	21	20	22	21	21	20	21
Q3U0J8	TBC1 domain family member 2B	Tbc1d2b	1.29675	0.02133	HET_WT	+		0.209745				1.67101	0.374904	24.3282	24.0358	24.1533	23.7045	23.8998	23.7883	24.1724	23.7975	0.14713	0.0979969	15				15	15	20.2	20.2	20.2	109.95	0	41.69	925900000	35	10	14	12	10	11	10	10	14	12	10	11	10
Q62009;A0A097BW21;Q6GUA3	Periostin	Postn	1.40759	0.0213865	HET_WT	+		0.151089				1.66986	0.493224	28.9058	28.6608	28.878	28.1493	28.2898	28.5257	28.8149	28.3216	0.134154	0.190211	26				26	1	44.5	44.5	1.2	93.142	0	323.31	23385000000	223	21	25	24	22	23	23	21	25	24	22	23	23
F6Y616;Q8VE62;G3UYE5	Polyadenylate-binding protein-interacting protein 1	Paip1	1.08701	0.0214786	HET_WT	+		0.557191				1.66799	0.120359	26.0189	26.0159	25.9805	25.8366	25.9411	25.8764	26.0051	25.8847	0.021353	0.0527144	9				9	2	22.1	22.1	6.6	53.963	0	54.694	3768200000	53	9	9	9	8	9	9	9	9	9	8	9	9
Q9ER72;Q3UXN3;Q3U716	Cysteine--tRNA ligase, cytoplasmic	Cars	-1.1318	0.0214793	HET_WT		+	0.428378				1.66798	-0.178617	29.2758	29.2275	29.1215	29.3531	29.41	29.3976	29.2083	29.3869	0.0789335	0.0298963	37				37	37	52.7	52.7	52.7	94.859	0	323.31	27550000000	292	35	34	37	36	36	36	35	34	37	36	36	36
Q3TM67;Q3TI79;Q9ESX5;Q499D4;B7ZCL7	H/ACA ribonucleoprotein complex subunit 4	Dkc1	-1.12092	0.0215001	HET_WT		+	0.451955				1.66756	-0.164684	27.5082	27.5973	27.5144	27.7256	27.6371	27.7512	27.5399	27.7046	0.0497898	0.0598399	14				14	14	33	33	33	57.401	0	241.25	3640200000	119	12	14	13	13	14	14	12	14	13	13	14	14
A0A0R4J092;Q8K2I4	Beta-mannosidase	Manba	1.23213	0.0215338	HET_WT	+		0.274433				1.66688	0.301154	25.3434	25.3669	25.2218	25.032	25.116	24.8806	25.3107	25.0095	0.077842	0.119268	13				13	13	18.7	18.7	18.7	100.85	0	80.001	1237200000	40	12	11	11	10	9	12	12	11	11	10	9	12
H3BLG6;Q2TBA5;Q2TBA4;H3BIU2;Q8BMQ3	Zinc finger protein basonuclin-2	Bnc2	2.20763	0.021571	HET_WT	+		0.070913				1.66613	1.1425	21.6613	21.8166	22.1867	20.369	20.5979	21.2701	21.8882	20.7457	0.269922	0.468392	1				1	1	1.6	1.6	1.6	96.614	0	3.2401	17075000	5	1	1	1	1	1	1	1	1	1	1	1	1
Q3U0V1	Far upstream element-binding protein 2	Khsrp	1.07621	0.0216667	HET_WT	+		0.60225				1.66421	0.105955	28.6399	28.7268	28.6611	28.572	28.5905	28.5475	28.6759	28.57	0.0453164	0.0216074	20				20	18	38.2	38.2	36.1	76.775	0	323.31	17003000000	198	19	19	19	20	20	19	19	19	19	20	20	19
F2Z455;Q9R059	Four and a half LIM domains protein 3	Fhl3	1.13321	0.0216999	HET_WT	+		0.422405				1.66354	0.180411	28.4606	28.3955	28.3948	28.2046	28.181	28.3241	28.417	28.2366	0.0377923	0.0767206	11				11	11	59.6	59.6	59.6	31.165	0	135.86	10721000000	92	10	11	11	11	11	11	10	11	11	11	11	11
Q9CSH3;Q8R2P7	Exosome complex exonuclease RRP44	Dis3	1.11321	0.0217582	HET_WT	+		0.465978				1.66238	0.15472	25.7886	25.6838	25.7184	25.5193	25.6166	25.5907	25.7303	25.5755	0.0534026	0.0503645	24				24	24	35.1	35.1	35.1	108.84	0	167.61	3062900000	72	14	21	20	22	20	22	14	21	20	22	20	22
Q8BMJ0;O35435;E9Q1V3	Dihydroorotate dehydrogenase (quinone), mitochondrial	Dhodh	-1.43849	0.0219035	HET_WT		+	0.147076				1.65949	-0.524553	19.9793	19.6567	19.6519	20.476	20.1767	20.2088	19.7626	20.2872	0.187626	0.164286	2				2	2	8.3	8.3	8.3	31.03	0	3.9912	39911000	4	1	2	2	1	1	1	1	2	2	1	1	1
A0A0G2JGD2;Q545V2;P07091	Protein S100;Protein S100-A4	S100a4	1.7829	0.021925	HET_WT	+		0.0873675				1.65906	0.834229	28.0353	28.0916	28.7408	27.4309	27.4101	27.524	28.2892	27.455	0.392065	0.0606934	4				4	4	43.6	43.6	43.6	9.0621	0	29.548	17785000000	81	3	4	4	4	4	4	3	4	4	4	4	4
Q3ULF7;Q3TWJ4;Q3TGW0;Q99JY9;Q3TGE1	Actin-related protein 3	Actr3	-1.08333	0.0220297	HET_WT		+	0.57259				1.65699	-0.115473	29.5979	29.5308	29.6109	29.7028	29.658	29.7253	29.5799	29.6954	0.0430206	0.034262	20				20	20	68.7	68.7	68.7	47.357	0	323.31	49571000000	308	18	19	19	19	19	20	18	19	19	19	19	20
Q3UGY5;A0A087WR50;Q3UHL6;A0A087WS56;Q3UH17;Q3UHR1;Q3TCL7		Fn1	-1.13364	0.0221693	HET_WT		+	0.423				1.65425	-0.18096	34.4827	34.5471	34.6361	34.6914	34.7541	34.7632	34.5553	34.7363	0.0769949	0.0391053	99				99	0	61.8	61.8	0	262.84	0	323.31	1160100000000	3151	88	94	95	97	97	95	88	94	95	97	97	95
Q9ET22	Dipeptidyl peptidase 2	Dpp7	1.23823	0.0222057	HET_WT	+		0.26802				1.65354	0.308285	26.0044	25.9476	26.0184	25.6286	25.5738	25.8431	25.9901	25.6818	0.0374831	0.14234	9				9	9	27.7	27.7	27.7	56.253	0	94.361	2137100000	48	7	8	9	6	8	7	7	8	9	6	8	7
Q3UCZ5;Q3TZW9;P35821;Q3TB93;Q3T9Y9	Tyrosine-protein phosphatase non-receptor type;Tyrosine-protein phosphatase non-receptor type 1	Ptpn1	1.18764	0.0222754	HET_WT	+		0.32709				1.65217	0.248099	24.1293	24.2449	24.1733	24.0473	23.9111	23.8448	24.1825	23.9344	0.0583476	0.103222	8				8	8	22.7	22.7	22.7	49.533	0	40.022	989050000	32	8	8	8	7	7	8	8	8	8	7	7	8
Q8R016;E9PY26	Bleomycin hydrolase	Blmh	1.29812	0.0223117	HET_WT	+		0.210534				1.65147	0.37642	27.4669	27.4413	27.6253	27.0876	27.0141	27.3025	27.5112	27.1348	0.0996947	0.149858	8				8	8	25.3	25.3	25.3	52.511	0	76.09	2560200000	57	8	7	8	7	7	8	8	7	8	7	7	8
Q8BUN5;Q05CN3;Q3V3E0;F7BUP2;A2CG44	Mothers against decapentaplegic homolog 3;Mothers against decapentaplegic homolog	Smad3	-1.39169	0.022341	HET_WT		+	0.162427				1.6509	-0.476842	20.838	21.0525	20.7237	21.5275	21.2499	21.2673	20.8714	21.3482	0.166911	0.155471	4				2	2	15.1	5.6	5.6	48.08	0	5.2343	39333000	7	3	3	3	4	4	3	2	1	1	2	2	1
Q9Z0U1	Tight junction protein ZO-2	Tjp2	-1.21646	0.022383	HET_WT		+	0.294352				1.65008	-0.282694	24.4118	24.4551	24.3942	24.844	24.6818	24.5834	24.4204	24.7031	0.0313568	0.131625	10				10	10	10.3	10.3	10.3	131.28	0	30.523	576540000	34	8	7	8	9	8	7	8	7	8	9	8	7
P16125;D3Z7F0	L-lactate dehydrogenase B chain;L-lactate dehydrogenase	Ldhb	1.32642	0.0224001	HET_WT	+		0.192727				1.64975	0.407538	26.6878	26.4892	26.8238	26.1457	26.3235	26.309	26.6669	26.2594	0.168286	0.0987314	14				13	13	51.8	48.2	48.2	36.572	0	135.09	5107700000	73	11	13	13	13	13	13	10	12	12	12	12	12
Q8C1D4;Q8BGF0;Q6P8K4		AW551984	3.92511	0.0224042	HET_WT	+		0.0485429	HET_WT	+		1.64967	1.97273	24.0552	22.4276	22.4337	21.0571	21.0697	20.8715	22.9722	20.9994	0.93797	0.11093	6				4	4	8.7	6.7	6.7	89.449	0	15.217	281480000	6	6	6	6	3	4	3	4	4	4	1	2	1
Q8C6E3;P24270;Q3UF58;Q3UZE7	Catalase	Cat	-1.19661	0.0224752	HET_WT		+	0.318413				1.6483	-0.258952	27.4565	27.433	27.4789	27.5763	27.7638	27.8051	27.4561	27.7151	0.0229605	0.121961	22				22	2	57.9	57.9	3.4	59.835	0	323.31	8182300000	150	16	20	17	19	20	21	16	20	17	19	20	21
Q543K9;P23492	Purine nucleoside phosphorylase	Pnp	1.26651	0.0226349	HET_WT	+		0.23671				1.64522	0.340863	27.8948	27.62	27.7221	27.398	27.4946	27.3217	27.7456	27.4048	0.13893	0.0866187	11				11	11	50.2	50.2	50.2	32.263	0	283.71	11483000000	116	8	10	9	10	10	11	8	10	9	10	10	11
B2CQD6;Q08879;Q3TWK8	Fibulin-1	Fbln1	1.45171	0.0227353	HET_WT	+		0.144613				1.6433	0.537757	27.1597	26.8938	27.0637	26.5587	26.2575	26.6878	27.0391	26.5013	0.134676	0.220818	14				9	9	27.1	18.6	18.6	78.032	0	78.245	1587300000	51	13	14	13	13	13	13	9	9	8	8	8	8
Q9QZQ8;Q8CA90	Core histone macro-H2A.1;Histone H2A	H2afy	-1.1705	0.0228034	HET_WT		+	0.358705				1.642	-0.227126	27.8557	27.9877	27.8376	28.0448	28.1285	28.189	27.8937	28.1208	0.0819483	0.072392	12				10	10	48.4	41.4	41.4	39.735	0	105.06	5804400000	122	10	12	11	12	12	11	8	10	9	10	10	10
Q0KL02	Triple functional domain protein	Trio	-1.1102	0.0228989	HET_WT		+	0.481297				1.64018	-0.150826	25.0486	25.149	25.1794	25.2647	25.2602	25.3046	25.1257	25.2765	0.0684733	0.0244445	33				33	28	14.2	14.2	12.1	347.86	0	225.2	1806900000	107	19	25	27	25	29	29	19	25	27	25	29	29
Q8K2P1	Leucine rich adaptor protein 1-like	Lurap1l	1.72208	0.0230522	HET_WT	+		0.09544				1.63729	0.784154	20.2844	20.1818	20.1089	19.5042	19.0005	19.718	20.1917	19.4076	0.0881838	0.368384	1				1	1	5.9	5.9	5.9	23.728	0.00068599	2.8098	50455000	4	1	1	1	0	1	1	1	1	1	0	1	1
A0A0R4J0Z1;P08003	Protein disulfide-isomerase A4	Pdia4	1.12746	0.0230776	HET_WT	+		0.4414				1.63681	0.173076	31.4371	31.3841	31.5432	31.2599	31.2839	31.3013	31.4548	31.2817	0.0810001	0.0208258	33				32	32	59.8	57.4	57.4	72.369	0	323.31	66626000000	404	29	31	30	31	31	32	28	30	29	30	30	31
Q3UBB6;Q8CE21;Q3U6W2;Q3UI16;Q3TKZ9;E9Q5C9;Q6ZQK6		Nolc1	1.13426	0.0231863	HET_WT	+		0.424801				1.63477	0.181748	26.6914	26.6781	26.8012	26.5391	26.4869	26.5995	26.7236	26.5418	0.0675419	0.0563384	9				9	9	18.1	18.1	18.1	69.006	0	103.53	3107600000	87	8	8	8	9	8	8	8	8	8	9	8	8
Q8C545;B2RUP0;Q8C5L7	RNA-binding protein 34	Rbm34	-1.20139	0.0232402	HET_WT		+	0.313674				1.63376	-0.26471	23.634	23.5243	23.6266	23.7301	23.9148	23.9341	23.595	23.8597	0.061288	0.112596	4				4	4	30.8	30.8	30.8	22.455	0	14.398	189760000	12	2	4	2	4	3	4	2	4	2	4	3	4
Q9JHQ5;F6VG18;Q3UHL8;Q8CDG8;F6VTH5	Leucine zipper transcription factor-like protein 1	Lztfl1	1.22862	0.0233242	HET_WT	+		0.284328				1.63219	0.297036	24.4066	24.2361	24.3312	23.91	24.0309	24.1419	24.3246	24.0276	0.0854053	0.115956	7				7	7	33.4	33.4	33.4	34.773	0	63.211	925500000	29	7	7	7	6	7	7	7	7	7	6	7	7
D2CGM5;D2CGM4;Q8R5F7;Q3UE16;Q3U0Y5;Q3U605;Q3TGP5	Interferon-induced helicase C domain-containing protein 1	Ifih1	1.61314	0.0234133	HET_WT	+		0.106932				1.63054	0.689876	21.9298	21.8937	22.0815	21.2112	21.6264	20.9977	21.9683	21.2784	0.0996398	0.319707	2				2	2	2	2	2	115.98	0	3.685	167320000	6	1	2	1	1	2	1	1	2	1	1	2	1
Q3U186;A2AT41	Probable arginine--tRNA ligase, mitochondrial	Rars2	1.21729	0.0234306	HET_WT	+		0.295419				1.63022	0.283669	22.1947	22.1429	22.3598	21.871	21.9476	22.0277	22.2324	21.9488	0.113263	0.0783608	5				5	5	8.7	8.7	8.7	65.335	0	8.9472	213170000	7	4	3	4	3	4	3	4	3	4	3	4	3
Q5SF07	Insulin-like growth factor 2 mRNA-binding protein 2	Igf2bp2	-1.10458	0.0234351	HET_WT		+	0.49898				1.63013	-0.143494	28.3052	28.3509	28.3593	28.4205	28.4784	28.547	28.3385	28.482	0.0291198	0.0632968	17				17	3	35	35	7.1	65.583	0	266.7	15448000000	142	17	17	16	17	15	17	17	17	16	17	15	17
B2RWQ7;A0A0R4J138;P50429	Arylsulfatase B	Arsb	1.37644	0.023564	HET_WT	+		0.170245				1.62775	0.460941	23.6173	23.635	23.2921	23.1411	23.0955	22.9249	23.5148	23.0538	0.193078	0.113951	5				5	5	11.4	11.4	11.4	47.919	0	9.8633	660280000	24	5	4	4	4	4	4	5	4	4	4	4	4
F2Z4A9;H3BLH0;Q6DIC0;Q7TND4;H3BJK2;Q3UHL2;E9QAB8;Q8R1W7	Probable global transcription activator SNF2L2	Smarca2	3.45202	0.0236891	HET_WT	+		0.0516903				1.62545	1.78744	23.3898	23.3725	21.9181	21.326	20.9043	21.0878	22.8935	21.106	0.844776	0.211444	9				2	2	6.3	1.3	1.3	180.72	0	3.4067	57980000	8	8	8	8	8	8	8	2	2	2	2	1	2
Q542M5;Q3U2W5;Q9JL15;Q8C6H0;A8DIL0	Galectin;Galectin-8	Lgals8	2.08796	0.0237147	HET_WT	+		0.0790531				1.62498	1.06209	22.923	22.4418	22.5137	22.078	21.2574	21.357	22.6262	21.5641	0.25957	0.447836	3				3	3	13.6	13.6	13.6	36.161	0	54.86	218390000	9	2	2	3	2	2	3	2	2	3	2	2	3
A0A0G2JE08;A0A0G2JFE0;A0A0G2JFB2;Q6PGG8;Q80VL1	Tudor and KH domain-containing protein	Tdrkh	-2.69704	0.0238184	HET_WT		+	0.057711				1.62309	-1.43138	20.1599	20.7196	19.3684	21.345	21.5233	21.6738	20.0827	21.514	0.678887	0.164591	2				2	2	9.5	9.5	9.5	32.45	0	3.8047	71766000	3	1	0	0	1	2	1	1	0	0	1	2	1
B2RXT3;E9Q7L0		Ogdhl	1.12881	0.0239423	HET_WT	+		0.441204				1.62084	0.174807	25.6613	25.5088	25.6259	25.4486	25.4333	25.3897	25.5987	25.4238	0.0797868	0.0305904	22				18	18	33.4	28.4	28.4	114.56	0	135.51	2735400000	71	15	19	20	18	20	19	11	15	16	14	16	15
Q8BMS9	Ras association domain-containing protein 2	Rassf2	1.65121	0.0239565	HET_WT	+		0.104856				1.62058	0.723527	19.1265	19.1504	19.7397	18.5722	18.5815	18.6925	19.3389	18.6153	0.347354	0.0669291	1				1	1	4.6	4.6	4.6	37.973	0.00068493	2.7759	16014000	1	1	1	1	0	1	1	1	1	1	0	1	1
Q9EP71	Ankycorbin	Rai14	-1.12678	0.0239712	HET_WT		+	0.443023				1.62031	-0.172209	28.244	28.2483	28.2205	28.3448	28.3815	28.5031	28.2376	28.4098	0.0149391	0.082876	28				28	28	37.9	37.9	37.9	108.85	0	323.31	10835000000	172	25	27	28	28	26	28	25	27	28	28	26	28
Q6P5E4	UDP-glucose:glycoprotein glucosyltransferase 1	Uggt1	1.12429	0.0239868	HET_WT	+		0.451125				1.62003	0.16902	28.8045	28.6832	28.714	28.5179	28.5538	28.623	28.7339	28.5649	0.0631005	0.0534089	51				51	49	51	51	49.7	176.43	0	323.31	24930000000	390	45	50	48	47	50	49	45	50	48	47	50	49
Q9D0A3	Arpin	Arpin	1.57941	0.0241469	HET_WT	+		0.117159				1.61714	0.659383	23.757	23.5105	23.8552	22.8703	22.9154	23.3589	23.7076	23.0482	0.177588	0.270021	4				4	4	16.8	16.8	16.8	25.193	0	11.199	677190000	16	4	3	3	3	3	3	4	3	3	3	3	3
B2RSC8;P46935	E3 ubiquitin-protein ligase NEDD4	Nedd4	-1.05666	0.0241822	HET_WT		+	0.684264				1.6165	-0.0795155	30.1573	30.1112	30.1383	30.216	30.246	30.1833	30.1356	30.2151	0.0231361	0.0313851	30				30	27	49.6	49.6	45.1	102.71	0	323.31	71659000000	398	28	29	28	27	30	30	28	29	28	27	30	30
Q8C0L8	Conserved oligomeric Golgi complex subunit 5	Cog5	1.12425	0.0242001	HET_WT	+		0.451442				1.61618	0.168968	25.3521	25.4393	25.5112	25.2398	25.2717	25.2842	25.4342	25.2652	0.0796497	0.0228913	13				13	13	20.5	20.5	20.5	91.39	0	61.997	1362600000	42	9	12	9	10	12	10	9	12	9	10	12	10
Q9QXJ2;Q3UDU1;Q3U5W1;E9QJX9;Q9QZE4;Q8CD97;Q9WVL2;Q6P1X8	Signal transducer and activator of transcription;Signal transducer and activator of transcription 2	Stat2	1.76819	0.0243464	HET_WT	+		0.0944194				1.61356	0.822273	24.3393	23.6007	23.951	23.0615	23.033	23.3297	23.9637	23.1414	0.36944	0.16366	8				8	8	13.9	13.9	13.9	105.38	0	61.686	559780000	28	7	6	7	7	6	6	7	6	7	7	6	6
Q6P4T3;P97480;Q3TP96;A2A953	Eyes absent homolog;Eyes absent homolog 3	Eya3	1.23388	0.024685	HET_WT	+		0.282695				1.60757	0.303205	23.275	23.3888	23.5517	23.057	23.1636	23.0853	23.4051	23.1019	0.139079	0.0552323	4				4	4	11.6	11.6	11.6	57.854	0	8.9271	81475000	6	4	2	4	2	2	4	4	2	4	2	2	4
Q14AX9;Q64449;A2AAA9	C-type mannose receptor 2	Mrc2	1.07938	0.0249088	HET_WT	+		0.590985				1.60365	0.1102	28.6886	28.5993	28.5975	28.5328	28.5211	28.5008	28.6284	28.5182	0.0520922	0.0161684	32				32	32	37.9	37.9	37.9	167.04	0	323.31	27236000000	250	18	31	30	30	31	27	18	31	30	30	31	27
A0A0R4J0T7;Q01721	Growth arrest-specific protein 1	Gas1	1.35301	0.025003	HET_WT	+		0.189824				1.60201	0.43617	23.6892	23.981	23.5953	23.3807	23.3464	23.2299	23.7552	23.319	0.201161	0.0790616	5				5	1	25.5	25.5	5.5	40.375	0	67.079	592710000	37	5	5	5	5	5	5	5	5	5	5	5	5
Q5FW97;P17182;Q6PHC1	Alpha-enolase	EG433182;Eno1	-1.11733	0.0250419	HET_WT		+	0.462856				1.60133	-0.160055	32.7895	32.6652	32.7372	32.9397	32.8907	32.8417	32.7306	32.8907	0.0624257	0.0489883	21				21	18	68.9	68.9	56.7	47.14	0	323.31	387110000000	916	19	20	20	21	19	21	19	20	20	21	19	21
Q4VAE8;Q9CQC7;Q9DBH2	NADH dehydrogenase [ubiquinone] 1 beta subcomplex subunit 4	Ndufb4	1.12018	0.0252486	HET_WT	+		0.456448				1.59776	0.16373	24.4298	24.3078	24.2934	24.208	24.1864	24.1454	24.3437	24.1799	0.0749153	0.0318017	2				2	2	27.5	27.5	27.5	15.315	0	35.022	1282500000	11	2	2	2	2	2	2	2	2	2	2	2	2
Q3TDA7;Q9WVE8	Protein kinase C and casein kinase substrate in neurons protein 2	Pacsin2	-1.36811	0.0253727	HET_WT		+	0.18192				1.59563	-0.452183	27.501	27.4499	27.17	27.8907	27.9189	27.6678	27.3736	27.8258	0.17819	0.137572	16				16	16	36.8	36.8	36.8	55.832	0	163.22	9294600000	120	11	16	15	16	16	15	11	16	15	16	16	15
Q9ERE7;D3YVR4	LDLR chaperone MESD	Mesdc2	1.13187	0.0253815	HET_WT	+		0.434936				1.59548	0.178706	26.3014	26.2988	26.3238	26.2282	26.0602	26.0994	26.308	26.1293	0.0137396	0.0879105	9				9	9	40.6	40.6	40.6	25.206	0	77.833	3973300000	61	9	9	9	9	8	9	9	9	9	9	8	9
E9QKL6		Ifi204	1.85592	0.0254329	HET_WT	+		0.0908285				1.5946	0.892132	25.8475	25.3455	25.5166	24.4583	24.4771	25.0978	25.5698	24.6777	0.25522	0.363897	12				8	1	28.9	17.8	1.9	69.437	0	137.71	344130000	18	9	7	11	9	7	8	6	4	7	6	4	5
Q8N7N5	DDB1- and CUL4-associated factor 8	Dcaf8	1.17187	0.0255403	HET_WT	+		0.36649				1.59277	0.228817	25.7419	25.7224	25.5694	25.3767	25.4719	25.4985	25.6779	25.4491	0.0944966	0.0640411	10				10	10	22.3	22.3	22.3	66.031	0	57.955	2494400000	33	9	8	8	7	9	9	9	8	8	7	9	9
Q91X98;Q8K0X1;Q3UPN1;Q3TR98;P29533;Q544V4	Vascular cell adhesion protein 1	Vcam1	-1.1324	0.0257387	HET_WT		+	0.435667				1.58941	-0.179379	28.0819	28.0349	28.0091	28.1395	28.303	28.2215	28.042	28.2213	0.0369058	0.0817652	19				19	19	34.6	34.6	34.6	81.331	0	210.13	12348000000	138	18	15	16	16	16	17	18	15	16	16	16	17
Q8BP43		Tpm1	-1.32498	0.0258	HET_WT		+	0.203609				1.58838	-0.40597	23.8143	23.691	23.9775	24.1989	24.3914	24.1104	23.8276	24.2336	0.143664	0.143678	31				2	0	69.7	10.2	0	32.819	0	8.8769	734830000	11	26	28	29	30	25	30	2	2	2	2	1	2
Q6PIP5	NudC domain-containing protein 1	Nudcd1	-1.19796	0.0258032	HET_WT		+	0.323206				1.58833	-0.26058	26.6804	26.6835	26.6887	27.0929	26.8938	26.8477	26.6842	26.9448	0.00419186	0.130354	15				15	15	36.8	36.8	36.8	66.704	0	167.15	4671600000	64	10	13	14	12	14	13	10	13	14	12	14	13
Q3ULI4;Q3U5Q4;P42227;Q6GU23;Q3U6S9;B7ZC18	Signal transducer and activator of transcription;Signal transducer and activator of transcription 3	Stat3	1.1666	0.0259042	HET_WT	+		0.37446				1.58663	0.222314	28.2239	28.3117	28.3826	28.0037	28.1596	28.088	28.3061	28.0837	0.0795111	0.0780347	27				27	27	50.5	50.5	50.5	88.081	0	323.31	16341000000	223	23	26	27	26	27	27	23	26	27	26	27	27
Q0VBA8;P06869	Urokinase-type plasminogen activator;Urokinase-type plasminogen activator long chain A;Urokinase-type plasminogen activator short chain A;Urokinase-type plasminogen activator chain B	Plau	-1.32825	0.0259517	HET_WT		+	0.202468				1.58583	-0.409522	24.587	24.5602	24.234	24.9225	24.8821	24.8051	24.4604	24.8699	0.19649	0.0596326	6				6	6	21	21	21	48.267	0	209.54	1852300000	52	4	5	5	5	6	5	4	5	5	5	6	5
Q3T9T2;Q8BHY2;Q3UKH4	Nucleolar complex protein 4 homolog	Noc4l	-1.69469	0.0259573	HET_WT		+	0.105176				1.58574	-0.761023	21.3345	21.9852	21.7724	22.2422	22.5444	22.5885	21.6974	22.4584	0.331803	0.188509	5				5	5	13	13	13	58.656	0	10.65	368520000	11	1	5	4	3	4	4	1	5	4	3	4	4
Q8JZM7	Parafibromin	Cdc73	1.22018	0.0259592	HET_WT	+		0.297508				1.58571	0.287095	23.8046	23.8241	23.9226	23.5035	23.4748	23.7118	23.8505	23.5634	0.0632536	0.129327	10				10	10	25	25	25	60.576	0	25.202	633430000	39	8	10	9	8	9	10	8	10	9	8	9	10
E9QAF9;B9EJ77;Q0VGY8;Q8CHA0	Protein TANC1	Tanc1	-1.22118	0.0260051	HET_WT		+	0.296355				1.58494	-0.288272	23.8285	23.7233	23.5677	23.9839	24.0603	23.9401	23.7065	23.9948	0.131232	0.0608144	16				16	16	12.9	12.9	12.9	200.06	0	41.568	875590000	29	11	9	8	13	15	12	11	9	8	13	15	12
Q91V35;P18052	Receptor-type tyrosine-protein phosphatase;Receptor-type tyrosine-protein phosphatase alpha	Ptpra	1.1704	0.0260188	HET_WT	+		0.369757				1.58471	0.226997	23.0523	23.2139	23.2299	22.9026	22.9076	23.0049	23.1654	22.9384	0.0982352	0.0576712	10				10	10	20.8	20.8	20.8	89.841	0	50.34	484230000	20	5	7	7	7	8	9	5	7	7	7	8	9
D3YU60;Q53ZD4;E9QJW0;Q91VS7;A0A0N4SV17;D3YVR3	Microsomal glutathione S-transferase 1	Mgst1	2.35226	0.0260799	HET_WT	+		0.0794286				1.58369	1.23405	25.4325	24.2467	24.6893	23.5974	23.3805	23.6885	24.7895	23.5555	0.599195	0.158236	2				2	2	33.3	33.3	33.3	11.687	0	7.256	1303500000	13	2	2	2	2	2	1	2	2	2	2	2	1
O70481;Q2M4I1	E3 ubiquitin-protein ligase UBR1	Ubr1	-1.67385	0.0261337	HET_WT		+	0.10691				1.5828	-0.743169	23.2019	23.1153	22.5858	23.8455	23.5225	23.7645	22.9676	23.7108	0.333534	0.168016	15				15	15	13	13	13	200.24	0	62.185	690950000	26	12	11	9	13	15	14	12	11	9	13	15	14
P52927;Q6NSP9	High mobility group protein HMGI-C	Hmga2	-1.3234	0.026606	HET_WT		+	0.210026				1.57502	-0.404251	29.29	29.4741	29.5483	29.9364	29.9261	29.6627	29.4375	29.8417	0.133012	0.155078	4				4	4	49.1	49.1	49.1	11.819	0	97.859	4388100000	85	4	4	4	4	4	4	4	4	4	4	4	4
B1AV01;O70583;Q3UXC7;Q3TVH5;B1AUZ9	E3 ubiquitin-protein ligase Midline-1	Mid1	1.25616	0.0266099	HET_WT	+		0.264247				1.57496	0.329019	26.3341	26.6027	26.4602	26.0665	26.2485	26.0949	26.4657	26.1367	0.134409	0.0979165	11				11	11	24	24	24	71.747	0	58.021	3460300000	38	11	9	8	10	10	10	11	9	8	10	10	10
P51480	Cyclin-dependent kinase inhibitor 2A	Cdkn2a	-1.45014	0.0268269	HET_WT		+	0.154271				1.57143	-0.536196	22.9483	22.7719	23.0124	23.2406	23.7126	23.388	22.9109	23.4471	0.124537	0.241484	3				3	3	25	25	25	17.941	0	21.876	665730000	11	2	3	2	2	3	3	2	3	2	2	3	3
D3Z2Z1;F8WIA1;Q922J3;D3Z3M7;F6RCU2	CAP-Gly domain-containing linker protein 1	Clip1	-1.15875	0.026906	HET_WT		+	0.38566				1.57015	-0.212563	25.9729	26.0136	25.8247	26.1617	26.1841	26.1032	25.9371	26.1496	0.0994003	0.0417518	29				29	16	24.1	24.1	14.7	160.01	0	234.56	3496300000	111	20	25	26	24	26	24	20	25	26	24	26	24
Q9D323;Q8C497;Q8C3V4;Q3TW11;Q8C8M3;A0A087WSP5;Q99K94;P42225	Signal transducer and activator of transcription;Signal transducer and activator of transcription 1	Stat1	1.52882	0.0269732	HET_WT	+		0.136278				1.56907	0.612421	24.8922	24.7703	24.8333	24.5355	24.1957	23.9272	24.8319	24.2195	0.0609384	0.304839	12				12	12	19.9	19.9	19.9	87.28	0	59.275	1334500000	37	9	11	10	10	10	11	9	11	10	10	10	11
Q8K297	Procollagen galactosyltransferase 1	Colgalt1	1.24196	0.0272764	HET_WT	+		0.282521				1.56421	0.312616	27.46	27.201	27.2178	26.9888	27.0417	26.9105	27.2929	26.9803	0.144926	0.0660167	17				17	17	36.3	36.3	36.3	71.06	0	240.83	9403000000	120	14	16	16	16	16	17	14	16	16	16	16	17
Q91ZR8;Q3UG22;Q8BRS2;Q8BQS9;Q543C0;Q62312	TGF-beta receptor type-2	Tgfbr2	1.97892	0.0274547	HET_WT	+		0.0884746				1.56138	0.984715	22.6061	22.4723	22.4138	21.0177	21.5169	22.0035	22.4974	21.5127	0.0986208	0.492911	5				5	5	9	9	9	64.246	0	9.3763	219370000	11	4	4	4	2	2	3	4	4	4	2	2	3
B2RXS8;B9EKR1	Protein-tyrosine-phosphatase;Receptor-type tyrosine-protein phosphatase zeta	Ptprz1	-1.62673	0.0275492	HET_WT		+	0.118762				1.55989	-0.701974	20.4617	20.8802	20.6317	21.0362	21.5981	21.4452	20.6579	21.3598	0.210442	0.29053	3				3	3	3.3	3.3	3.3	164.36	0	5.975	147520000	5	3	2	3	3	3	3	3	2	3	3	3	3
Q497Z1;Q8C0E3;A3KMJ7;B7ZN75;Q66JW4;Q7TMQ8	Tripartite motif-containing protein 47	Trim47	-1.25603	0.0276863	HET_WT		+	0.266951				1.55773	-0.328875	25.1732	25.2295	25.4242	25.6502	25.4845	25.6788	25.2756	25.6045	0.13167	0.104881	11				11	11	28.3	28.3	28.3	69.78	0	176.89	2295400000	45	10	11	11	10	10	10	10	11	11	10	10	10
Q91YR9;Q4FJY5	Prostaglandin reductase 1	Ptgr1	1.45334	0.027765	HET_WT	+		0.156695				1.5565	0.539369	25.9098	25.9469	25.9135	25.2467	25.7013	25.2042	25.9234	25.3841	0.0204399	0.275573	10				10	10	44.4	44.4	44.4	35.56	0	149.06	3705300000	66	9	9	8	7	9	7	9	9	8	7	9	7
Q3UID0;Q6PDG5	SWI/SNF complex subunit SMARCC2	Smarcc2	1.19154	0.0278787	HET_WT	+		0.338388				1.55473	0.252826	26.6837	26.4955	26.604	26.2804	26.3008	26.4435	26.5944	26.3416	0.094439	0.0888972	22				22	15	29.3	29.3	21.9	124.68	0	221.77	4346200000	123	17	21	19	21	21	21	17	21	19	21	21	21
A0A0R4J233;Q8C650	Septin-10	2010-09-01	-1.22881	0.0279016	HET_WT		+	0.295496				1.55437	-0.297263	22.9442	22.7429	22.6598	23.1176	23.0889	23.0323	22.7823	23.0796	0.146243	0.043351	7				6	6	23	20.8	20.8	49.829	0	37.583	572920000	19	5	6	5	7	7	7	4	5	4	6	6	6
F8VPR1;Q3V0B5;Q8BVA4	Leiomodin-1	Lmod1	-1.36594	0.0279196	HET_WT		+	0.191468				1.55409	-0.449891	27.1026	26.9533	26.7474	27.4404	27.4947	27.2179	26.9344	27.3843	0.178346	0.146653	9				9	9	23	23	23	66.267	0	102.46	7662500000	117	9	8	8	9	9	9	9	8	8	9	9	9
Q91V76	Ester hydrolase C11orf54 homolog		1.07686	0.0279529	HET_WT	+		0.604255				1.55357	0.106837	25.5937	25.6025	25.5071	25.4649	25.4441	25.4738	25.5678	25.461	0.0526971	0.0152275	11				11	11	46.3	46.3	46.3	34.995	0	65.057	2780400000	59	8	11	11	11	11	11	8	11	11	11	11	11
P02463	Collagen alpha-1(IV) chain;Arresten	Col4a1	-1.35349	0.0280163	HET_WT		+	0.192599				1.55259	-0.436679	27.3098	27.2642	27.1403	27.7966	27.7914	27.4364	27.2381	27.6748	0.087697	0.206517	8				8	7	7.3	7.3	6.5	160.68	0	88.885	4053400000	80	8	8	8	8	8	8	8	8	8	8	8	8
Q3TM92;Q91W96;Q3TI31	Anaphase-promoting complex subunit 4	Anapc4	1.17195	0.0281078	HET_WT	+		0.37177				1.55117	0.228916	25.3312	25.1485	25.1149	24.9559	24.9894	24.9625	25.1982	24.9693	0.116401	0.0177089	16				16	16	31.7	31.7	31.7	91.707	0	81.168	2226800000	60	12	14	14	15	14	16	12	14	14	15	14	16
A2RRK3;O54988	STE20-like serine/threonine-protein kinase	Slk	1.20344	0.0281443	HET_WT	+		0.322701				1.55061	0.267166	27.0306	26.9764	27.177	26.8895	26.7103	26.7827	27.0613	26.7942	0.103794	0.0901387	18				18	17	25	25	24.3	137.71	0	256.23	2992400000	84	18	15	15	14	15	16	18	15	15	14	15	16
E9Q642;Q8BN58;F6XG99	Rho GTPase-activating protein 28	Arhgap28	3.63704	0.0282994	HET_WT	+		0.0580465				1.54822	1.86276	21.4896	20.5943	19.6957	18.4904	19.1229	18.5781	20.5932	18.7304	0.896941	0.342697	2				2	2	5.2	5.2	5.2	76.256	0.00035088	3.189	80595000	7	1	2	2	2	2	2	1	2	2	2	2	2
Q3TXH6;Q99JR8	SWI/SNF-related matrix-associated actin-dependent regulator of chromatin subfamily D member 2	Smarcd2	1.15401	0.0283832	HET_WT	+		0.396291				1.54694	0.206658	25.3709	25.2628	25.1597	25.0505	25.0483	25.0748	25.2645	25.0578	0.105607	0.0147012	4				4	4	11.9	11.9	11.9	59.127	0	8.155	271390000	11	3	3	4	3	4	4	3	3	4	3	4	4
Q91YE3	Egl nine homolog 1	Egln1	-1.22767	0.0285717	HET_WT		+	0.29705				1.54406	-0.295922	22.2101	22.0272	22.2936	22.3947	22.4959	22.5281	22.177	22.4729	0.136245	0.0696275	5				5	2	17	17	7	43.11	0	4.9822	126690000	9	4	4	4	4	4	4	4	4	4	4	4	4
Q80X71;D3Z191;D3Z0M2;Q9D3D8	Transmembrane protein 106B	Tmem106b	1.24824	0.0285807	HET_WT	+		0.280793				1.54393	0.319894	26.8224	26.7706	26.6679	26.2811	26.4493	26.5709	26.7536	26.4337	0.0786303	0.145534	7				7	7	27.6	27.6	27.6	31.172	0	32.608	2047800000	38	7	7	7	7	7	6	7	7	7	7	7	6
Q6DFZ1;Q6A099		Gbf1	1.21264	0.0286534	HET_WT	+		0.314427				1.54282	0.278153	26.8007	26.5297	26.5987	26.3935	26.3671	26.3341	26.643	26.3649	0.140834	0.0297902	29				29	29	24.1	24.1	24.1	206.78	0	323.31	4054500000	110	21	28	27	26	25	23	21	28	27	26	25	23
Q564F6;P56812;D3Z7Q5	Programmed cell death protein 5	Pdcd5	1.04929	0.0287559	HET_WT	+		0.725506				1.54127	0.0694135	26.4842	26.5256	26.4888	26.4624	26.4134	26.4147	26.4996	26.4301	0.0226892	0.0279038	5				5	5	36.5	36.5	36.5	14.275	0	41.647	4667400000	42	5	5	4	5	4	5	5	5	4	5	4	5
Q9JLL0	Cysteine-rich motor neuron 1 protein	Crim1	-2.19619	0.0288928	HET_WT		+	0.0843063				1.53921	-1.135	21.7297	22.2983	21.1885	23.0002	22.9748	22.6465	21.7388	22.8738	0.554945	0.197256	4				4	4	4.3	4.3	4.3	114.07	0	5.7455	353930000	8	3	2	1	3	4	3	3	2	1	3	4	3
Q3UK24;Q8CBE3;H3BJS1;H3BK66;Q8C8P3;Q05BF4;H3BJR7	WD repeat-containing protein 37	Wdr37	3.50114	0.0290064	HET_WT	+		0.0644773				1.53751	1.80783	22.9165	21.9599	22.6918	19.8005	21.1021	21.2422	22.5227	20.7149	0.500191	0.79502	4				4	4	12.1	12.1	12.1	55.045	0	11.86	176860000	5	1	1	3	1	3	4	1	1	3	1	3	4
Q8BYW9	EGF domain-specific O-linked N-acetylglucosamine transferase	Eogt	-1.17437	0.029047	HET_WT		+	0.370251				1.5369	-0.231892	23.7762	23.5619	23.7004	23.8694	23.895	23.9697	23.6795	23.9114	0.10867	0.0521526	8				8	8	17.5	17.5	17.5	61.445	0	28.431	1068600000	36	6	7	6	6	6	7	6	7	6	6	6	7
B2RY27;Q8BYC6;Q3V3K3;A0A0R4J1T3	Serine/threonine-protein kinase TAO3	Taok3	-1.53922	0.0291262	HET_WT		+	0.140904				1.53572	-0.622201	22.7196	23.0269	22.7701	23.4261	23.7555	23.2016	22.8389	23.4611	0.164767	0.27863	7				5	5	8.2	5.9	5.9	105.36	0	27.466	636770000	22	6	7	5	6	7	7	4	5	4	5	5	5
Q02257	Junction plakoglobin	Jup	-1.16917	0.0291374	HET_WT		+	0.375711				1.53555	-0.225484	26.58	26.7655	26.7023	26.8288	26.9606	26.9348	26.6826	26.9081	0.0942708	0.0698415	23				23	20	46.3	46.3	41.2	81.8	0	323.31	7439900000	156	19	21	19	22	21	22	19	21	19	22	21	22
Q3TQX8;Q3TDQ5;G9M4M6;Q8C0J2	Autophagy-related protein 16-1	Atg16l1	-1.26733	0.0292615	HET_WT		+	0.259126				1.5337	-0.341792	22.3454	22.0283	22.2848	22.5066	22.6224	22.5549	22.2195	22.5613	0.168311	0.0581842	6				6	6	17.7	17.7	17.7	49.358	0	67.502	385080000	12	5	3	4	4	3	4	5	3	4	4	3	4
Q3UWQ9;Q8JZK9;Q3UJ70;Q8K0I5	Hydroxymethylglutaryl-CoA synthase, cytoplasmic	Hmgcs1	1.13861	0.0297815	HET_WT	+		0.428751				1.52605	0.187269	28.5143	28.5979	28.4812	28.414	28.3569	28.2606	28.5311	28.3439	0.0601221	0.0775544	15				15	1	43.3	43.3	4.8	57.582	0	290.18	9258700000	105	13	14	15	14	14	15	13	14	15	14	14	15
Q80UP1;Q9D689;Q6P1F5;Q6ZQ77;Q9JKY5	Huntingtin-interacting protein 1-related protein	Hip1r	-1.6494	0.0299931	HET_WT		+	0.120649				1.52298	-0.721937	18.7967	19.054	18.3187	19.422	19.3923	19.5208	18.7231	19.445	0.373143	0.067296	1				1	1	1.9	1.9	1.9	75.214	0.00084774	2.6319	37106000	1	0	0	1	1	1	1	0	0	1	1	1	1
P16546;B9EKJ1;A3KGU7;B7ZWK3;B2RXX6;A3KGU9	Spectrin alpha chain, non-erythrocytic 1	Sptan1	1.05813	0.0302444	HET_WT	+		0.683498				1.51936	0.0815156	31.3469	31.3468	31.3599	31.2418	31.2489	31.3183	31.3512	31.2697	0.00752969	0.0422624	137				137	2	66.3	66.3	1.3	284.59	0	323.31	127000000000	1277	117	130	131	131	125	129	117	130	131	131	125	129
Q3V1L7;B2RV73;Q8VHI3	GDP-fucose protein O-fucosyltransferase 2	Pofut2	1.14603	0.0302479	HET_WT	+		0.412515				1.51931	0.196641	25.458	25.3796	25.3843	25.1285	25.1907	25.3128	25.4073	25.2107	0.0439464	0.0937725	12				12	12	35	35	35	49.387	0	67.245	2854200000	61	5	12	11	9	11	11	5	12	11	9	11	11
Q3TWV4;Q5FWI9;Q6A0C9;P84091;Q3TH69;Q3UCW9	AP-2 complex subunit mu	Ap2m1	1.17426	0.0302664	HET_WT	+		0.371777				1.51904	0.231755	27.7191	27.6514	27.8773	27.5139	27.4812	27.5573	27.7493	27.5175	0.115951	0.0381836	13				13	13	41.6	41.6	41.6	49.389	0	236.45	13853000000	113	12	12	13	11	13	13	12	12	13	11	13	13
E9Q5B2;G5E8X1;Q9DCS2	UPF0585 protein C16orf13 homolog	0610011F06Rik	1.16436	0.0304948	HET_WT	+		0.384459				1.51577	0.219538	20.1134	20.1074	19.9966	19.9222	19.8926	19.744	20.0724	19.8529	0.0657625	0.0954643	1				1	1	16.8	16.8	16.8	12.037	0	32.673	65077000	9	1	1	1	1	1	1	1	1	1	1	1	1
G3UVU2;Q62203;D3YW09;Q7TN25	Splicing factor 3A subunit 2	Sf3a2	1.24121	0.0305566	HET_WT	+		0.29147				1.51489	0.311747	24.8504	24.5903	24.7581	24.3729	24.3559	24.5347	24.7329	24.4212	0.131861	0.098718	4				4	4	12.4	12.4	12.4	51.278	0	48.159	1752500000	26	4	4	4	4	4	4	4	4	4	4	4	4
Q99LC3	NADH dehydrogenase [ubiquinone] 1 alpha subcomplex subunit 10, mitochondrial	Ndufa10	1.19905	0.0307588	HET_WT	+		0.334637				1.51203	0.261892	26.8338	26.5843	26.7265	26.4945	26.3844	26.48	26.7149	26.453	0.125117	0.0598019	13				13	13	62	62	62	40.603	0	201.57	5243900000	65	8	13	13	13	12	12	8	13	13	13	12	12
Q05CR0;Q811J2		LOC72520	1.42043	0.0307634	HET_WT	+		0.176825				1.51197	0.506332	21.5378	21.8206	21.937	21.162	21.1564	21.4579	21.7651	21.2588	0.20527	0.17249	2				2	2	6	6	6	41.204	0	9.6321	197940000	8	2	2	2	2	2	2	2	2	2	2	2	2
Q7TMR0	Lysosomal Pro-X carboxypeptidase	Prcp	1.24906	0.0308534	HET_WT	+		0.28583				1.5107	0.320847	25.166	24.8891	24.9624	24.6335	24.631	24.7904	25.0058	24.685	0.143487	0.0912811	9				9	9	21.8	21.8	21.8	55.026	0	45.554	2014800000	32	7	9	7	8	7	8	7	9	7	8	7	8
B7ZWK9;Q3UHH1	Zinc finger SWIM domain-containing protein 8	Zswim8	-1.25531	0.0309058	HET_WT		+	0.281064				1.50996	-0.328045	21.0915	21.0481	20.9121	21.189	21.4799	21.367	21.0173	21.3453	0.0936089	0.146641	5				5	5	3.8	3.8	3.8	196.27	0	3.91	148110000	11	2	4	2	4	4	4	2	4	2	4	4	4
Q61584;A0A0G2JEP0;A0A0H2UH27	Fragile X mental retardation syndrome-related protein 1	Fxr1	-1.11937	0.0310429	HET_WT		+	0.466616				1.50804	-0.162687	27.1272	27.0134	27.1238	27.3157	27.2291	27.2076	27.0881	27.2508	0.0647377	0.0572215	24				24	22	43.7	43.7	41.4	76.221	0	285.51	8881900000	131	18	21	23	23	22	23	18	21	23	23	22	23
Q61553;A0A0G2JDU7	Fascin	Fscn1	-1.10693	0.0310481	HET_WT		+	0.502739				1.50797	-0.146562	29.8069	29.739	29.87	29.9525	29.9094	29.9936	29.8053	29.9519	0.0654744	0.0421013	18				18	18	52.1	52.1	52.1	54.507	0	323.31	57412000000	517	17	17	18	18	18	18	17	17	18	18	18	18
Q3TLX1;Q99KQ4	Nicotinamide phosphoribosyltransferase	Nampt	1.12382	0.0311694	HET_WT	+		0.458585				1.50627	0.168411	25.8464	25.7482	25.7621	25.5567	25.5979	25.6969	25.7856	25.6172	0.0531748	0.0720655	15				15	15	41.3	41.3	41.3	55.462	0	105.53	3192500000	68	14	15	14	15	14	15	14	15	14	15	14	15
Q9CPP6;Q9CX78	NADH dehydrogenase [ubiquinone] 1 alpha subcomplex subunit 5	Ndufa5	-1.08577	0.031179	HET_WT		+	0.575834				1.50614	-0.118713	25.1284	25.204	25.1005	25.2332	25.2992	25.2567	25.1443	25.263	0.053554	0.0334408	4				4	4	44	44	44	13.36	0	165.34	2750300000	32	4	4	4	3	3	4	4	4	4	3	3	4
Q8CI71	Coiled-coil domain-containing protein 132	Ccdc132	-1.62692	0.0312197	HET_WT		+	0.128839				1.50557	-0.702141	21.2534	21.9462	21.7326	22.2153	22.4403	22.383	21.6441	22.3462	0.354808	0.116968	8				8	8	11.9	11.9	11.9	111.17	0	44.135	312460000	9	4	4	5	4	5	5	4	4	5	4	5	5
Q9D832	DnaJ homolog subfamily B member 4	Dnajb4	-1.30814	0.0312261	HET_WT		+	0.233517				1.50548	-0.387522	26.9085	26.7852	26.6119	27.1375	27.307	27.0237	26.7685	27.1561	0.149006	0.14254	14				14	13	48.1	48.1	44.5	37.781	0	112.3	4105200000	90	12	12	14	11	12	14	12	12	14	11	12	14
Q3UB06;O70551;Q3US65;Q3TTI6	SRSF protein kinase 1	Srpk1	-1.19129	0.0313412	HET_WT		+	0.350395				1.50388	-0.252523	26.6298	26.6687	26.4946	26.8298	26.9576	26.7633	26.5977	26.8502	0.0913736	0.0987392	13				13	11	29.2	29.2	26.5	73.088	0	146.44	2774300000	67	9	11	11	12	13	12	9	11	11	12	13	12
Q71V27;P97314;Q9D1M8;Q6QMT3	Cysteine and glycine-rich protein 2	Csrp2	-1.23265	0.0313934	HET_WT		+	0.297632				1.50316	-0.301763	27.5704	27.372	27.5978	27.7425	27.7696	27.9335	27.5134	27.8152	0.123225	0.103385	7				7	7	38.9	38.9	38.9	20.94	0	132.12	10340000000	69	6	7	7	7	7	7	6	7	7	7	7	7
Q8BTJ4	Bis(5-adenosyl)-triphosphatase enpp4	Enpp4	1.53853	0.0314	HET_WT	+		0.148272				1.50307	0.621557	20.0929	19.9933	19.6218	19.532	19.1863	19.125	19.9027	19.2811	0.248271	0.219419	1				1	1	2.6	2.6	2.6	51.611	0	6.1528	30601000	7	1	1	1	1	1	1	1	1	1	1	1	1
X2EXD0;Q920L1	Fatty acid desaturase 1	Fads1	1.13742	0.0314523	HET_WT	+		0.435524				1.50235	0.185768	24.7013	24.7361	24.5726	24.5075	24.5173	24.428	24.67	24.4843	0.0861527	0.0489374	8				8	8	24.2	24.2	24.2	52.322	0	26.674	1681400000	37	6	6	8	8	8	8	6	6	8	8	8	8
Q3TI27;G3UXL2;Q9D7G0;Q3UYQ0;Q3UPD5	Ribose-phosphate pyrophosphokinase 1	Prps1;Prps1l3	1.13832	0.031608	HET_WT	+		0.434278				1.5002	0.1869	27.305	27.2835	27.2959	27.1437	26.9957	27.1843	27.2948	27.1079	0.0108216	0.0992579	11				11	3	41.2	41.2	11.6	34.865	0	39.731	5035700000	53	9	11	10	10	10	11	9	11	10	10	10	11
Q922R5;Q3V166	Serine/threonine-protein phosphatase 4 regulatory subunit 3B	Smek2	1.38355	0.0316415	HET_WT	+		0.192493				1.49974	0.468379	24.0139	24.1608	23.7762	23.4977	23.3667	23.6813	23.9836	23.5152	0.194085	0.158061	6				4	4	9.3	6.3	6.3	93.933	0	5.8945	549590000	8	5	5	6	4	4	5	4	4	4	3	3	4
Q540D7;Q3UJW9;Q9JII6;Q80XJ7;B1AXW3	Alcohol dehydrogenase [NADP(+)]	Akr1a1	1.25547	0.0316739	HET_WT	+		0.28152				1.4993	0.328232	28.5859	28.444	28.7574	28.1895	28.2667	28.3463	28.5957	28.2675	0.156983	0.0783902	14				14	14	56.6	56.6	56.6	36.586	0	323.31	22166000000	187	13	13	13	14	14	14	13	13	13	14	14	14
Q9ET78	Junctophilin-2	Jph2	-1.36927	0.0316794	HET_WT		+	0.19583				1.49922	-0.453402	22.5214	22.2812	22.6076	22.8836	22.7733	23.1136	22.4701	22.9235	0.169136	0.173633	3				3	3	8.3	8.3	8.3	74.691	0	64.911	206350000	11	3	3	3	2	2	3	3	3	3	2	2	3
Q8N9U3;Q8C1A8;Q8C141;Q8C113;A2AQN5;A2AQN4;Q9QXG4;F7CU63	Acetyl-coenzyme A synthetase, cytoplasmic	Acss2	1.50398	0.0318139	HET_WT	+		0.154708				1.49738	0.588788	24.2315	23.8948	23.6877	23.2034	23.512	23.3324	23.938	23.3492	0.274472	0.15499	9				9	9	17.3	17.3	17.3	78.82	0	20.31	728500000	25	7	8	7	7	5	7	7	8	7	7	5	7
Q3TXH3;Q3TLP7;P28301;Q3TWI1;Q3TX90;Q3TP83;Q3UXV2	Protein-lysine 6-oxidase	Lox	1.2461	0.0319772	HET_WT	+		0.29054				1.49516	0.317418	28.0051	27.9757	28.2324	27.7134	27.6842	27.8633	28.071	27.7536	0.140489	0.0961043	9				9	9	38	38	38	46.7	0	205.95	11754000000	105	8	9	9	9	9	9	8	9	9	9	9	9
D3Z3H4;B2RSU6;B2RY19;Q6AW69	Cingulin-like protein 1	Cgnl1	-1.27907	0.032071	HET_WT		+	0.259937				1.49389	-0.355101	22.2505	21.9682	22.17	22.6193	22.3776	22.4571	22.1296	22.4847	0.145456	0.123176	1				1	1	1.2	1.2	1.2	139.89	0	14.436	35543000	5	1	1	1	1	1	1	1	1	1	1	1	1
Q8CI32	BAG family molecular chaperone regulator 5	Bag5	1.16865	0.0321021	HET_WT	+		0.381322				1.49347	0.224847	23.8828	23.8112	23.652	23.529	23.5666	23.5758	23.782	23.5571	0.118152	0.0247999	10				10	10	29.5	29.5	29.5	50.942	0	98.92	787380000	29	6	8	8	9	9	7	6	8	8	9	9	7
B9EKJ7;P58871;Z4YJL4	182 kDa tankyrase-1-binding protein	Tnks1bp1	-1.05409	0.0323206	HET_WT		+	0.708499				1.49052	-0.0760047	28.6974	28.6299	28.6477	28.71	28.7437	28.7492	28.6583	28.7343	0.0349647	0.0212194	50				50	50	48.2	48.2	48.2	181.82	0	323.31	14955000000	280	46	45	45	45	47	46	46	45	45	45	47	46
Q9ER38	Torsin-3A	Tor3a	1.21265	0.0324549	HET_WT	+		0.323738				1.48872	0.278161	20.0721	20.1826	20.1241	19.6914	19.9579	19.8951	20.1263	19.8481	0.055314	0.139308	1				1	1	5.2	5.2	5.2	43.813	0	5.1292	45391000	6	1	1	1	1	1	1	1	1	1	1	1	1
E9Q634;Q8C123	Unconventional myosin-Ie	Myo1e	1.30332	0.0327097	HET_WT	+		0.238807				1.48532	0.382191	26.3408	25.9831	26.1955	25.7105	25.7576	25.9047	26.1731	25.7909	0.179902	0.101322	22				22	22	25.8	25.8	25.8	126.82	0	98.175	2970400000	68	19	20	16	19	19	19	19	20	16	19	19	19
E9Q0Z7;E9Q265;Q8R0F3	Sulfatase-modifying factor 1	Sumf1	1.50831	0.0329822	HET_WT	+		0.156547				1.48172	0.592937	23.1072	23.3257	23.6514	22.6765	22.6668	22.9622	23.3614	22.7685	0.273881	0.167799	2				2	2	13.3	13.3	13.3	25.827	0	19.481	388700000	7	2	2	2	2	2	2	2	2	2	2	2	2
D3Z0V6;Q921L9;P12849;Q3TY04	cAMP-dependent protein kinase type I-beta regulatory subunit	Prkar1b	1.2326	0.0331101	HET_WT	+		0.301564				1.48004	0.301701	19.6819	19.6537	19.8414	19.2949	19.4249	19.5521	19.7257	19.424	0.101196	0.128598	3				1	1	14.4	6.6	6.6	28.916	0	3.961	28062000	1	2	3	3	3	3	3	1	1	1	1	1	1
R4H4V1;R4H4Y7;Q9EQC5	N-terminal kinase-like protein	Scyl1	-1.09315	0.0331831	HET_WT		+	0.552538				1.47908	-0.128489	26.0789	26.1617	26.1183	26.2127	26.2189	26.3128	26.1196	26.2481	0.0414543	0.0560846	15				15	15	27.2	27.2	27.2	82.463	0	76.722	2703800000	56	15	13	12	12	13	13	15	13	12	12	13	13
G3UYV7;Q059I1;P62858;J3QNN8	40S ribosomal protein S28	Rps28;Gm10263	1.28833	0.0333957	HET_WT	+		0.25488				1.47631	0.365505	27.7464	27.5887	27.9107	27.2952	27.5154	27.3387	27.7486	27.3831	0.160996	0.116638	2				2	2	37.5	37.5	37.5	6.3442	0	23.148	12445000000	37	2	2	2	2	2	2	2	2	2	2	2	2
Q9CVB6;Q3UA52;Q4FZG5;D3YXG6	Actin-related protein 2/3 complex subunit 2	Arpc2	-1.15256	0.0337639	HET_WT		+	0.408473				1.47155	-0.204845	29.4227	29.392	29.2671	29.6235	29.5929	29.4799	29.3606	29.5654	0.0823834	0.0756125	20				20	20	71	71	71	34.357	0	310.77	35164000000	259	15	19	19	19	18	19	15	19	19	19	18	19
A0A0B4J1F9;Q3V203		Tchh	1.36201	0.0338133	HET_WT	+		0.208923				1.47091	0.44574	20.4719	20.5808	20.6848	19.8818	20.2382	20.2802	20.5791	20.1334	0.106436	0.218942	2				2	2	1.6	1.6	1.6	208.22	0.0015136	2.4435	110180000	3	1	1	1	2	1	1	1	1	1	2	1	1
Q99M71	Mammalian ependymin-related protein 1	Epdr1	2.18617	0.0338299	HET_WT	+		0.0936163				1.4707	1.12841	26.1112	24.9151	25.3965	24.1921	24.4251	24.4203	25.4743	24.3458	0.601827	0.133155	6				6	6	28.6	28.6	28.6	25.485	0	18.027	2027100000	28	5	6	6	4	5	4	5	6	6	4	5	4
Q3UF75;Q8C5R4;Q9EPC1	Alpha-parvin	Parva	-1.13378	0.0338331	HET_WT		+	0.447814				1.47066	-0.181135	27.7636	27.7257	27.6083	27.9404	27.8733	27.8274	27.6992	27.8804	0.0809881	0.0568441	12				12	11	39.6	39.6	39.6	38.361	0	101.95	10942000000	94	10	9	11	11	11	11	10	9	11	11	11	11
F8VPP8;Q3UGE6;Q3TZP6;Q6ZPZ8		Zc3h7b;mKIAA1031	1.20207	0.0338982	HET_WT	+		0.337449				1.46982	0.265526	24.9692	24.7392	24.9205	24.5581	24.5716	24.7026	24.8763	24.6108	0.121224	0.0798097	7				7	7	8.6	8.6	8.6	110.29	0	33.788	477460000	24	5	7	7	6	7	7	5	7	7	6	7	7
Q8C878;Q3TL72;Q66JT6	NEDD8-activating enzyme E1 catalytic subunit	Uba3	-1.16842	0.0339022	HET_WT		+	0.384227				1.46977	-0.224559	26.0261	26.2415	26.2021	26.4151	26.3318	26.3965	26.1565	26.3811	0.114693	0.0437363	15				15	15	48.9	48.9	48.9	51.737	0	169.37	4907100000	82	13	11	12	14	13	14	13	11	12	14	13	14
P46938;G3UYW7;G3UYV4;G3UYA6;G3UY62	Transcriptional coactivator YAP1	Yap1	-1.14454	0.0340604	HET_WT		+	0.42492				1.46775	-0.194763	26.8548	26.8856	26.9726	27.0242	27.078	27.1952	26.9044	27.0991	0.0610543	0.0874146	13				13	8	48.8	48.8	33.4	52.383	0	323.31	5695400000	112	12	13	13	13	13	13	12	13	13	13	13	13
A0A087WNV1;A0A087WSR7;A0A087WR52;Q8K2K6	Arf-GAP domain and FG repeat-containing protein 1	Agfg1	1.23984	0.0346346	HET_WT	+		0.298309				1.46049	0.310156	24.7409	24.8784	25.0316	24.4862	24.5693	24.665	24.8836	24.5735	0.145394	0.0895105	7				7	7	22.5	22.5	22.5	53.974	0	124.84	1710600000	33	6	6	7	6	7	6	6	6	7	6	7	6
Q543D7;O70433;Q8VDP9	Four and a half LIM domains protein 2	Fhl2	-1.2183	0.034668	HET_WT		+	0.323333				1.46007	-0.284874	29.4361	29.5733	29.3584	29.8593	29.729	29.6342	29.456	29.7408	0.108814	0.112995	16				16	16	65.2	65.2	65.2	32.072	0	209.5	26294000000	225	13	16	16	16	16	16	13	16	16	16	16	16
Q8K4Q8	Collectin-12	Colec12	1.3279	0.0347702	HET_WT	+		0.231759				1.45879	0.409146	26.547	26.5711	26.473	25.8743	26.1945	26.2949	26.5304	26.1212	0.0511371	0.219648	16				16	16	27.4	27.4	27.4	81.303	0	171.19	4895300000	66	14	15	14	14	13	15	14	15	14	14	13	15
A0A0R4J107;Q8R146	Acylamino-acid-releasing enzyme	Apeh	-1.08535	0.0349716	HET_WT		+	0.58175				1.45628	-0.118156	26.5881	26.7174	26.6472	26.7604	26.7767	26.77	26.6509	26.769	0.0647371	0.00818394	19				19	19	43	43	43	79.704	0	296.13	6650600000	82	16	18	18	17	17	18	16	18	18	17	17	18
A2A4J8;Q9CQ80;E9PXS9;A2A4K0	Vacuolar protein-sorting-associated protein 25	Vps25	1.29228	0.035063	HET_WT	+		0.2571				1.45515	0.369923	23.1799	22.8863	22.9174	22.6225	22.5	22.7513	22.9945	22.6246	0.161267	0.1257	3				3	3	34.8	34.8	34.8	21.594	0	43.195	476670000	9	3	3	3	3	3	3	3	3	3	3	3	3
Q8JZX5;B0R031;A2AKH7;Q9CTX7;Q9CSK4;Q9D1G5	Leucine-rich repeat-containing protein 57	Lrrc57	-1.39323	0.0350693	HET_WT		+	0.194553				1.45507	-0.478437	20.9845	21.0984	20.7359	21.6264	21.259	21.3686	20.9396	21.418	0.185393	0.188602	2				2	2	8.4	8.4	8.4	26.726	0	3.5888	158320000	8	2	2	2	2	2	2	2	2	2	2	2	2
F8WJK8;Q3U9V1;Q3U8D2;Q99L47;Q3U3N7;Q3TGW8	Hsc70-interacting protein	St13	1.06738	0.0352153	HET_WT	+		0.64581				1.45327	0.0940774	28.7015	28.7135	28.7964	28.6499	28.6419	28.6374	28.7371	28.643	0.0516907	0.00631047	9				9	9	26.2	26.2	26.2	40.538	0	102.2	21999000000	128	8	9	9	9	9	9	8	9	9	9	9	9
U3RKD2;H6WZ45;D3Y272;E3UVT8;F8VQC9;I1VGT6;I1VGT5;H6WZF5;I1VGT4;J9RZB2;J7H931;J9RV59;D3Y273;E3UVT9;J9RDH0;U3RF68;J9S7F7;J9S4N6;Q8BTY2;Q8BWZ4	Anion exchange protein;Sodium bicarbonate cotransporter 3	Slc4a7	-1.24677	0.0354295	HET_WT		+	0.298299				1.45064	-0.318193	22.3673	22.5901	22.521	22.7719	22.7001	22.9609	22.4928	22.811	0.114015	0.13471	6				6	6	7.3	7.3	7.3	113.31	0	11.774	342330000	13	2	5	6	6	6	5	2	5	6	6	6	5
Q3UKJ6;Q3TFE5;O35286;Q497W9;Q3UDX4;A0A0G2JG10	Pre-mRNA-splicing factor ATP-dependent RNA helicase DHX15	Dhx15	1.0967	0.0354398	HET_WT	+		0.540338				1.45051	0.13317	27.4842	27.4866	27.5221	27.3433	27.3067	27.4434	27.4976	27.3645	0.0211954	0.0707624	31				31	30	53.1	53.1	51.9	91.006	0	272.81	10073000000	208	26	29	30	28	30	29	26	29	30	28	30	29
G3X934;Q3TWF6	WD repeat-containing protein 70	Wdr70	1.23506	0.0354502	HET_WT	+		0.303259				1.45038	0.304577	22.552	22.5824	22.3129	22.0866	22.246	22.2009	22.4824	22.1778	0.147634	0.0821762	5				5	5	8.8	8.8	8.8	73.06	0	8.5408	293560000	9	4	3	5	3	4	4	4	3	5	3	4	4
P48774;E9PVM7;E9PV63	Glutathione S-transferase Mu 5	Gstm5	1.39104	0.0355977	HET_WT	+		0.197493				1.44858	0.476161	25.7607	25.4248	25.9122	25.3135	25.1377	25.218	25.6992	25.2231	0.249455	0.0879744	11				10	10	48.7	44.6	44.6	26.635	0	108.28	2855200000	45	10	11	11	10	11	10	9	10	10	9	10	9
Q3TJZ5;P97452;Q3TIJ5;Q3THV0	Ribosome biogenesis protein BOP1	Bop1	-1.11915	0.0356049	HET_WT		+	0.476562				1.44849	-0.162404	24.6912	24.7499	24.6786	24.787	24.9506	24.8692	24.7065	24.869	0.0380263	0.0818189	15				15	15	35.8	35.8	35.8	82.569	0	160.32	1812300000	63	9	13	13	12	14	11	9	13	13	12	14	11
Q9ERS5;F8WIK5	Pleckstrin homology domain-containing family A member 2	Plekha2	-1.42427	0.0357274	HET_WT		+	0.189529				1.447	-0.510225	21.3596	21.455	21.2128	22.1388	21.7749	21.6444	21.3425	21.8527	0.12204	0.256197	3				3	3	8.7	8.7	8.7	47.379	0	21.729	159550000	8	2	3	2	3	3	3	2	3	2	3	3	3
Q8R2Y8	Peptidyl-tRNA hydrolase 2, mitochondrial	Ptrh2	1.17749	0.0359519	HET_WT	+		0.376362				1.44428	0.235711	26.2689	26.4051	26.4929	26.0781	26.2079	26.1737	26.389	26.1532	0.112839	0.0672737	6				6	6	50.3	50.3	50.3	19.526	0	122.05	3233700000	51	6	6	6	6	5	6	6	6	6	6	5	6
Q3TXM9;Q9D0B0	Serine/arginine-rich splicing factor 9	Srsf9	1.12133	0.0359805	HET_WT	+		0.469762				1.44393	0.165215	25.307	25.2492	25.13	25.0425	25.0742	25.0739	25.2287	25.0635	0.0902815	0.0182384	7				7	7	33.3	33.3	33.3	25.689	0	14.38	1010900000	23	6	6	5	6	6	6	6	6	5	6	6	6
Q8C9V6;Q8R0J2;E9PVP3;Q5F2B1;Q9R0Q9;F6XX36	Mannose-P-dolichol utilization defect 1 protein	Mpdu1	1.5128	0.0360635	HET_WT	+		0.165886				1.44293	0.597223	25.2225	25.0542	25.0254	24.1477	24.6123	24.7504	25.1007	24.5035	0.106466	0.315733	4				4	4	19.5	19.5	19.5	25.668	0	13.06	820750000	20	4	4	4	4	4	4	4	4	4	4	4	4
A0A0A6YXX3;A0A0A6YXL6;E9Q3Y4;Q9ESE1	Lipopolysaccharide-responsive and beige-like anchor protein	Lrba	-1.40867	0.0360892	HET_WT		+	0.193025				1.44262	-0.494329	25.2606	24.9743	25.0347	25.3642	25.5638	25.8247	25.0899	25.5842	0.150897	0.23093	2				1	1	1.2	0.7	0.7	286.19	0	8.6807	112990000	3	2	2	2	2	2	2	1	1	1	1	1	1
D3YZ00;E9PUH7;Q5CZY4;P70257	Nuclear factor 1;Nuclear factor 1 X-type	Nfix	1.45021	0.0363304	HET_WT	+		0.183098				1.43973	0.536266	25.0094	24.7856	24.9841	24.0965	24.4354	24.6384	24.9264	24.3901	0.122536	0.273753	9				9	2	28.1	28.1	7.6	53.414	0	63.449	1411700000	29	8	6	7	6	4	8	8	6	7	6	4	8
F8WIA3;J3QMA2;J3QK34;P0C8B4	Uncharacterized protein C14orf142 homolog	Gm20604;Gm28051;AK010878	1.36509	0.0363377	HET_WT	+		0.214154				1.43964	0.448994	21.7356	21.8161	21.8765	21.0825	21.5116	21.4871	21.8094	21.3604	0.0707168	0.240971	2				2	2	49.3	49.3	49.3	7.8946	0	23.503	91187000	7	2	1	2	1	2	2	2	1	2	1	2	2
Q543F3;Q08093;D3Z7R6;Q922F8	Calponin;Calponin-2	Cnn2	-1.16064	0.0364576	HET_WT		+	0.399336				1.43821	-0.214923	30.9491	30.8087	30.9041	31.173	31.1415	30.9921	30.8873	31.1022	0.0716749	0.0966711	14				13	13	69.8	66.2	66.2	33.155	0	323.31	84752000000	260	12	14	14	14	14	14	11	13	13	13	13	13
B9EHJ3		Tjp1	-1.12546	0.0365107	HET_WT		+	0.462987				1.43758	-0.170509	27.4674	27.5036	27.6246	27.6465	27.731	27.7296	27.5319	27.7024	0.0823583	0.0483868	35				35	1	26.4	26.4	0.9	188.85	0	234.34	7328300000	171	30	33	33	33	31	32	30	33	33	33	31	32
D6RFB1;Q9D8C4	Interferon-induced 35 kDa protein homolog	Ifi35	1.76651	0.0365459	HET_WT	+		0.125338				1.43716	0.820903	18.5837	19.1024	18.9486	18.1155	18.3999	17.6566	18.8782	18.0573	0.266425	0.37502	1				1	1	31.5	31.5	31.5	6.3393	0	11.039	20155000	2	1	1	1	1	0	1	1	1	1	1	0	1
Q9CQ73;Q3TIY5;E0CXK9		Pkp2	-2.0142	0.0369067	HET_WT		+	0.10644				1.4329	-1.01021	21.9369	22.3369	22.5414	23.4453	23.6563	22.7442	22.2717	23.2819	0.307504	0.477522	8				8	8	11.4	11.4	11.4	88.103	0	21.97	489730000	16	5	3	3	5	6	6	5	3	3	5	6	6
Q6PAC1;Q3U9Q8;Q3UCW8;P13020	Gelsolin	Gsn	-1.12667	0.0369564	HET_WT		+	0.463125				1.43231	-0.172071	31.2167	31.1232	31.0927	31.2497	31.3928	31.3064	31.1442	31.3163	0.0645947	0.0720772	30				30	1	56.1	56.1	3	80.762	0	323.31	143440000000	558	29	29	28	28	29	30	29	29	28	28	29	30
Q3UFX9;O88502	High affinity cAMP-specific and IBMX-insensitive 3,5-cyclic phosphodiesterase 8A	Pde8a	1.2416	0.0372205	HET_WT	+		0.301282				1.42922	0.312201	21.6697	21.5199	21.3323	21.2012	21.2408	21.1432	21.5073	21.1951	0.169042	0.0490876	1				1	1	2.3	2.3	2.3	96.387	0.0090076	1.3935	6774500	1	1	1	1	1	1	1	1	1	1	1	1	1
Q6GQU1;Q3UPC4;Q3TJE3;Q3UE51	Hexokinase	Hk1	1.09611	0.0373085	HET_WT	+		0.546732				1.42819	0.132396	28.5415	28.444	28.5511	28.3539	28.3531	28.4323	28.5122	28.3798	0.0592435	0.045511	30				27	2	42.7	39.3	2.2	102.3	0	304.34	14619000000	187	28	29	29	28	29	30	25	26	26	25	26	27
Q3UD72;Q3TTL2;Q8BU22;Q922S8	Kinesin-like protein;Kinesin-like protein KIF2C	Kif2c	1.21795	0.0373209	HET_WT	+		0.325429				1.42805	0.28445	23.1944	23.3266	23.4708	23.0003	22.9979	23.1403	23.3306	23.0462	0.138295	0.0814985	4				4	3	10.8	10.8	8.8	61.344	0.0016767	2.4074	109770000	6	3	2	3	3	3	2	3	2	3	3	3	2
Q6ZPV3;Q8CFG0	Extracellular sulfatase Sulf-2	Sulf2	1.93817	0.0373433	HET_WT	+		0.113404				1.42779	0.954692	20.4021	19.6716	20.4407	19.5614	19.1607	18.9282	20.1715	19.2168	0.43333	0.320316	2				2	2	2.8	2.8	2.8	108.16	0	4.3632	26228000	3	1	1	1	0	2	1	1	1	1	0	2	1
I6L987;F8WGQ1;Q9Z248;F6V059;A0A0R4J0T6	Zinc finger protein AEBP2	Aebp2	-1.20578	0.0374317	HET_WT		+	0.341741				1.42676	-0.269961	19.9905	20.0453	19.7857	20.2568	20.2413	20.1332	19.9405	20.2105	0.136818	0.0673525	2				2	2	5.8	5.8	5.8	51.973	0	4.9775	15366000	5	1	2	1	1	1	2	1	2	1	1	1	2
Q640N1	Adipocyte enhancer-binding protein 1	Aebp1	1.40076	0.0375248	HET_WT	+		0.201201				1.42568	0.486213	26.1804	25.8509	25.9973	25.315	25.5019	25.753	26.0095	25.5233	0.165134	0.219754	20				20	20	23.7	23.7	23.7	128.36	0	170.15	2772900000	80	16	19	18	19	18	19	16	19	18	19	18	19
Q3TR40;Q80YQ1		Thbs1	-1.1556	0.0380873	HET_WT		+	0.410615				1.41922	-0.208646	32.9668	32.818	32.8061	32.9873	33.1395	33.09	32.8636	33.0723	0.0895698	0.0776601	60				60	1	58.9	58.9	0.9	129.62	0	323.31	235980000000	1255	57	58	57	59	59	60	57	58	57	59	59	60
Q78JW9	Ubiquitin domain-containing protein UBFD1	Ubfd1	1.14475	0.038158	HET_WT	+		0.431024				1.41841	0.195031	26.3717	26.2158	26.2197	26.0034	26.1347	26.084	26.2691	26.074	0.0889343	0.0662235	7				7	7	28.5	28.5	28.5	40.143	0	52.476	2639400000	53	6	7	6	7	7	6	6	7	6	7	7	6
Q61838	Alpha-2-macroglobulin;Alpha-2-macroglobulin 165 kDa subunit;Alpha-2-macroglobulin 35 kDa subunit	A2m	1.57776	0.0381631	HET_WT	+		0.154933				1.41836	0.657878	28.0629	27.8973	28.0198	27.1277	27.1229	27.7558	27.9933	27.3355	0.0858855	0.364049	4				3	3	2.5	2.1	2.1	165.85	0	5.2534	13642000000	42	4	4	4	4	4	4	3	3	3	3	3	3
A0A0A6YX18;Q8BVE3;A0A0A6YWP6	V-type proton ATPase subunit H	Atp6v1h	1.16704	0.0382435	HET_WT	+		0.393738				1.41744	0.222855	27.2597	27.1527	27.3748	26.9693	27.0694	27.08	27.2624	27.0396	0.111111	0.0610876	12				12	12	38.3	38.3	38.3	54.108	0	208.04	3740000000	82	11	10	12	11	12	12	11	10	12	11	12	12
D3YYK0;Q8K4F5	Alpha/beta hydrolase domain-containing protein 11	Abhd11	1.38919	0.0382804	HET_WT	+		0.208874				1.41702	0.474241	20.604	20.9128	20.9632	20.5266	20.1545	20.3762	20.8267	20.3524	0.194458	0.187186	1				1	1	5.3	5.3	5.3	24.881	0	3.5158	115180000	5	0	1	1	1	1	1	0	1	1	1	1	1
Q3UN87;O70499;P27048;P63163;A0A0G2JGN4	Small nuclear ribonucleoprotein-associated protein;Small nuclear ribonucleoprotein-associated protein B;Small nuclear ribonucleoprotein-associated protein N	Snrpn;Snrpb	-1.1326	0.0384139	HET_WT		+	0.452495				1.41551	-0.179643	26.5785	26.4611	26.5092	26.7056	26.6078	26.7743	26.5162	26.6959	0.058977	0.083665	5				5	5	18.3	18.3	18.3	24.614	0	88.271	8425900000	46	2	5	5	5	5	5	2	5	5	5	5	5
Q3U7R4;F8WJA0;Q9ESV0;Q3TLR1;Q3UYV7	ATP-dependent RNA helicase DDX24	Ddx24	-1.1039	0.0384829	HET_WT		+	0.521955				1.41473	-0.142604	24.7604	24.8119	24.7268	24.9801	24.9046	24.8422	24.7664	24.909	0.0428808	0.0690796	8				8	8	11.7	11.7	11.7	96.33	0	23.65	538790000	29	5	7	5	5	6	6	5	7	5	5	6	6
Q8VD75;A0A0J9YUA3	Huntingtin-interacting protein 1	Hip1	1.12115	0.0386461	HET_WT	+		0.476518				1.41289	0.164973	25.4223	25.2697	25.3582	25.1444	25.1634	25.2474	25.3501	25.1851	0.0766049	0.0548107	17				17	17	24.9	24.9	24.9	115.2	0	122.42	1957700000	50	12	14	13	12	13	15	12	14	13	12	13	15
Q62261;A0A0A0MQG2;Q5DTR4	Spectrin beta chain, non-erythrocytic 1	Sptbn1	1.07075	0.0386674	HET_WT	+		0.63675				1.41266	0.0986214	31.2521	31.2348	31.3174	31.14	31.1592	31.2092	31.2681	31.1695	0.0435387	0.0357256	116				116	109	60.4	60.4	57.1	274.22	0	323.31	125560000000	1151	100	111	114	112	111	112	100	111	114	112	111	112
A1BN54		Actn1	-1.22634	0.0386742	HET_WT		+	0.322674				1.41258	-0.294355	31.6785	31.6888	31.8994	32.0259	31.9511	32.1728	31.7556	32.0499	0.124683	0.112758	55				38	3	68.8	53.7	3.2	102.72	0	323.31	209620000000	783	45	53	51	55	55	52	30	36	34	38	38	35
Q3U2G9;Q9QZ08;Q9D997;D3YXG2	N-acetyl-D-glucosamine kinase	Nagk	1.12718	0.0387341	HET_WT	+		0.463706				1.41191	0.172712	26.9533	26.8277	26.7803	26.6356	26.6895	26.718	26.8538	26.6811	0.0893706	0.0418596	10				10	10	43.7	43.7	43.7	37.268	0	71.318	4060100000	71	8	9	10	10	10	9	8	9	10	10	10	9
A2RS63;Q8R3V6;Q8R1H6;Q3TRP3;F2Z3X3;B7ZNF1	CUE domain-containing protein 1	Cuedc1	-1.48179	0.038895	HET_WT		+	0.180731				1.41011	-0.567345	19.6689	20.0624	19.4932	20.1592	20.4441	20.3232	19.7415	20.3088	0.291455	0.142976	2				2	2	10.3	10.3	10.3	42.828	0	21.556	61131000	5	1	1	1	1	1	2	1	1	1	1	1	2
Q3UPN9;P28033	CCAAT/enhancer-binding protein beta	Cebpb	1.41884	0.0389088	HET_WT	+		0.195526				1.40995	0.504716	22.7266	22.5978	22.9824	22.5063	22.1775	22.109	22.769	22.2642	0.195771	0.212365	3				3	3	13.2	13.2	13.2	31.445	0	15.546	75257000	7	3	3	2	1	1	1	3	3	2	1	1	1
A2ASX2;Q9JLM9	Growth factor receptor-bound protein 14	Grb14	-1.4456	0.0389168	HET_WT		+	0.1916				1.40986	-0.531665	21.2399	21.4136	21.4858	21.6102	21.9695	22.1546	21.3798	21.9114	0.126381	0.276789	3				3	3	6.1	6.1	6.1	60.572	0	10.167	181990000	9	2	3	1	2	3	3	2	3	1	2	3	3
A0A0H2UH25;Q3UXU7;F8WI52;Q80Z96;E0CX72	Vang-like protein 1	Vangl1	1.33532	0.0390808	HET_WT	+		0.237154				1.40804	0.417191	22.1942	21.9548	21.9798	21.7585	21.7225	21.3961	22.0429	21.6257	0.131571	0.199644	2				2	2	8.9	8.9	8.9	44.247	0	40.287	140670000	11	2	2	2	2	2	2	2	2	2	2	2	2
B9EIV8;Q9WVL3;Q8C6Y2	Solute carrier family 12 member 7	Slc12a7	1.1715	0.0391741	HET_WT	+		0.389835				1.407	0.228358	22.5248	22.3495	22.5731	22.2039	22.2415	22.3169	22.4825	22.2541	0.11765	0.0575725	2				2	2	2.3	2.3	2.3	119.48	0	3.4306	196160000	3	1	1	1	2	2	1	1	1	1	2	2	1
Q58EU7;Q00915	Retinol-binding protein 1	Rbp1	-1.06159	0.0392246	HET_WT		+	0.67216				1.40644	-0.0862217	27.5731	27.5082	27.5979	27.6634	27.6459	27.6285	27.5598	27.646	0.0462981	0.0174475	8				8	8	61.5	61.5	61.5	15.846	0	210.55	11295000000	78	7	8	8	8	8	8	7	8	8	8	8	8
P10493	Nidogen-1	Nid1	-1.23456	0.0393306	HET_WT		+	0.317137				1.40527	-0.304001	28.9279	28.9261	28.9987	29.0775	29.2718	29.4155	28.9509	29.2549	0.0413567	0.169635	41				41	40	48.2	48.2	47.4	136.54	0	323.31	26083000000	320	33	39	37	40	39	38	33	39	37	40	39	38
Q0PD34;P35285;A2ARZ7;Q9CXG2	Ras-related protein Rab-22A	Rab22a	1.33914	0.0394738	HET_WT	+		0.235564				1.40369	0.421304	22.9488	23.074	22.9808	22.3284	22.6219	22.7894	23.0012	22.5799	0.0650436	0.233379	7				5	5	46.9	35.6	35.6	21.802	0	32.674	415320000	16	7	6	6	7	7	6	5	4	4	5	5	4
Q6PEE6;Q69ZW4;P17427;Q3U7X9	AP-2 complex subunit alpha-2	Ap2a2	1.08367	0.0396217	HET_WT	+		0.592047				1.40207	0.115925	28.7892	28.6769	28.7348	28.6142	28.6554	28.5835	28.7336	28.6177	0.0561745	0.0360513	37				37	29	50.3	50.3	40.1	104	0	323.31	27711000000	276	32	36	33	37	35	34	32	36	33	37	35	34
Q9CQ13	Coordinator of PRMT5 and differentiation stimulator	Coprs	-1.16624	0.0396936	HET_WT		+	0.396799				1.40128	-0.221869	20.1262	20.0527	20.1386	20.1988	20.3506	20.4337	20.1058	20.3277	0.046407	0.119105	1				1	1	11.6	11.6	11.6	18.666	0	6.7995	38508000	1	1	1	1	1	1	1	1	1	1	1	1	1
B9EIE9;P46664	Adenylosuccinate synthetase isozyme 2	Adss	-1.37925	0.039727	HET_WT		+	0.217369				1.40091	-0.463884	25.4335	25.4276	25.8431	25.9762	25.9486	26.1711	25.5681	26.032	0.238236	0.121293	12				12	12	38.4	38.4	38.4	50.02	0	88.89	3829300000	74	10	9	9	11	12	12	10	9	9	11	12	12
Q3UUI4;Q8BFR2	Follistatin-related protein 5	Fstl5	1.17029	0.0397952	HET_WT	+		0.393678				1.40017	0.226872	26.295	26.0578	26.11	25.9287	25.9665	25.8869	26.1542	25.9274	0.124621	0.039799	1				1	1	1.2	1.2	1.2	95.847	0.008858	1.4077	2382900000	18	1	1	1	1	1	1	1	1	1	1	1	1
Q14C24;Q9D883;E9Q5Y2;E9PUZ3;E9Q1I7;G3UW94;Q8BGJ9;E9Q809;F8WH71;E9Q5J3	Splicing factor U2AF 35 kDa subunit;Splicing factor U2AF 26 kDa subunit	U2af1;U2af1l4	1.12752	0.0401485	HET_WT	+		0.462866				1.39633	0.17315	25.9918	25.8443	25.842	25.7735	25.6708	25.7144	25.8927	25.7196	0.0858608	0.0515409	5				5	5	23.8	23.8	23.8	27.815	0	30.906	3587000000	48	5	4	5	4	5	5	5	4	5	4	5	5
E9PX64;Q7TNC6	Kinesin-like protein;Kinesin-like protein KIF26B	Kif26b	1.5713	0.0402485	HET_WT	+		0.165545				1.39525	0.651958	22.2071	22.1114	22.1205	21.1945	21.3757	21.913	22.1463	21.4944	0.0528476	0.373664	2				2	2	1.5	1.5	1.5	179.26	0	10.858	24312000	7	2	1	1	1	1	1	2	1	1	1	1	1
A0A0A6YX02;Q9CQ22	Ragulator complex protein LAMTOR1	Lamtor1	1.13995	0.0403252	HET_WT	+		0.442729				1.39442	0.188972	25.3376	25.2061	25.374	25.0439	25.1667	25.1402	25.3059	25.1169	0.0883405	0.0646262	3				3	3	33.8	33.8	33.8	15.738	0	48.181	2293400000	42	3	3	3	3	3	3	3	3	3	3	3	3
Q8K2C9	Very-long-chain (3R)-3-hydroxyacyl-CoA dehydratase 3	Hacd3	1.18914	0.0403312	HET_WT	+		0.370744				1.39436	0.249922	24.9882	25.1156	24.9738	24.9031	24.66	24.7647	25.0259	24.776	0.0780445	0.121928	6				6	6	22.7	22.7	22.7	43.131	0	52.447	1873300000	30	5	5	4	5	6	5	5	5	4	5	6	5
D3YY34;B7ZNA5;Q8CHP6;B2KFW6;Q9QWH1	Polyhomeotic-like protein 3;Polyhomeotic-like protein 2	Phc3;Phc2	1.44377	0.0404706	HET_WT	+		0.19212				1.39286	0.529837	20.8188	20.3968	20.8169	20.3237	19.9498	20.1695	20.6775	20.1476	0.243116	0.1879	2				2	2	2.3	2.3	2.3	102.14	0	4.3291	91458000	3	2	2	1	2	2	2	2	2	1	2	2	2
Q5NCU4;Q5NCU5;Q3TXI6;P07214	SPARC	Sparc	1.18992	0.0404879	HET_WT	+		0.371456				1.39267	0.250861	28.9554	28.7136	28.9122	28.5683	28.573	28.6873	28.8604	28.6095	0.12895	0.0673996	13				13	13	55.8	55.8	55.8	34.322	0	296.4	19025000000	144	9	12	13	12	12	12	9	12	13	12	12	12
Q9JLJ8;A0A0R4J080;Q62130;Q9QWQ7;Q7TMG1	Protein-tyrosine-phosphatase;Tyrosine-protein phosphatase non-receptor type 14	Ptpn14;Ptpn21	-1.1929	0.0407956	HET_WT		+	0.370442				1.38939	-0.25447	21.9769	21.8064	21.6988	22.0482	22.0616	22.1357	21.8274	22.0819	0.140269	0.0471253	3				3	1	4.5	4.5	1.5	97.655	0.0023256	2.194	235270000	5	2	2	3	2	3	3	2	2	3	2	3	3
Q9DB82;P61600	N-alpha-acetyltransferase 20	Naa20	-1.11348	0.0408904	HET_WT		+	0.500229				1.38838	-0.155081	23.241	23.3422	23.2003	23.3707	23.4743	23.4037	23.2611	23.4162	0.0730795	0.0529585	5				5	5	28.7	28.7	28.7	21.47	0	6.6681	612100000	16	3	4	4	3	4	3	3	4	4	3	4	3
A2A9Q2;Q8BHG1;A6PWC3;Q8R320;Q8CIJ0	Nardilysin	Nrd1	1.15662	0.0409451	HET_WT	+		0.413245				1.3878	0.209913	26.5489	26.5468	26.6132	26.4679	26.3744	26.2368	26.5696	26.3597	0.037719	0.11625	32				32	32	38.9	38.9	38.9	140.62	0	323.31	5696900000	136	26	28	29	27	28	30	26	28	29	27	28	30
Q9D9V3	Ethylmalonyl-CoA decarboxylase	Echdc1	1.34153	0.0410871	HET_WT	+		0.238226				1.38629	0.423883	23.1593	22.9148	23.1103	22.6999	22.403	22.81	23.0615	22.6376	0.129348	0.210523	5				5	5	18.9	18.9	18.9	35.467	0	23.452	443350000	25	4	5	5	5	5	5	4	5	5	5	5	5
P62141	Serine/threonine-protein phosphatase PP1-beta catalytic subunit	Ppp1cb	-1.05065	0.0411657	HET_WT		+	0.725737				1.38546	-0.071277	28.8103	28.7347	28.7574	28.8558	28.8329	28.8275	28.7675	28.8387	0.0387655	0.0150233	15				15	7	67.9	67.9	35.2	37.186	0	323.31	32502000000	187	13	15	13	14	15	14	13	15	13	14	15	14
A2AEM2;Q99LI2	Chloride channel CLIC-like protein 1	Clcc1	1.25781	0.0411977	HET_WT	+		0.297763				1.38513	0.330912	24.6964	24.5347	24.6688	24.2145	24.1914	24.5012	24.6333	24.3024	0.0864933	0.172609	6				6	6	18.2	18.2	18.2	61.239	0	41.61	451910000	24	4	6	5	5	6	6	4	6	5	5	6	6
Q5SVT2;Q5SVT1;Q99PP9	Tripartite motif-containing protein 16	Trim16	-1.35041	0.041267	HET_WT		+	0.23525				1.3844	-0.433402	25.0859	25.2646	25.2711	25.8003	25.7447	25.3768	25.2072	25.6406	0.105123	0.230135	11				11	11	29.5	29.5	29.5	62.9	0	57.898	1903400000	45	8	11	9	11	10	10	8	11	9	11	10	10
Q9DCG2	CD302 antigen	Cd302	-1.31948	0.0412886	HET_WT		+	0.255037				1.38417	-0.399965	22.5088	22.7747	22.606	23.0538	22.828	23.2075	22.6298	23.0298	0.134543	0.190878	3				3	3	14.9	14.9	14.9	25.422	0	22.995	168150000	11	2	3	3	2	2	3	2	3	3	2	2	3
A0A0A0MQM6;I1E4X2;A0A0A0MQE0;E9Q6Z8;F8VQL7;A0A0R4J1Z4;P25425	POU domain protein;POU domain, class 2, transcription factor 1	Pou2f1	-1.70497	0.0413169	HET_WT		+	0.148408				1.38387	-0.769747	20.1767	19.5664	20.3294	20.566	20.895	20.9207	20.0242	20.7939	0.403681	0.197813	1				1	1	3.1	3.1	3.1	61.017	0	3.481	13772000	2	0	0	1	1	1	1	0	0	1	1	1	1
E9PY86;Q8CEU1;E9Q600;Q924C6	Lysyl oxidase homolog 4	Loxl4	-1.76573	0.0413431	HET_WT		+	0.139063				1.3836	-0.820266	19.571	19.5735	18.8183	20.1761	20.3218	19.9257	19.3209	20.1412	0.435266	0.200317	1				1	1	8.2	8.2	8.2	16.24	0.0042525	1.8811	62384000	4	1	1	1	1	1	1	1	1	1	1	1	1
B2RXQ2;B8QI33;B2RXW8		Ppfia1	1.05962	0.0415582	HET_WT	+		0.682961				1.38134	0.0835482	26.561	26.6384	26.6484	26.5224	26.5322	26.5426	26.6159	26.5324	0.0478383	0.0100859	15				15	15	17.5	17.5	17.5	142.67	0	126.84	2534800000	70	12	13	14	13	13	10	12	13	14	13	13	10
Q3V1F2;P18828	Syndecan;Syndecan-1	Sdc1	1.44741	0.0415703	HET_WT	+		0.193352				1.38122	0.53347	24.9829	25.1426	25.3854	24.5878	24.4277	24.895	25.1703	24.6368	0.202645	0.237498	3				3	3	10	10	10	32.904	0	32.244	457790000	15	3	3	3	3	3	3	3	3	3	3	3	3
Q3T9X4;Q3TFK2;Q8C0C2;Q99K46	Ubiquitin carboxyl-terminal hydrolase 11	Usp11	1.47273	0.0415863	HET_WT	+		0.189706				1.38105	0.55849	20.5504	20.5676	20.5375	19.7697	19.8423	20.3681	20.5518	19.9933	0.0150613	0.32654	1				1	1	5.4	5.4	5.4	34.016	0	3.6819	8165000	4	1	1	1	1	1	1	1	1	1	1	1	1
Q8BZR9;Q7TPS9;Q3TLD7	Uncharacterized protein C17orf85 homolog	1200014J11Rik	1.22783	0.0416217	HET_WT	+		0.325637				1.38068	0.296108	23.649	23.8441	23.6191	23.3066	23.5448	23.3725	23.7041	23.408	0.122211	0.122961	4				4	4	7.8	7.8	7.8	70.042	0	17.34	357290000	11	4	4	4	4	4	3	4	4	4	4	4	3
Q3UZT7;Q02248;E9Q6A9;Q80VE7	Catenin beta-1	Ctnnb1	1.11763	0.0416549	HET_WT	+		0.490136				1.38033	0.160446	27.3497	27.4715	27.5026	27.2256	27.3043	27.3124	27.4412	27.2808	0.0808105	0.0479434	22				19	19	41.2	36.4	36.4	85.496	0	323.31	9836800000	123	19	21	20	22	20	22	16	18	17	19	17	19
Q8BMK4	Cytoskeleton-associated protein 4	Ckap4	1.07387	0.0416995	HET_WT	+		0.628464				1.37987	0.102819	31.2315	31.2765	31.202	31.162	31.1601	31.0795	31.2367	31.1339	0.0375409	0.0471074	30				30	30	58.4	58.4	58.4	63.691	0	323.31	118360000000	464	29	28	29	29	29	29	29	28	29	29	29	29
Q9ESU7;Q3UFR4;Q5U647;P51912	Amino acid transporter;Neutral amino acid transporter B(0)	Slc1a5	1.45749	0.0419042	HET_WT	+		0.192				1.37774	0.543484	24.4783	24.2388	24.8104	23.948	23.8363	24.1127	24.5092	23.9657	0.28702	0.139053	5				5	5	13	13	13	58.422	0	42.674	746440000	27	5	4	5	5	3	5	5	4	5	5	3	5
D3Z5J3;E9PYX6		Sorbs1	-6.68641	0.0419357	HET_WT		+	0.0798244				1.37742	-2.74123	18.8378	19.3092	18.656	22.5172	22.649	19.8605	18.9343	21.6756	0.337157	1.57332	27				1	0	36.7	1.1	0	103.98	0.0042511	1.8736	24297000	3	20	21	22	23	25	23	0	0	0	1	1	1
Q9WUP7;A0A087WP81	Ubiquitin carboxyl-terminal hydrolase isozyme L5	Uchl5	-1.1338	0.0419518	HET_WT		+	0.453041				1.37725	-0.181165	25.1975	25.1684	25.0562	25.3198	25.3986	25.2471	25.1407	25.3218	0.0746036	0.075798	11				11	11	55.6	55.6	55.6	37.616	0	130.24	2631600000	57	9	8	7	10	8	8	9	8	7	10	8	8
Q9D168	Integrator complex subunit 12	Ints12	1.25454	0.0421165	HET_WT	+		0.30049				1.37555	0.327162	22.1071	22.3404	22.2318	21.8745	21.7604	22.063	22.2264	21.8993	0.116741	0.152832	2				2	2	5.2	5.2	5.2	48.568	0	7.3543	212020000	13	2	2	2	1	2	2	2	2	2	1	2	2
Q3V2G6;B2RUC1;O54818	Tumor protein D53	Tpd52l1	-2.60358	0.0421807	HET_WT		+	0.0978697				1.37489	-1.3805	20.6108	20.3056	19.7049	21.5721	22.2636	20.9271	20.2071	21.5876	0.460927	0.668414	3				3	3	34.4	34.4	34.4	14.752	0	13.894	83852000	7	1	2	1	3	3	3	1	2	1	3	3	3
Q5PPR2;Q3U1G4;Q6P1Y9;Q8R3S6	Exocyst complex component 1	Exoc1	-1.20721	0.0422491	HET_WT		+	0.352475				1.37418	-0.271676	23.5479	23.4252	23.6675	23.876	23.6982	23.8816	23.5469	23.8186	0.121157	0.104308	16				16	16	26.7	26.7	26.7	100.19	0	90.52	894130000	34	10	16	11	13	14	9	10	16	11	13	14	9
Q924T2;Q8BQ99	28S ribosomal protein S2, mitochondrial	Mrps2	-1.18316	0.0422595	HET_WT		+	0.379394				1.37408	-0.242642	22.9894	23.0573	23.066	23.2332	23.434	23.1735	23.0376	23.2802	0.0419562	0.136496	3				3	3	19.9	19.9	19.9	32.313	0	21.355	193500000	9	1	2	2	3	3	3	1	2	2	3	3	3
O89032	SH3 and PX domain-containing protein 2A	Sh3pxd2a	-1.14647	0.0422663	HET_WT		+	0.435289				1.37401	-0.197203	25.7492	25.9515	25.8859	26.1087	26.0664	26.0031	25.8622	26.0594	0.103188	0.053133	15				13	13	19	17.4	17.4	124.2	0	131.56	1298400000	59	13	13	13	13	13	14	11	11	12	11	12	13
Q80ZX0;Q3UDH4;F6VJC5;Q6PFZ1		Sec24b	-1.06365	0.0423523	HET_WT		+	0.66807				1.37312	-0.0890255	26.7816	26.8067	26.8333	26.9079	26.9348	26.8459	26.8072	26.8962	0.0258591	0.045612	19				18	18	23.4	22.8	22.8	135.55	0	134.53	7916900000	93	15	17	19	18	18	17	14	16	18	17	17	16
Q91Z73;Q91Z72;Q9D239;Q3U679;P01887	Beta-2-microglobulin	B2m	1.34536	0.0424939	HET_WT	+		0.239076				1.37167	0.427998	25.0616	25.0101	25.3645	24.5568	24.8854	24.71	25.1454	24.7174	0.191462	0.164402	2				2	2	25	25	25	8.868	0	7.8205	1707800000	15	2	2	2	2	2	2	2	2	2	2	2	2
Q9DC37	Major facilitator superfamily domain-containing protein 1	Mfsd1	1.41229	0.0425301	HET_WT	+		0.209817				1.3713	0.498033	22.6973	22.3697	22.9054	22.0429	22.2741	22.1612	22.6574	22.1594	0.270041	0.115591	3				3	3	10.6	10.6	10.6	51.396	0	6.0073	185210000	5	2	2	3	2	1	2	2	2	3	2	1	2
Q922D8;Q3TW74;Q3UZH3;Q8BXX7	C-1-tetrahydrofolate synthase, cytoplasmic;Methylenetetrahydrofolate dehydrogenase;Methenyltetrahydrofolate cyclohydrolase;Formyltetrahydrofolate synthetase;C-1-tetrahydrofolate synthase, cytoplasmic, N-terminally processed	Mthfd1	-1.07825	0.0425595	HET_WT		+	0.610481				1.371	-0.10869	28.2816	28.1923	28.2207	28.2996	28.3887	28.3325	28.2315	28.3402	0.0456365	0.0450415	26				26	26	31.4	31.4	31.4	101.2	0	144.12	12021000000	167	24	24	24	22	25	24	24	24	24	22	25	24
Q3TAY9;Q3UBG4;A1L353;P82198;Q3TDZ5;Q3UXJ2;A1L354	Transforming growth factor-beta-induced protein ig-h3	Tgfbi	1.59126	0.0426187	HET_WT	+		0.165886				1.3704	0.670172	20.9967	21.1853	21.1273	20.4817	20.0273	20.7898	21.1031	20.4329	0.0965662	0.383581	3				3	3	5.4	5.4	5.4	70.294	0	6.2482	90486000	8	3	3	2	3	1	2	3	3	2	3	1	2
Q8K2T8	RNA polymerase II-associated factor 1 homolog	Paf1	1.20465	0.0427591	HET_WT	+		0.356056				1.36897	0.268609	24.8135	24.939	24.8999	24.6568	24.4542	24.7355	24.8841	24.6155	0.0642237	0.145143	12				12	12	29.2	29.2	29.2	60.518	0	62.521	922090000	39	11	9	9	8	10	9	11	9	9	8	10	9
Q9DC48	Pre-mRNA-processing factor 17	Cdc40	1.11883	0.0428053	HET_WT	+		0.490835				1.3685	0.161991	22.486	22.5175	22.4986	22.2334	22.4157	22.3671	22.5007	22.3387	0.0158492	0.0944327	4				4	4	6.9	6.9	6.9	65.46	0	7.577	285600000	8	3	4	4	4	2	4	3	4	4	4	2	4
Q99JR5;Q4FJX7;H3BJ97	Tubulointerstitial nephritis antigen-like	Tinagl1	-1.69564	0.0428797	HET_WT		+	0.149101				1.36775	-0.761827	24.2207	23.9441	24.8114	25.0333	25.0468	25.1816	24.3254	25.0872	0.443066	0.0819813	9				9	9	29	29	29	52.664	0	81.179	1558600000	18	6	7	8	9	8	9	6	7	8	9	8	9
Q8C5U2;E9Q9G8;Q6NWV3;Q9ERM4	Intraflagellar transport protein 122 homolog	Ift122	-1.33805	0.0429379	HET_WT		+	0.245258				1.36716	-0.42013	18.3781	18.4071	18.0624	18.6602	18.5692	18.8785	18.2825	18.7027	0.191144	0.158958	2				2	2	5.8	5.8	5.8	71.723	0	11.892	24290000	7	1	1	1	1	2	1	1	1	1	1	2	1
G3X9F5;Q62381	Metalloendopeptidase;Tolloid-like protein 1	Tll1	-2.76651	0.0431343	HET_WT		+	0.0991969				1.36518	-1.46807	19.5533	20.8742	21.0001	22.1372	22.1417	21.5529	20.4759	21.944	0.801436	0.338672	5				4	4	5.8	4.5	4.5	114.55	0	6.8645	158190000	6	0	2	4	3	4	4	0	2	3	3	4	4
Q99JH8;D3YU99;D3YUA0	ER lumen protein-retaining receptor 1;ER lumen protein-retaining receptor	Kdelr1	11.4286	0.0431816	HET_WT	+		0.0793846				1.3647	3.51457	25.5923	23.0863	25.3184	22.6435	19.5207	21.2891	24.6657	21.1511	1.37462	1.56597	3				2	2	22.2	17	17	24.56	0	108.19	1188400000	7	3	3	3	3	2	3	2	2	2	2	1	2
Q8VE80	THO complex subunit 3	Thoc3	1.19441	0.0431973	HET_WT	+		0.371032				1.36454	0.256299	23.7992	23.9037	24.0159	23.5996	23.578	23.7723	23.9063	23.65	0.108383	0.106531	6				6	6	29.9	29.9	29.9	38.737	0	78.329	863950000	26	3	5	6	5	6	6	3	5	6	5	6	6
P22725;D3YTW9;A0A0R4J1M1;P22726	Protein Wnt-5a;Protein Wnt;Protein Wnt-5b	Wnt5a;Wnt5b	2.05049	0.0431992	HET_WT	+		0.118973				1.36452	1.03597	22.579	21.6442	22.7137	21.5009	21.1472	21.1809	22.3123	21.2763	0.582457	0.195176	2				2	2	6.8	6.8	6.8	42.309	0	7.0269	145500000	2	2	2	2	2	2	2	2	2	2	2	2	2
A5GZX3;Q9CPU0	Lactoylglutathione lyase	Glo1	1.65319	0.0432014	HET_WT	+		0.155076				1.3645	0.725256	26.8059	26.5129	26.0253	25.7315	25.8899	25.547	26.448	25.7228	0.394315	0.17165	7				7	7	47.3	47.3	47.3	20.809	0	53.841	4858000000	70	6	6	7	5	6	6	6	6	7	5	6	6
Q8BIJ7	RUN and FYVE domain-containing protein 1	Rufy1	1.28981	0.0433288	HET_WT	+		0.2823				1.36322	0.367163	22.7617	22.7727	22.8894	22.5859	22.2049	22.5316	22.8079	22.4408	0.0707825	0.206122	7				7	6	11.9	11.9	10.8	80.376	0	106.15	437000000	17	6	6	5	5	7	5	6	6	5	5	7	5
Q3UKB4;Q3TYS4;Q3TIS3;Q3TAW4;Q9D662;Q8CDS4	Protein transport protein Sec23B	Sec23b	1.13436	0.04338	HET_WT	+		0.454457				1.36271	0.181873	25.9213	25.8154	25.815	25.5696	25.6949	25.7416	25.8506	25.6687	0.0612357	0.0889589	20				17	17	36.6	31.6	31.6	86.402	0	197.3	3592800000	88	14	16	17	17	19	20	12	13	15	14	16	17
Q9D7M1	Glucose-induced degradation protein 8 homolog	Gid8	1.19959	0.0434447	HET_WT	+		0.367248				1.36206	0.262536	25.241	25.2231	25.2248	24.8582	24.8976	25.1454	25.2296	24.9671	0.00986459	0.155664	6				6	6	44.3	44.3	44.3	26.778	0	118.21	831670000	23	2	5	6	6	6	4	2	5	6	6	6	4
Q9D1Q6;Q3URM4	Endoplasmic reticulum resident protein 44	Erp44	1.17129	0.0434502	HET_WT	+		0.395586				1.36201	0.228099	27.661	27.6557	27.6816	27.5922	27.3795	27.3423	27.6661	27.438	0.0136537	0.134833	15				15	15	50	50	50	46.852	0	322.26	13400000000	140	11	13	13	13	13	13	11	13	13	13	13	13
Q3UNC9;P61025;V9GWZ0;D3YXP1;Q9D108;Q9D0L3	Cyclin-dependent kinases regulatory subunit;Cyclin-dependent kinases regulatory subunit 1	Cks1brt;Cks1b	-1.5161	0.0435788	HET_WT		+	0.183302				1.36072	-0.600362	22.4293	22.925	22.5709	23.2179	23.5029	23.0055	22.6417	23.2421	0.255341	0.249586	2				2	2	27.1	27.1	27.1	11.553	0	18.123	700210000	12	1	2	2	2	2	2	1	2	2	2	2	2
O88477;A0A0H3XWX3	Insulin-like growth factor 2 mRNA-binding protein 1	Igf2bp1	-1.0752	0.0439356	HET_WT		+	0.624379				1.35718	-0.104606	27.9191	28.0057	27.8964	28.0704	28.0231	28.0415	27.9404	28.045	0.0576513	0.0238449	16				16	16	32.9	32.9	32.9	63.45	0	232.08	5705300000	125	15	15	15	14	15	15	15	15	15	14	15	15
H3BJI6;E9PY90;H3BKH2;H3BJS0;H3BKL6;H3BL19;Q3TZZ3;H3BK44;H3BK48;E9Q3S2;Q8R311;H3BJ71	cTAGE family member 5	Ctage5	1.18627	0.0440524	HET_WT	+		0.381697				1.35603	0.24643	26.039	26.0016	26.0095	25.6602	25.7151	25.9356	26.0167	25.7703	0.0196823	0.145785	13				13	13	21.5	21.5	21.5	84.958	0	109.5	1374200000	61	10	12	9	10	10	12	10	12	9	10	10	12
Q3UI43	BRISC and BRCA1-A complex member 1	Babam1	1.11149	0.0440765	HET_WT	+		0.50686				1.35579	0.152494	24.603	24.5011	24.5041	24.3411	24.4646	24.3451	24.5361	24.3836	0.0579825	0.0701991	5				5	5	25.8	25.8	25.8	36.793	0	58.906	497090000	30	5	5	4	4	5	4	5	5	4	4	5	4
D3YWS7;F6SJM7;Q8R2K1;F6X9P4	Fucose mutarotase	Fuom	1.61067	0.0441864	HET_WT	+		0.166054				1.35471	0.687662	20.8865	20.6936	20.9193	19.7215	20.4959	20.219	20.8331	20.1455	0.121922	0.392428	2				2	2	26.9	26.9	26.9	14.79	0	4.6867	108630000	6	1	1	2	1	1	1	1	1	2	1	1	1
Q9CQS4;Q3TTH1	Solute carrier family 25 member 46	Slc25a46	-1.20876	0.044221	HET_WT		+	0.354687				1.35437	-0.27353	20.3208	20.1368	20.0709	20.4993	20.3348	20.515	20.1762	20.4497	0.129512	0.0997939	2				2	2	7.9	7.9	7.9	46.224	0	3.5815	103500000	3	1	2	2	1	2	2	1	2	2	1	2	2
Q6W4W7;E9Q4U7;K4PWM5;O70566;Q3U4Y4;Q8C414	Protein diaphanous homolog 2	Diap2;Diaph2	-1.23055	0.0447873	HET_WT		+	0.327471				1.34885	-0.299308	22.8532	23.0524	22.7409	23.1534	23.2781	23.113	22.8822	23.1815	0.157753	0.0860458	10				10	10	16.4	16.4	16.4	125.38	0	86.78	542000000	21	5	9	8	9	10	8	5	9	8	9	10	8
Q9CQT1;F6YY88	Methylthioribose-1-phosphate isomerase	Mri1	1.32779	0.0449814	HET_WT	+		0.259214				1.34697	0.409027	24.5556	24.3669	24.4131	23.7855	24.1009	24.2221	24.4452	24.0362	0.0983434	0.225413	8				8	8	38.2	38.2	38.2	39.41	0	45.671	1105100000	20	5	5	6	5	8	6	5	5	6	5	8	6
Q3UI56;P14824;Q3UDK4;Q3V2Z4;Q8CEX0	Annexin;Annexin A6	Anxa6	-1.14356	0.0450429	HET_WT		+	0.443511				1.34637	-0.193532	31.9047	31.9281	32.1015	32.1915	32.1205	32.203	31.9781	32.1717	0.107508	0.0446686	37				37	3	64.9	64.9	6.1	75.911	0	323.31	147840000000	701	32	36	37	36	37	37	32	36	37	36	37	37
F8VPU2;Q8K2R0	FERM, RhoGEF and pleckstrin domain-containing protein 1	Farp1	-1.07005	0.0450436	HET_WT		+	0.644096				1.34637	-0.0976728	28.2222	28.1862	28.1965	28.235	28.3299	28.3331	28.2017	28.2993	0.0185469	0.0557507	30				30	30	42.9	42.9	42.9	118.87	0	323.31	10826000000	188	22	26	29	28	28	27	22	26	29	28	28	27
A2AWN8;P59326	YTH domain-containing family protein 1	Ythdf1	-1.094	0.0452702	HET_WT		+	0.56527				1.34419	-0.129613	25.2127	25.0854	25.1922	25.2512	25.3246	25.3034	25.1635	25.2931	0.0683545	0.0377869	9				5	5	22	14.7	14.7	63.899	0	27.766	870300000	29	8	9	9	9	9	8	5	5	5	5	5	5
Q8VEH8;Q9CWA6	Endoplasmic reticulum lectin 1	Erlec1	1.15099	0.0452708	HET_WT	+		0.431122				1.34418	0.202871	24.9499	24.9016	25.0884	24.7029	24.7765	24.8518	24.9799	24.7771	0.0969666	0.0744457	12				12	12	32.3	32.3	32.3	54.906	0	56.93	2042400000	60	9	10	10	10	11	10	9	10	10	10	11	10
Q8VCB2	Mediator of RNA polymerase II transcription subunit 25	Med25	1.61757	0.0452818	HET_WT	+		0.167099				1.34408	0.693824	20.1818	19.9597	20.5518	19.3893	19.3487	19.8738	20.2311	19.5373	0.299099	0.292184	1				1	1	3.8	3.8	3.8	78.112	0	20.426	66445000	4	0	1	1	1	1	1	0	1	1	1	1	1
Q547B5;Q3UZY3;Q3UBR1;F8WIP8;P10923	Osteopontin	Spp1	2.42208	0.045319	HET_WT	+		0.108156				1.34372	1.27625	20.0021	19.7642	18.6341	17.9901	18.4569	18.1247	19.4668	18.1906	0.730865	0.240252	1				1	1	7.8	7.8	7.8	32.459	0	13.713	20047000	2	1	1	1	1	1	1	1	1	1	1	1	1
Q6PAJ1;A2RRK7	Breakpoint cluster region protein	Bcr	-1.31492	0.0455424	HET_WT		+	0.269956				1.34158	-0.394973	21.2666	21.609	21.3249	21.6189	21.8893	21.8772	21.4002	21.7952	0.18319	0.152722	5				5	4	5.6	5.6	4.8	143.07	0	15.737	238920000	10	1	2	3	4	4	4	1	2	3	4	4	4
Q8BJH1	Zinc finger C2HC domain-containing protein 1A	Zc2hc1a	-1.16163	0.045581	HET_WT		+	0.411943				1.34122	-0.216156	24.2706	24.5177	24.4027	24.641	24.5648	24.6337	24.397	24.6132	0.123617	0.0420146	6				6	6	17.3	17.3	17.3	35.152	0	28.238	1377200000	30	6	6	4	6	5	6	6	6	4	6	5	6
F6SPQ1;O35448	Lysosomal thioesterase PPT2	Ppt2	1.39892	0.0456044	HET_WT	+		0.227573				1.34099	0.484311	20.2814	20.1144	20.5653	19.9087	19.6275	19.972	20.3204	19.8361	0.227982	0.183384	1				1	1	4.9	4.9	4.9	27.528	0.0026464	2.0955	38136000	4	1	1	1	1	1	1	1	1	1	1	1	1
Q5SRA0;Q9R1V7	Disintegrin and metalloproteinase domain-containing protein 23	Adam23	1.56243	0.0456881	HET_WT	+		0.178756				1.3402	0.643791	19.651	19.0496	19.4002	18.9317	18.7851	18.4527	19.3669	18.7232	0.302066	0.245388	3				3	3	6.2	6.2	6.2	93.042	0	4.4175	48849000	4	2	1	1	1	1	1	2	1	1	1	1	1
Q99LJ0;A0A0G2JFS0	CTTNBP2 N-terminal-like protein	Cttnbp2nl	-1.10261	0.0460649	HET_WT		+	0.535859				1.33663	-0.140921	25.0609	25.1601	25.2068	25.2859	25.324	25.2406	25.1426	25.2835	0.0745254	0.0417656	13				13	12	26	26	24.6	69.84	0	95.108	1881000000	50	11	13	12	13	13	13	11	13	12	13	13	13
Q543T1;Q3UZ23;P22437;Q3TJN9	Prostaglandin G/H synthase 1	Ptgs1	1.39451	0.0460732	HET_WT	+		0.229722				1.33655	0.479758	26.4522	25.9346	26.0853	25.74	25.5424	25.7505	26.1574	25.6776	0.266205	0.117199	16				16	15	38.4	38.4	36.9	69.042	0	146.64	4603000000	96	13	13	15	13	15	15	13	13	15	13	15	15
Q60930;D3YZT5	Voltage-dependent anion-selective channel protein 2	Vdac2	-1.12321	0.0461104	HET_WT		+	0.485301				1.3362	-0.167631	30.7862	30.7126	30.6004	30.8927	30.8216	30.8877	30.6997	30.8674	0.0935862	0.0396981	13				13	1	59.3	59.3	3.4	31.732	0	323.31	31169000000	213	12	13	12	12	13	12	12	13	12	12	13	12
Q921W4;D3YZD6;D3Z6I4	Quinone oxidoreductase-like protein 1	Cryzl1	-1.23911	0.046237	HET_WT		+	0.324016				1.33501	-0.309309	22.8148	22.7278	22.6545	23.2335	22.9808	22.9108	22.7324	23.0417	0.0802398	0.169746	5				5	5	25	25	25	38.725	0	77.241	597610000	25	2	4	3	4	5	5	2	4	3	4	5	5
Q9JHU4	Cytoplasmic dynein 1 heavy chain 1	Dync1h1	-1.02059	0.0462922	HET_WT		+	0.890867				1.33449	-0.0294043	31.6924	31.6735	31.6988	31.7104	31.7316	31.7109	31.6882	31.7176	0.0131347	0.0120965	204				204	204	55.1	55.1	55.1	532.04	0	323.31	208090000000	1828	174	191	192	191	191	192	174	191	192	191	191	192
Q9CRR7;P97454;Q810W4	Mothers against decapentaplegic homolog;Mothers against decapentaplegic homolog 5	Smad5	1.32588	0.0463118	HET_WT	+		0.264458				1.33431	0.406946	23.7595	23.891	23.6079	23.1408	23.351	23.5458	23.7528	23.3459	0.141628	0.202558	4				2	2	15.9	6.9	6.9	42.204	0	6.7475	94176000	11	4	3	3	4	4	3	2	2	2	2	2	2
Q3TCN2	Putative phospholipase B-like 2;Putative phospholipase B-like 2 28 kDa form;Putative phospholipase B-like 2 40 kDa form;Putative phospholipase B-like 2 15 kDa form	Plbd2	1.3971	0.0464579	HET_WT	+		0.230159				1.33294	0.48244	27.0908	26.6768	26.9737	26.2075	26.4894	26.5972	26.9138	26.4313	0.213414	0.201242	14				14	14	35	35	35	66.289	0	285.63	7434900000	94	12	13	13	12	12	12	12	13	13	12	12	12
Q3UNZ1;Q99J23;Q3UXS5;Q3TT56	GH3 domain-containing protein	Ghdc	-1.37915	0.0464698	HET_WT		+	0.234857				1.33283	-0.463776	23.0141	23.1734	22.7909	23.5221	23.6223	23.2253	22.9928	23.4566	0.192106	0.206459	9				9	9	24.4	24.4	24.4	58.447	0	38.069	635580000	17	5	8	6	7	8	6	5	8	6	7	8	6
D6RE20;Q8BS27;Q8CET7;Q80TA1	Ethanolaminephosphotransferase 1	Ept1	-1.80236	0.0466899	HET_WT		+	0.148353				1.33078	-0.849885	23.8249	24.0736	24.0918	25.193	25.0681	24.2788	23.9968	24.8466	0.149083	0.495708	3				3	3	62.1	62.1	62.1	7.4085	0	19.652	328810000	17	3	2	2	2	1	3	3	2	2	2	1	3
A2AQ43;A2AQ44;A2AQ42;A2AQ45;A2AQ41;Q80TY0;A0A0A6YWT1;F6VVN1	Formin-binding protein 1	Fnbp1	-1.07482	0.046715	HET_WT		+	0.628556				1.33054	-0.104099	25.0219	24.9028	24.9949	25.0653	25.0872	25.0794	24.9732	25.0773	0.0624394	0.0110831	10				10	10	22	22	22	64.628	0	50.05	1120200000	43	8	9	9	9	10	8	8	9	9	9	10	8
Q8C7E9	Cleavage stimulation factor subunit 2 tau variant	Cstf2t	1.69716	0.0467879	HET_WT	+		0.158611				1.32987	0.763124	22.7021	22.751	23.4109	22.316	22.3484	21.9102	22.9547	22.1916	0.395878	0.244197	7				2	2	20.7	8.1	8.1	65.862	0	9.3969	62079000	6	7	5	5	6	5	5	2	1	1	2	2	1
E9PYP2		Nbeal1	-1.25874	0.0468545	HET_WT		+	0.310247				1.32925	-0.331984	23.3798	23.3283	23.302	23.733	23.8271	23.4459	23.3367	23.6687	0.0395765	0.198543	11				11	11	5.4	5.4	5.4	306.17	0	18.806	883170000	24	7	9	8	7	10	8	7	9	8	7	10	8
Q7TMQ1;P23242;Q8C4N2;Q9CT20	Gap junction protein;Gap junction alpha-1 protein	Gja1	1.29004	0.0469346	HET_WT	+		0.290244				1.32851	0.367418	24.1135	23.9717	24.1312	23.886	23.48	23.7482	24.0721	23.7047	0.0874488	0.206433	2				2	2	7.1	7.1	7.1	49.523	0	15.784	172290000	10	2	2	2	2	2	2	2	2	2	2	2	2
Q8CC86	Nicotinate phosphoribosyltransferase	Naprt	1.49836	0.0469398	HET_WT	+		0.191679				1.32846	0.583382	23.7939	23.3684	23.8791	22.8813	23.3351	23.0749	23.6805	23.0971	0.273615	0.227722	6				6	6	15.2	15.2	15.2	58.265	0	33.77	553710000	12	4	3	5	4	6	5	4	3	5	4	6	5
D3YWR1;Q9CRC9	Glucosamine-6-phosphate isomerase;Glucosamine-6-phosphate isomerase 2	Gnpda2	1.53351	0.0469482	HET_WT	+		0.188696				1.32838	0.616836	22.2618	21.8972	22.3904	21.8565	21.5356	21.3068	22.1831	21.5663	0.255814	0.276134	7				5	5	44.1	35.6	35.6	30.523	0	38.231	224420000	7	4	5	5	2	3	5	3	3	3	1	2	3
P50518;A0A0N4SW07	V-type proton ATPase subunit E 1	Atp6v1e1	1.26175	0.0469758	HET_WT	+		0.305983				1.32813	0.33543	28.7984	28.6108	28.9569	28.3471	28.4476	28.565	28.7887	28.4533	0.173271	0.109058	11				11	11	46	46	46	26.157	0	142.86	4783700000	96	10	10	10	10	10	9	10	10	10	10	10	9
D3Z5H8;Q9CR24	Nucleoside diphosphate-linked moiety X motif 8, mitochondrial	Nudt8	1.24538	0.0472721	HET_WT	+		0.323086				1.3254	0.31658	21.8535	21.8077	21.7697	21.3203	21.4656	21.6953	21.8103	21.4937	0.0419342	0.189059	2				2	2	18	18	18	18.662	0.0070332	1.5816	46091000	3	2	2	1	1	2	2	2	2	1	1	2	2
Q8CEC8;Q8BNP6;Q7TPC7;O08796;Q3UWZ1	Eukaryotic elongation factor 2 kinase	Eef2k	1.28139	0.0472898	HET_WT	+		0.295206				1.32523	0.357706	22.8809	22.505	22.852	22.3232	22.4517	22.3899	22.746	22.3883	0.209179	0.0642998	7				7	7	11.9	11.9	11.9	81.768	0	12.306	382280000	16	7	5	3	4	5	5	7	5	3	4	5	5
E9PZW8;Q9QY06;E9QKV6;B9EHV1;E9PWZ6	Unconventional myosin-IXb	Myo9b	-1.11981	0.0473167	HET_WT		+	0.491894				1.32499	-0.163249	26.1949	26.1238	25.9985	26.2795	26.2603	26.2672	26.1057	26.269	0.0994151	0.00975516	33				33	32	21	21	20.6	240.31	0	323.31	2884600000	138	22	30	26	28	28	27	22	30	26	28	28	27
Q5SX74;Q5SX75;Q60716	Prolyl 4-hydroxylase subunit alpha-2	P4ha2	1.09259	0.0474137	HET_WT	+		0.571524				1.3241	0.127754	29.289	29.2582	29.1777	29.0745	29.1742	29.093	29.2416	29.1139	0.0574955	0.0530478	19				19	19	51.4	51.4	51.4	60.811	0	323.31	23327000000	207	18	18	18	18	18	18	18	18	18	18	18	18
Q542I7;Q3TX23;O88653;A0A0G2JGQ3	Ragulator complex protein LAMTOR3	Lamtor3	1.19546	0.0475282	HET_WT	+		0.37496				1.32305	0.257566	24.1405	24.26	24.0159	23.7821	23.9822	23.8793	24.1388	23.8812	0.122051	0.100101	2				2	2	14.5	14.5	14.5	13.553	0.00051787	2.9223	867330000	13	2	2	2	2	2	2	2	2	2	2	2	2
F8WIX8;Q149V4;B2RWH3;Q64426;Q64523;Q6GSS7;Q64522	Histone H2A;Histone H2A type 2-C;Histone H2A type 2-A;Histone H2A type 2-B	Hist1h2al;Hist2h2ac;Hist2h2aa1;H2A;Hist2h2ab	2.02221	0.0475576	HET_WT	+		0.133526				1.32278	1.01593	27.8106	26.9378	27.2782	25.8512	26.4056	26.7219	27.3422	26.3262	0.439929	0.44078	4				1	1	51.2	23.2	23.2	13.607	0	81.865	3260700000	89	4	4	4	4	4	4	1	1	1	1	1	1
Q7TMC8;Q8C7W3;Q8CI18;Q7TSB1;Q6KAP2		Fuk;mFLJ00241	1.17693	0.0477563	HET_WT	+		0.395219				1.32097	0.235031	22.7877	22.58	22.7719	22.3892	22.4838	22.5615	22.7132	22.4782	0.115641	0.0862796	8				8	8	11.8	11.8	11.8	119.27	0	15.225	311350000	17	4	7	6	7	5	6	4	7	6	7	5	6
E9QN31;Q922K7;Q99KC3	Probable 28S rRNA (cytosine-C(5))-methyltransferase	Nop2	-1.13832	0.0478229	HET_WT		+	0.453531				1.32036	-0.186911	26.933	27.0684	26.9554	27.1695	27.2629	27.0851	26.9856	27.1725	0.0725437	0.0889701	20				20	20	30.7	30.7	30.7	86.906	0	147.63	5015300000	130	19	19	18	19	19	20	19	19	18	19	19	20
Q501J7;A0A0A0MQJ4	Phosphatase and actin regulator 4	Phactr4	1.21857	0.0478588	HET_WT	+		0.35056				1.32004	0.285188	24.6999	24.7437	24.8875	24.3245	24.5675	24.5835	24.777	24.4918	0.0981278	0.145144	4				4	4	9.7	9.7	9.7	76.631	0	29.788	350490000	11	4	4	3	4	4	4	4	4	3	4	4	4
Q9JMG1	Endothelial differentiation-related factor 1	Edf1	-1.32905	0.0479297	HET_WT		+	0.266968				1.31939	-0.410395	25.8649	26.018	25.5541	26.2258	26.3091	26.1333	25.8123	26.2227	0.236415	0.0879732	4				4	4	29.7	29.7	29.7	16.369	0	103.43	2517400000	44	4	4	4	4	4	4	4	4	4	4	4	4
Q9D2D1;Q544R6;G3X8T3;P16675	Carboxypeptidase;Lysosomal protective protein;Lysosomal protective protein 32 kDa chain;Lysosomal protective protein 20 kDa chain	Ctsa	1.39269	0.0479512	HET_WT	+		0.232836				1.3192	0.477875	27.4315	27.0929	26.8631	26.6847	26.5736	26.6956	27.1292	26.6513	0.285908	0.0675348	7				7	7	16	16	16	53.829	0	150.56	8735500000	64	3	6	7	6	6	6	3	6	7	6	6	6
H9KV05;Q99JN2	Kelch-like protein 22	Klhl22	1.11664	0.0479634	HET_WT	+		0.500324				1.31909	0.159162	24.8317	24.8312	24.7828	24.6112	24.7638	24.5932	24.8152	24.6561	0.0281187	0.093727	12				12	12	28.3	28.3	28.3	73.646	0	106.54	1209500000	63	9	12	11	12	12	11	9	12	11	12	12	11
B9EKE9;B7ZWF1;Q3TQX5;Q62167;B9EIA2;P16381	ATP-dependent RNA helicase DDX3X;Putative ATP-dependent RNA helicase Pl10	Ddx3x;D1Pas1	-1.09024	0.0480048	HET_WT		+	0.578087				1.31872	-0.124648	28.7485	28.855	28.8395	28.9502	28.9831	28.8837	28.8143	28.939	0.0575589	0.0506302	28				28	6	46.9	46.9	14.5	73.013	0	323.31	27077000000	352	25	26	27	26	27	26	25	26	27	26	27	26
A0A0N4SUQ4;Q8K262	Placenta-specific protein 9	Plac9	1.31705	0.0482975	HET_WT	+		0.276522				1.31608	0.397315	23.136	23.2663	23.5406	22.9081	22.7901	23.0527	23.3143	22.917	0.206542	0.131529	1				1	1	17.6	17.6	17.6	11.328	0	16.697	60945000	6	1	1	1	1	1	1	1	1	1	1	1	1
Q3UCC5;Q6P8I4;Q3TM89;Q3KQH9;F8WI88	PEST proteolytic signal-containing nuclear protein	Pcnp	-1.09879	0.0484252	HET_WT		+	0.552654				1.31493	-0.135909	27.3014	27.3329	27.369	27.5204	27.382	27.5085	27.3344	27.4703	0.0338498	0.0767013	5				5	5	30.3	30.3	30.3	18.963	0	76.448	3126900000	58	5	5	5	5	5	5	5	5	5	5	5	5
Q69ZV2;B7ZMZ7;B2RQ71;E9PWR4;Q5EBR0;Q6NY04;Q6PGL8;Q8CBE5		Dip2c	1.25114	0.0487333	HET_WT	+		0.320245				1.31217	0.323247	21.9233	21.6644	21.806	21.5207	21.3049	21.5985	21.7979	21.4747	0.129651	0.152082	7				3	3	8.6	3.6	3.6	129.5	0	4.7463	30465000	5	5	5	6	4	5	6	3	1	2	1	1	2
P54071	Isocitrate dehydrogenase [NADP], mitochondrial	Idh2	1.10935	0.0492356	HET_WT	+		0.519088				1.30772	0.149714	29.4479	29.3333	29.3549	29.1486	29.2605	29.2779	29.3787	29.229	0.0608983	0.0701458	16				16	16	36.7	36.7	36.7	50.906	0	299.6	25281000000	207	14	16	16	16	16	16	14	16	16	16	16	16
F6RJV6;Q9JJK2	LanC-like protein 2	Lancl2	1.32221	0.0492691	HET_WT	+		0.27606				1.30743	0.402946	22.4913	22.3202	22.5123	21.9335	21.8829	22.2985	22.4412	22.0383	0.10535	0.226802	4				4	4	12.7	12.7	12.7	49.742	0	51.608	230910000	13	2	3	4	4	4	4	2	3	4	4	4	4
Q02819;Q8BRD3;H3BK79;Q3TCI1	Nucleobindin-1	Nucb1	1.18037	0.0492841	HET_WT	+		0.3938				1.30729	0.23924	29.0811	29.139	29.2711	28.8607	28.8588	29.054	29.1637	28.9245	0.0973564	0.112124	24				24	24	59.7	59.7	59.7	53.408	0	323.31	17221000000	206	21	20	24	22	22	22	21	20	24	22	22	22
Q543R4;Q00493	Carboxypeptidase E	Cpe	-1.33138	0.0493675	HET_WT		+	0.268505				1.30656	-0.412924	24.4328	24.4861	24.5938	24.6686	24.9288	25.1541	24.5042	24.9172	0.0820268	0.242975	6				6	6	20.6	20.6	20.6	53.255	0	40.924	1804400000	20	4	6	6	5	6	6	4	6	6	5	6	6
Q3V3R1	Monofunctional C1-tetrahydrofolate synthase, mitochondrial	Mthfd1l	-1.05067	0.049618	HET_WT		+	0.72945				1.30436	-0.0713043	27.9886	27.955	28.0362	28.0804	28.0459	28.0675	27.9933	28.0646	0.0407908	0.0174396	28				28	28	39.9	39.9	39.9	105.73	0	259.14	10356000000	189	23	26	23	25	27	25	23	26	23	25	27	25
Q5M9L7;Q8BT90;P63276;Q3TK12	40S ribosomal protein S17	Rps17	-1.17792	0.0497699	HET_WT		+	0.396328				1.30303	-0.236237	28.9154	28.8057	28.8333	29.0463	28.9777	29.2392	28.8515	29.0877	0.0570853	0.135609	7				7	7	45.9	45.9	45.9	15.524	0	176.86	31078000000	131	7	7	7	7	7	7	7	7	7	7	7	7
B1AX98;Q505F5;E9PV22	Leucine-rich repeat-containing protein 47	Lrrc47	1.07676	0.0500361				0.624195				1.30072	0.106691	26.2724	26.2669	26.2074	26.0835	26.1482	26.195	26.2489	26.1422	0.0360439	0.0559738	13				13	13	31.5	31.5	31.5	63.589	0	103.39	2659800000	81	11	11	13	10	12	11	11	11	13	10	12	11
H7BX38;P40224	Stromal cell-derived factor 1	Cxcl12	-1.88258	0.0501118				0.148258				1.30006	-0.912711	25.0937	24.9346	24.1756	25.7773	25.8495	25.3153	24.7346	25.6473	0.490615	0.289836	3				3	3	25.2	25.2	25.2	13.634	0	14.314	3388100000	25	2	3	3	3	3	3	2	3	3	3	3	3
B9EKI5;Q3TTA7	E3 ubiquitin-protein ligase CBL-B	Cblb	-1.30903	0.0502504				0.286481				1.29886	-0.388494	19.8719	19.6179	19.8698	20.2543	19.954	20.3168	19.7866	20.1751	0.146048	0.193944	1				1	1	1.2	1.2	1.2	104.59	0.00068039	2.6869	66104000	2	1	1	1	1	1	1	1	1	1	1	1	1
E9Q4P1;Q8R3I5		Wdfy1	-16.21	0.0502722				0.0841273				1.29867	-4.01882	22.7171	19.0395	17.9662	23.9166	24.2499	23.6128	19.9076	23.9264	2.49159	0.31866	6				6	6	18	18	18	46.217	0	12.655	374880000	8	1	0	0	6	6	5	1	0	0	6	6	5
D3Z1Z8;D3Z5N2;Q545B6;P54227;Q9DCP3;Q91XT3;Q9CYU5;Q9CXQ8;Q8C2H3	Stathmin	Stmn1	1.29749	0.0503178				0.293076				1.29828	0.375729	27.838	27.6948	27.5586	27.4653	27.3914	27.1076	27.6972	27.3214	0.139737	0.188838	7				7	4	44.1	44.1	33.3	11.729	0	17.534	2428600000	45	6	6	6	5	5	5	6	6	6	5	5	5
Q545R0;P26231;Q3TGQ3;Q6NV50	Catenin alpha-1	Ctnna1	-1.12075	0.0503326				0.493198				1.29815	-0.164465	29.0097	29.0326	28.9533	29.2047	29.2293	29.0549	28.9985	29.163	0.0407716	0.0944119	38				38	30	63.4	63.4	52.5	100.11	0	323.31	30017000000	344	36	37	36	37	35	36	36	37	36	37	35	36
Q9QXT0	Protein canopy homolog 2	Cnpy2	1.30565	0.0503631				0.289386				1.29789	0.384771	27.6578	27.3266	27.3227	26.9181	27.0297	27.205	27.4357	27.0509	0.192343	0.144622	8				8	8	59.3	59.3	59.3	20.767	0	232.01	8417100000	76	8	8	8	8	8	8	8	8	8	8	8	8
Q91W63	Nicotinamide riboside kinase 1	Nmrk1	3.21756	0.0506882				0.105289				1.29509	1.68597	19.3269	18.9514	20.9147	18.1525	18.1401	17.8425	19.731	18.045	1.04217	0.175517	1				1	1	7.2	7.2	7.2	22.303	0.0042539	1.8823	10474000	1	1	0	0	1	1	1	1	0	0	1	1	1
Q91VK4;Q3U0F3;A0A087WRM2	Integral membrane protein 2C;CT-BRI3	Itm2c	1.14234	0.0507426				0.452054				1.29463	0.191997	23.6122	23.725	23.765	23.4046	23.5518	23.5699	23.7007	23.5088	0.079214	0.09067	6				6	6	32	32	32	30.482	0	22.765	952970000	19	4	6	6	6	6	6	4	6	6	6	6	6
Q8VH34;Q3TX84;Q3TA96;Q9DC13;P11438;Q922T9	Lysosome-associated membrane glycoprotein 1	Lamp1	1.22281	0.0508394				0.351892				1.2938	0.290197	29.4836	29.3942	29.6896	29.3463	29.1971	29.1535	29.5225	29.2323	0.151473	0.101078	4				4	4	11.8	11.8	11.8	43.879	0	49.623	32998000000	68	4	4	4	4	4	4	4	4	4	4	4	4
Q61749;D3Z780	Translation initiation factor eIF-2B subunit delta	Eif2b4	1.14252	0.0508733				0.452093				1.29351	0.192214	25.3309	25.429	25.364	25.0576	25.2643	25.2253	25.3746	25.1824	0.0498977	0.109843	7				7	7	19.5	19.5	19.5	57.624	0	51.795	1386600000	55	7	7	7	7	7	7	7	7	7	7	7	7
E9QNH6;E9Q580;Q7TQD7;P46735;Q3TTZ3;Q3UEQ4	Unconventional myosin-Ib	Myo1b	1.07737	0.0509279				0.62281				1.29304	0.107508	26.959	26.8754	26.9089	26.8026	26.7565	26.8617	26.9144	26.8069	0.0421072	0.052761	29				29	26	34.1	34.1	30.4	125.03	0	153.71	5793100000	126	23	26	26	24	24	28	23	26	26	24	24	28
Q9D8B3	Charged multivesicular body protein 4b	Chmp4b	1.12289	0.0510437				0.489453				1.29206	0.167216	28.3892	28.3215	28.3662	28.2039	28.2844	28.0869	28.359	28.1917	0.0344471	0.0992718	8				8	8	50	50	50	24.936	0	104.98	9554300000	78	8	8	8	8	8	7	8	8	8	8	8	7
Q8CCK0;Q8BP16;Q9CTR1	Core histone macro-H2A.2;Core histone macro-H2A;Histone H2A	H2afy2	1.13312	0.0513361				0.463279				1.28958	0.1803	26.1602	26.1571	26.0301	26.0313	25.8653	25.9098	26.1158	25.9355	0.0742332	0.0858974	14				14	12	48.9	48.9	41.9	40.092	0	146.12	4087700000	72	9	11	11	10	11	9	9	11	11	10	11	9
Q3UR33;Q61029;Q3TNH0;Q3U7B3;Q3U955;Q78WP6	Lamina-associated polypeptide 2, isoforms beta/delta/epsilon/gamma	Tmpo	1.23181	0.0516734				0.342029				1.28673	0.300777	25.3817	25.281	25.3639	25.0787	24.8436	25.202	25.3422	25.0414	0.0537409	0.182064	11				4	4	42	18.4	18.4	50.358	0	54.12	2233900000	26	9	10	9	11	11	11	2	3	3	4	4	4
A0A087WPT0		Lrrfip1	-2.00461	0.0517395				0.14589				1.28618	-1.00332	19.2452	19.6062	20.1223	20.6227	20.2267	21.1343	19.6579	20.6612	0.440804	0.455009	3				1	1	38.8	17.3	17.3	10.701	0	3.604	40899000	4	1	3	3	3	3	2	0	1	1	1	1	1
A0A0R4J0T8;Q9D8S3	ADP-ribosylation factor GTPase-activating protein 3	Arfgap3	1.30083	0.0518512				0.294343				1.28524	0.379428	25.5221	25.3938	25.8006	25.3074	25.0693	25.2014	25.5721	25.1927	0.207971	0.119303	9				9	9	23.1	23.1	23.1	57.542	0	157.55	2513400000	58	9	8	8	9	8	8	9	8	8	9	8	8
D3Z512;Q3UM14;P56542;D3Z5U3	Deoxyribonuclease-2-alpha	Dnase2a;Dnase2	1.44446	0.0520525				0.22459				1.28356	0.530535	21.3258	21.0957	20.6647	20.5049	20.4901	20.4996	21.0287	20.4982	0.335623	0.00745902	3				3	3	8.1	8.1	8.1	36.51	0.0061548	1.7275	155950000	4	2	2	2	1	3	1	2	2	2	1	3	1
Q3U8F7;Q3U3C2;Q9Z0J0;Q3TXQ4	Epididymal secretory protein E1	Npc2	1.24105	0.0522293				0.333921				1.28209	0.311565	29.5857	29.743	29.723	29.2459	29.2953	29.5757	29.6839	29.3723	0.0856214	0.177849	6				6	6	43.6	43.6	43.6	16.442	0	21.246	31693000000	95	6	6	6	5	6	6	6	6	6	5	6	6
Q3V235;O35129;F6QPR1	Prohibitin-2	Phb2	-1.08363	0.0522689				0.604247				1.28176	-0.115872	28.9177	28.838	28.7749	28.9731	28.9638	28.9413	28.8435	28.9594	0.071589	0.016332	14				14	14	53.8	53.8	53.8	33.296	0	323.31	15720000000	125	14	13	12	13	12	12	14	13	12	13	12	12
Q9CZU7;Q8C876;Q3UIW3;Q3TWE1;Q8C5K0;P17047	Lysosome-associated membrane glycoprotein 2	Lamp2	1.34607	0.0523355				0.267207				1.2812	0.428754	29.5718	29.2181	29.391	28.7736	28.9374	29.1837	29.3936	28.9649	0.176859	0.206422	9				9	9	20.5	20.5	20.5	45.673	0	34.912	29233000000	131	7	9	9	9	8	9	7	9	9	9	8	9
B2RTM0;P62806	Histone H4	Hist2h4;Hist1h4a	1.14809	0.0526975				0.449445				1.27821	0.199234	32.4735	32.3991	32.6422	32.3063	32.2828	32.328	32.5049	32.3057	0.124592	0.022582	7				7	3	57.3	57.3	21.4	11.367	0	164.3	390830000000	550	7	7	7	7	7	7	7	7	7	7	7	7
Q3TIZ5;F6V9I9;E9QPX0;Q9DBR4;E9PWH3;Q3TDW6;Q3U674;F6V8Y6	Amyloid beta A4 precursor protein-binding family B member 2	Apbb2	-1.18303	0.0528008				0.395279				1.27736	-0.24249	23.6854	23.8115	23.9781	24.0205	24.115	24.0669	23.825	24.0675	0.146803	0.0472529	9				9	9	19.5	19.5	19.5	82.914	0	65.095	827380000	27	7	9	7	8	8	7	7	9	7	8	8	7
Q3TWV1;Q3TMX0;O88601;Q3U902;Q3TET7;O08992;Q3UC68;Q3TXC7;Q3UB97;Q3UBE4;Q3U724;Q3U6Q3;Q3U6J5;H3BLG5	Syntenin-1	Sdcbp	1.16625	0.0528479				0.415958				1.27697	0.221872	26.027	26.2074	26.024	25.7572	25.9007	25.9349	26.0861	25.8643	0.105024	0.0943079	9				9	9	45.3	45.3	45.3	32.275	0	170.69	1707900000	50	5	7	8	9	7	8	5	7	8	9	7	8
Q9CY64	Biliverdin reductase A	Blvra	-1.18856	0.0529207				0.390016				1.27637	-0.24921	25.1316	25.3448	25.1755	25.5858	25.4498	25.3641	25.2173	25.4665	0.112534	0.11179	10				10	10	45.4	45.4	45.4	33.524	0	75.406	2318800000	39	7	10	9	8	8	8	7	10	9	8	8	8
Q3UK41;Q8BG30	Negative elongation factor A	Nelfa	1.15784	0.0530187				0.431293				1.27557	0.21144	24.1033	24.1788	24.1572	23.8383	23.8854	24.0814	24.1465	23.935	0.0388733	0.128938	6				6	6	17.5	17.5	17.5	57.588	0	21.299	321730000	18	6	6	4	5	6	5	6	6	4	5	6	5
Q91WS0	CDGSH iron-sulfur domain-containing protein 1	Cisd1	-1.20228	0.0535288				0.376703				1.27141	-0.265778	24.3073	24.4851	24.3728	24.7557	24.7176	24.4892	24.3884	24.6542	0.0898893	0.144123	4				4	4	42.6	42.6	42.6	12.097	0	34.619	1268800000	26	4	4	3	4	3	4	4	4	3	4	3	4
P37804	Transgelin	Tagln	-1.21537	0.0536016				0.366748				1.27082	-0.281396	32.8966	32.8595	33.1446	33.2573	33.1527	33.3349	32.9669	33.2483	0.154984	0.0913982	19				19	18	75.6	75.6	72.1	22.576	0	323.31	423560000000	715	19	18	18	18	18	18	19	18	18	18	18	18
P97434;F6RND9;F6S5I0	Myosin phosphatase Rho-interacting protein	Mprip	-1.1181	0.0536053				0.503556				1.27079	-0.161051	27.8401	27.8242	27.6855	27.9094	28.0114	27.9123	27.7833	27.9443	0.0850434	0.0580724	35				35	3	46.8	46.8	3.4	116.41	0	323.31	9372500000	215	29	31	32	32	34	31	29	31	32	32	34	31
Q63844;D3Z3G6;Q3U2H3;D3Z6D8	Mitogen-activated protein kinase 3;Mitogen-activated protein kinase	Mapk3	1.14258	0.0537188				0.453664				1.26987	0.192293	27.8522	27.8446	27.9796	27.6446	27.6432	27.8118	27.8921	27.6998	0.0758068	0.0969247	13				11	11	46.1	39.7	39.7	43.066	0	85.484	4115700000	75	8	12	12	11	12	13	6	10	10	9	10	11
Q3U8R9;Q8CDN6;Q3UNH3;Q3UBF4	Thioredoxin-like protein 1	Txnl1	-1.08833	0.0540122				0.58977				1.26751	-0.122112	28.2136	28.1602	28.1213	28.2331	28.3565	28.2718	28.165	28.2872	0.0463142	0.063124	14				14	14	59.9	59.9	59.9	32.179	0	323.31	16038000000	158	14	14	14	14	14	14	14	14	14	14	14	14
Q3UYP2;Q3TVT6;Q9CQF9;Q99JK4;F7CIP8	Prenylcysteine oxidase	Pcyox1	1.18053	0.0540909				0.398946				1.26688	0.239435	26.5629	26.402	26.5499	26.1847	26.2025	26.4094	26.505	26.2655	0.0893909	0.124901	12				12	12	34.1	34.1	34.1	56.466	0	148.1	6504400000	104	9	12	12	12	12	12	9	12	12	12	12	12
J3QMG7;Q91ZV8	G-protein coupled receptor 124	Adgra2;Gpr124	1.44056	0.0542026				0.230816				1.26598	0.526626	21.9817	21.518	21.4391	20.9459	21.131	21.282	21.6462	21.1196	0.293164	0.168367	4				4	4	6.1	6.1	6.1	120.33	0	17.509	183660000	4	4	4	4	2	3	4	4	4	4	2	3	4
B2MWM9;P14211;Q3UWP8	Calreticulin	Calr	1.14637	0.0542176				0.452858				1.26586	0.197077	31.8753	31.8421	32.0432	31.7336	31.6522	31.7835	31.9202	31.7231	0.107799	0.0662463	23				23	23	70.7	70.7	70.7	47.994	0	323.31	247090000000	729	22	23	23	23	23	23	22	23	23	23	23	23
Q3U8Y7;Q3TKG4;Q3THI5;A0A087WPH7		Psmc3	-1.14613	0.0542319				0.452423				1.26575	-0.196765	27.8533	27.7859	27.7681	28.0268	28.101	27.8698	27.8025	27.9992	0.0449655	0.118067	22				22	1	65	65	4.3	47.338	0	323.31	16009000000	216	19	22	21	22	22	20	19	22	21	22	22	20
Q9CZT5	Vasorin	Vasn	1.38612	0.0542589				0.25106				1.26553	0.471053	24.3008	24.4264	24.0305	23.8404	23.9712	23.533	24.2526	23.7815	0.202303	0.224912	6				6	6	11.6	11.6	11.6	72.26	0	173.43	663480000	26	5	6	5	6	5	5	5	6	5	6	5	5
P70665	Sialate O-acetylesterase;Sialate O-acetylesterase small subunit;Sialate O-acetylesterase large subunit	Siae	1.37232	0.0543967				0.257853				1.26443	0.456618	23.724	23.4783	23.3471	22.8915	23.3122	22.9758	23.5164	23.0598	0.191352	0.222553	5				5	5	10.9	10.9	10.9	60.775	0	22.724	533790000	22	4	5	5	4	4	5	4	5	5	4	4	5
A0A097PIJ2;S4R1J0;A0A088MLT8;A0A0A6YXQ5;Q3TI53	Schwannomin-interacting protein 1	Schip1	-2.47415	0.0545011				0.129042				1.26359	-1.30693	19.1482	19.0456	18.4904	20.7184	20.5607	19.3259	18.8947	20.2017	0.353888	0.76253	2				2	2	15.2	15.2	15.2	27.49	0	9.5363	39496000	3	1	1	2	2	2	2	1	1	2	2	2	2
Q99KW9	T-cell immunomodulatory protein	Itfg1	3.28831	0.0546036				0.112254				1.26278	1.71735	20.7007	18.6388	20.2716	18.1203	17.976	18.3629	19.8704	18.153	1.08795	0.195519	1				1	1	2	2	2	67.464	0.0039441	1.9625	43424000	2	1	1	1	0	1	1	1	1	1	0	1	1
A0A0G2JGI1;G4W8R3		Nexn	-1.30107	0.0547201				0.297331				1.26185	-0.379697	23.661	23.4087	23.4529	23.8036	23.7382	24.1199	23.5075	23.8872	0.134734	0.204123	16				2	0	31	5.4	0	70.624	0	10.995	646760000	14	14	13	11	13	14	15	2	2	2	2	2	2
Q6ZQH8	Nucleoporin NUP188 homolog	Nup188	-1.06904	0.0547958				0.652181				1.26125	-0.0963116	25.671	25.6461	25.7073	25.8083	25.7958	25.7093	25.6748	25.7711	0.030781	0.0538995	19				19	19	15.1	15.1	15.1	196.69	0	119.06	1672000000	85	13	17	17	18	16	14	13	17	17	18	16	14
D3YY41;P42337	Phosphatidylinositol 4,5-bisphosphate 3-kinase catalytic subunit alpha isoform	Pik3ca	1.56813	0.0551649				0.19321				1.25834	0.64905	21.909	21.1481	21.4298	20.8119	20.6998	21.028	21.4956	20.8466	0.384695	0.166798	4				4	4	4.7	4.7	4.7	110.14	0	6.9705	165530000	4	3	4	3	4	4	4	3	4	3	4	4	4
Q6NXN0;Q6ZPP3;Q5NCI0	Up-regulator of cell proliferation	Urgcp	1.33596	0.0553209				0.281621				1.25711	0.417877	22.1935	21.9258	22.384	21.6398	21.7002	21.9096	22.1678	21.7499	0.23017	0.141585	2				2	2	5	5	5	59.662	0	4.1324	44903000	4	2	2	2	2	2	2	2	2	2	2	2	2
P17879;Q3TU85;Q61696;Q3TAI8;A1E2B8	Heat shock 70 kDa protein 1B;Heat shock 70 kDa protein 1A	Hspa1b;Hspa1a	-1.14071	0.0553243				0.457878				1.25708	-0.189929	27.4407	27.2206	27.3857	27.5241	27.5887	27.504	27.349	27.5389	0.114574	0.0442588	23				19	15	53.9	45.3	35.8	70.175	0	268.13	8381800000	116	20	23	20	23	23	21	16	19	16	19	19	17
Q3URN2;Q6P8H8	Probable dolichyl pyrophosphate Glc1Man9GlcNAc2 alpha-1,3-glucosyltransferase	Alg8	1.19853	0.0553295				0.38135				1.25704	0.261271	22.1591	21.9812	21.877	21.6402	21.7893	21.8039	22.0057	21.7445	0.142645	0.0905657	2				2	2	4.7	4.7	4.7	59.865	0	5.3948	249520000	7	1	2	2	1	1	2	1	2	2	1	1	2
A0A0R4J0H8;Q6NWW9	Fibronectin type III domain-containing protein 3B	Fndc3b	1.06955	0.0553742				0.649677				1.25669	0.0970027	26.5959	26.5119	26.5539	26.4045	26.4936	26.4726	26.5539	26.4569	0.0420075	0.046616	21				21	21	29.2	29.2	29.2	132.77	0	302.85	4640100000	86	17	18	16	19	19	18	17	18	16	19	19	18
Q61292;Q3USI2	Laminin subunit beta-2	Lamb2	1.29211	0.0554663				0.301997				1.25597	0.369726	24.1085	24.1592	24.0228	23.9124	23.7981	23.4708	24.0968	23.7271	0.0689313	0.229176	10				10	10	8.3	8.3	8.3	196.58	0	49.3	720660000	23	9	10	10	5	6	6	9	10	10	5	6	6
P97384;D3Z7U0	Annexin A11;Annexin	Anxa11	-1.09734	0.0555495				0.565131				1.25532	-0.134007	26.5996	26.5328	26.5581	26.7206	26.7633	26.6085	26.5635	26.6975	0.033745	0.0799581	14				14	14	30	30	30	54.079	0	141.85	6099700000	78	12	14	14	12	13	14	12	14	14	12	13	14
Q3V1Z5	40S ribosomal protein S4	Rps4l	1.23184	0.0559359				0.351816				1.25231	0.300819	23.7248	23.7098	23.8074	23.3091	23.3696	23.6609	23.7474	23.4465	0.0525836	0.188096	11				3	3	40.8	15.3	15.3	29.184	0	17.466	622540000	18	10	11	11	11	11	11	3	3	3	3	3	3
A6H663;Q9JLV1;Q3TAM9	BAG family molecular chaperone regulator 3	Bag3	-1.05783	0.0559653				0.704386				1.25208	-0.0811043	29.5688	29.6039	29.5569	29.7102	29.6214	29.6412	29.5765	29.6576	0.0244287	0.0466589	22				22	22	52.2	52.2	52.2	61.858	0	323.31	12619000000	210	19	20	18	21	20	19	19	20	18	21	20	19
Q5SWN9;Q3UDI2;Q3TX82;O09110;Q3TJG7;Q3TLX7	Dual specificity mitogen-activated protein kinase kinase 3	Map2k3	1.34655	0.0559788				0.276686				1.25198	0.429263	25.0422	24.6494	24.7356	24.4723	24.1642	24.5028	24.8091	24.3798	0.206475	0.187308	9				9	9	40.6	40.6	40.6	39.296	0	55.981	1551000000	39	7	8	8	7	6	8	7	8	8	7	6	8
Q3U3G2;Q91YL2	E3 ubiquitin-protein ligase RNF126	Rnf126	-1.25058	0.0561272				0.33398				1.25083	-0.322592	24.3017	24.3062	24.1917	24.7999	24.5642	24.4033	24.2666	24.5891	0.0648263	0.199429	5				5	4	23.3	23.3	20.4	34.08	0	59.676	633270000	21	3	4	4	3	3	4	3	4	4	3	3	4
Q6A028	Switch-associated protein 70	Swap70	-1.15847	0.0561541				0.434954				1.25062	-0.212219	26.9864	26.8519	27.0057	27.2288	27.2181	27.0338	26.948	27.1602	0.0838122	0.109604	24				24	24	45.3	45.3	45.3	68.995	0	323.31	6941700000	119	16	20	22	19	20	22	16	20	22	19	20	22
Q8K072	Receptor expression-enhancing protein 4	Reep4	1.06913	0.0562541				0.652449				1.24985	0.0964419	23.1861	23.2791	23.1744	23.1131	23.0934	23.1437	23.2132	23.1167	0.0573881	0.0253635	4				4	4	18.3	18.3	18.3	29.69	0	22.596	549250000	22	4	4	4	3	4	3	4	4	4	3	4	3
Q91YN9	BAG family molecular chaperone regulator 2	Bag2	-1.18673	0.0563276				0.39503				1.24928	-0.246992	26.5712	26.5925	26.7751	26.8539	26.8028	27.0231	26.6463	26.8932	0.112046	0.115285	10				10	10	51.4	51.4	51.4	23.473	0	323.31	5916600000	67	6	9	8	10	10	9	6	9	8	10	10	9
A8CVP4;Q99JW4;A8CVP1;Q4ZJB3;E9QP62;Q9D7B2	LIM and senescent cell antigen-like-containing domain protein 1	Lims1	1.12876	0.0565382				0.484969				1.24766	0.174741	25.4263	25.5548	25.5073	25.4229	25.3025	25.2387	25.4961	25.3214	0.0649486	0.0935549	10				1	1	40	3.4	3.4	37.241	0	3.3783	113470000	3	9	10	10	10	10	10	1	1	1	1	1	1
Q80Y09;Q9WU78;Q6ZPS9	Programmed cell death 6-interacting protein	Pdcd6ip	-1.04064	0.0565633				0.787034				1.24747	-0.0574748	29.3938	29.4355	29.4461	29.5045	29.4884	29.4549	29.4251	29.4826	0.0276343	0.0252989	41				41	41	62.2	62.2	62.2	96.31	0	323.31	42581000000	394	36	38	40	40	39	37	36	38	40	40	39	37
Q8BRF7	Sec1 family domain-containing protein 1	Scfd1	1.11371	0.0566839				0.516236				1.24654	0.15537	26.9221	26.7834	26.9525	26.6859	26.7274	26.7786	26.886	26.7306	0.0901118	0.0464047	19				19	19	47.4	47.4	47.4	72.322	0	323.31	6692000000	143	15	18	17	18	18	19	15	18	17	18	18	19
Q3U5Y4;A0A0G2JE03;Q3UFC2;Q3TXL9;Q3U981;Q3TWF7;A0A0G2JDM7;Q3THU3;Q8BTZ4;Q3TGH0;A0A0G2JDE8;A0A0G2JFH0	Anaphase-promoting complex subunit 5	Anapc5	1.16308	0.0566901				0.428951				1.24649	0.217949	24.2835	24.234	24.4402	24.1505	23.9941	24.1592	24.3192	24.1013	0.107656	0.0928858	13				13	13	21.7	21.7	21.7	80.861	0	84.37	1250500000	33	12	9	8	9	8	9	12	9	8	9	8	9
D3YZV8	Coiled-coil domain-containing protein 8 homolog	Ccdc8	1.47281	0.0568771				0.229312				1.24506	0.55857	22.0748	22.1859	21.7878	21.6207	21.6424	21.1097	22.0162	21.4576	0.205448	0.301496	1				1	1	2.5	2.5	2.5	73.937	0	24.235	38098000	9	1	1	1	1	1	1	1	1	1	1	1	1
Q99LR1;D6RFU2	Monoacylglycerol lipase ABHD12	Abhd12	1.19357	0.0571872				0.390055				1.2427	0.255283	24.418	24.1517	24.3057	23.9208	24.0944	24.0943	24.2918	24.0365	0.133692	0.100195	8				8	8	29.4	29.4	29.4	45.269	0	59.645	1000500000	35	5	8	7	6	7	6	5	8	7	6	7	6
P26041;Q3TZQ2;Q05DU4	Moesin	Msn	-1.10171	0.0572637				0.552561				1.24212	-0.13975	31.2272	31.1793	31.2524	31.45	31.3429	31.2852	31.2196	31.3594	0.0371313	0.0836316	37				37	27	60.7	60.7	45.6	67.766	0	323.31	155570000000	634	32	34	34	36	35	35	32	34	34	36	35	35
Q3TGL4;Q99K58		Fbln2	-1.6629	0.0574166				0.188929				1.24096	-0.733703	24.1003	24.2651	23.4762	24.8361	24.8032	24.4033	23.9472	24.6809	0.416135	0.240975	45				1	1	64.1	3.2	3.2	126.5	0	70.418	1669000000	37	43	44	44	44	44	45	1	1	1	1	1	1
Q3TKM9;Q9CPW4;Q3UC32;Q3UA72	Actin-related protein 2/3 complex subunit 5	Arpc5	-1.18915	0.057547				0.394819				1.23998	-0.249926	27.3748	27.5362	27.6523	27.739	27.8687	27.7052	27.5211	27.771	0.139363	0.0863328	8				8	8	57.6	57.6	57.6	16.228	0	241.26	11091000000	99	7	8	8	8	8	8	7	8	8	8	8	8
Q91WG2;Q3TZJ2	Rab GTPase-binding effector protein 2	Rabep2	1.30456	0.0576864				0.298248				1.23893	0.383564	25.4606	25.4813	25.5611	25.0338	24.924	25.3945	25.501	25.1174	0.0530417	0.246167	11				11	11	24.9	24.9	24.9	62.132	0	64.438	1006900000	32	11	10	8	9	9	10	11	10	8	9	9	10
Q8R4U7;B2RQ68;B7ZW89	Leucine zipper protein 1	Luzp1	1.08124	0.0577255				0.612351				1.23863	0.112687	26.7724	26.765	26.8955	26.696	26.6895	26.7093	26.811	26.6983	0.0733133	0.0100503	27				27	27	34.5	34.5	34.5	119.31	0	285.59	3215100000	107	22	24	23	23	24	25	22	24	23	23	24	25
Q80YS6;E9Q8X9;Q8BV31;Q9CT56	Actin filament-associated protein 1	Afap1	-1.14611	0.0579641				0.453092				1.23684	-0.196741	25.6717	25.6731	25.4997	25.7933	25.9016	25.7398	25.6148	25.8116	0.0997092	0.0824596	10				10	10	20	20	20	80.614	0	55.947	1567200000	53	9	10	10	10	10	8	9	10	10	10	10	8
Q9D2Q3	Uncharacterized protein C10orf88 homolog		-1.39821	0.0580006				0.254394				1.23657	-0.483586	20.7559	20.5167	20.8165	21.0214	21.4984	21.0201	20.6964	21.18	0.15851	0.275803	3				3	3	7.7	7.7	7.7	48.743	0	5.4528	86431000	3	2	2	2	3	3	3	2	2	2	3	3	3
Q3U6L3;Q9QUH0;Q9D6F8	Glutaredoxin-1	Glrx	1.4717	0.0580816				0.230375				1.23596	0.557488	27.379	27.0949	27.3891	26.9752	26.3593	26.856	27.2877	26.7302	0.167037	0.326681	4				4	4	64.5	64.5	64.5	11.871	0	145.18	1349000000	41	4	4	4	3	3	4	4	4	4	3	3	4
Q3UHW9;P45591	Cofilin-2	Cfl2	-1.20012	0.0582182				0.384744				1.23494	-0.263183	28.7958	28.6157	28.864	28.923	28.9916	29.1504	28.7585	29.0217	0.128258	0.116635	10				9	9	62.7	56	56	18.709	0	240.08	9570000000	104	8	10	10	10	10	10	7	9	9	9	9	9
Q5M9P4;Q14AX8;Q8BI06	Cell migration-inducing and hyaluronan-binding protein	Cemip	2.32519	0.0583536				0.144123				1.23393	1.21735	21.4817	21.6631	21.1364	20.1588	20.9905	19.4798	21.4271	20.2097	0.267565	0.756636	2				2	2	5.7	5.7	5.7	48.595	0	6.1187	99980000	4	2	1	1	1	2	0	2	1	1	1	2	0
Q544B1;Q3UJW1;Q3U9J7;P47738;A0A0G2JEU1;Q3U6I3;Q3TVM2	Aldehyde dehydrogenase, mitochondrial	Aldh2	1.12348	0.0583539				0.498053				1.23393	0.167981	29.4388	29.3049	29.4642	29.1905	29.1978	29.3157	29.4027	29.2347	0.0855864	0.0702787	20				20	18	50.7	50.7	47.6	56.537	0	292.31	28976000000	250	18	20	19	19	19	18	18	20	19	19	19	18
Q8K120	Nuclear factor of activated T-cells, cytoplasmic 4	Nfatc4	1.29704	0.0586438				0.302639				1.23178	0.37522	22.9361	22.9445	22.7501	22.6545	22.2469	22.6036	22.8769	22.5017	0.109904	0.222111	7				7	7	9.5	9.5	9.5	95.781	0	29.119	350500000	15	6	4	6	4	6	5	6	4	6	4	6	5
Q60973;A2AFI9;Q3UJI2;Q8C5H3;Q3UX53;A2AFJ1	Histone-binding protein RBBP7	Rbbp7	-1.21687	0.058652				0.371152				1.23172	-0.28318	26.3627	26.5157	26.5084	26.8573	26.8242	26.5548	26.4623	26.7455	0.086332	0.165919	13				9	9	48.7	40.2	40.2	47.789	0	277.47	7408900000	99	9	13	13	13	13	13	5	9	9	9	9	9
Q9CW19;F7C0H6;Q5M8N0	CB1 cannabinoid receptor-interacting protein 1	Cnrip1	1.30114	0.0586564				0.301299				1.23168	0.379775	23.6282	23.6547	23.9806	23.3083	23.2627	23.5532	23.7545	23.3747	0.196242	0.15624	3				3	3	19	19	19	20.726	0	10.412	500470000	13	2	2	3	2	3	3	2	2	3	2	3	3
Q8CG70	Prolyl 3-hydroxylase 3	Leprel2	1.41649	0.0587679				0.246113				1.23086	0.502324	25.5141	24.9648	25.3004	24.5995	24.7146	24.9582	25.2598	24.7574	0.276909	0.183182	12				12	12	28.6	28.6	28.6	81.7	0	152.14	2361000000	58	10	11	11	12	12	11	10	11	11	12	12	11
B2RXR2;Q8VD65;B2RY05	Phosphoinositide 3-kinase regulatory subunit 4	Pik3r4	1.2133	0.0588585				0.37417				1.23019	0.278931	23.9737	23.8951	23.6852	23.5295	23.4919	23.6958	23.8513	23.5724	0.149162	0.108528	14				14	14	15	15	15	152.57	0	39.361	818110000	36	10	12	9	9	13	11	10	12	9	9	13	11
Q3TK92;Q9Z1K6	E3 ubiquitin-protein ligase ARIH2	Arih2	-1.15589	0.0589291				0.443459				1.22967	-0.209008	23.4701	23.6127	23.3365	23.6824	23.6885	23.6754	23.4731	23.6821	0.138129	0.00654342	7				7	7	17.5	17.5	17.5	57.696	0	55.558	427490000	17	6	6	3	6	6	6	6	6	3	6	6	6
E9QMK9;Q8BH86;Q3U7K4	UPF0317 protein C14orf159 homolog, mitochondrial	9030617O03Rik	-1.14955	0.0590241				0.452483				1.22897	-0.201066	25.0203	25.1743	25.2401	25.2645	25.3843	25.3892	25.1449	25.346	0.112818	0.0706377	15				15	15	31.5	31.5	31.5	69.921	0	66.756	2548400000	57	10	13	11	12	13	14	10	13	11	12	13	14
P62737;Q3U122	Actin, aortic smooth muscle	Acta2	-1.22963	0.0590387				0.358702				1.22886	-0.298227	34.6516	34.7933	35.0131	35.1972	35.1104	35.0451	34.8194	35.1176	0.182119	0.0762717	23				23	2	73.7	73.7	5.3	42.009	0	323.31	1749700000000	3048	21	22	21	23	23	23	21	22	21	23	23	23
Q9JK81;Q8R038;F8WGG3;F7A3N3	UPF0160 protein MYG1, mitochondrial	Myg1	1.10249	0.0590924				0.552866				1.22847	0.140764	26.2015	26.0986	26.1192	25.9233	25.9991	26.0747	26.1398	25.999	0.0544251	0.0756903	12				12	12	43.7	43.7	43.7	42.722	0	140.74	3456200000	85	11	11	11	12	11	12	11	11	11	12	11	12
F8WHU7;Q9D3E6;D6REF2;Q8C818	Cohesin subunit SA-1	Stag1	1.23228	0.059131				0.357676				1.22818	0.301332	22.6063	22.6025	22.6771	22.346	22.5124	22.1235	22.6286	22.3273	0.0420342	0.19514	9				9	6	8.3	8.3	6	140.13	0	20.397	416730000	16	7	9	6	9	9	9	7	9	6	9	9	9
Q8K221	Arfaptin-2	Arfip2	1.14469	0.0592016				0.45585				1.22767	0.194955	22.2806	22.2248	22.3748	22.0504	22.0265	22.2185	22.2934	22.0984	0.0758206	0.104617	7				7	7	24.9	24.9	24.9	37.772	0	54.708	250450000	15	3	4	6	4	4	6	3	4	6	4	4	6
Q0PD48;Q9R0M6;A2AFP5	Ras-related protein Rab-9A	Rab9;Rab9a	1.34813	0.0592625				0.282				1.22722	0.430959	25.784	25.874	25.4109	25.3043	25.3765	25.0952	25.6896	25.2587	0.245527	0.146119	7				7	7	46.3	46.3	46.3	22.909	0	62.735	1767800000	48	5	7	7	6	7	7	5	7	7	6	7	7
P52760	Ribonuclease UK114	Hrsp12	-1.16541	0.0593416				0.428618				1.22664	-0.220832	23.7965	23.661	23.8555	23.9382	23.9219	24.1154	23.771	23.9918	0.0997094	0.107303	5				5	5	51.1	51.1	51.1	14.255	0	61.668	964290000	30	5	5	5	5	5	5	5	5	5	5	5	5
Q3TJN1;P24288;E9Q4K3;Q9CXX6;Q8CBC8;Q3TKJ1;B2KFA8	Branched-chain-amino-acid aminotransferase;Branched-chain-amino-acid aminotransferase, cytosolic	Bcat1	-1.20727	0.0593487				0.380439				1.22659	-0.271748	26.4701	26.5979	26.6431	27.0223	26.7609	26.743	26.5703	26.8421	0.0897331	0.156337	10				10	10	31.1	31.1	31.1	42.791	0	93.192	6292300000	92	9	10	10	9	10	10	9	10	10	9	10	10
A2A5V4;A2A5V3;A2A5V2;P55194;S4R2D3	SH3 domain-binding protein 1	Sh3bp1	-1.18744	0.059505				0.399864				1.22545	-0.247856	24.4556	24.305	24.3144	24.5699	24.7621	24.4866	24.3583	24.6062	0.0843354	0.141316	15				15	15	30.6	30.6	30.6	74.172	0	71.189	1097700000	31	13	13	9	9	11	10	13	13	9	9	11	10
Q3V2R6;Q3UYW1;Q3TJT2;Q3TC66;Q9DBU3;Q99LR9	Serine/threonine-protein kinase RIO3	Riok3	-1.15213	0.0595422				0.450452				1.22517	-0.204303	23.4005	23.2078	23.1463	23.488	23.4333	23.4463	23.2516	23.4559	0.132636	0.0285871	5				5	5	14.6	14.6	14.6	58.672	0	16.692	684770000	12	4	4	4	4	4	3	4	4	4	4	4	3
Q3UNC0;Q922H4	Mannose-1-phosphate guanyltransferase alpha	Gmppa	1.13636	0.0596645				0.469805				1.22428	0.184418	26.4595	26.3574	26.2553	26.0964	26.1969	26.2255	26.3574	26.1729	0.102111	0.0677948	7				7	7	24.2	24.2	24.2	47.049	0	92.388	2364300000	45	4	6	6	6	7	6	4	6	6	6	7	6
F6TCF9;Q60739;Q9CUY1	BAG family molecular chaperone regulator 1	Bag1	1.32715	0.0597777				0.294778				1.22346	0.408328	25.7408	25.4666	25.9346	25.1661	25.3133	25.4376	25.714	25.3057	0.235119	0.1359	12				12	12	40.6	40.6	40.6	39.696	0	56.741	935130000	32	10	9	8	8	10	10	10	9	8	8	10	10
Q9DBE8	Alpha-1,3/1,6-mannosyltransferase ALG2	Alg2	1.31473	0.0598425				0.297204				1.22299	0.394767	24.6173	24.3828	24.1214	23.93	24.0787	23.9284	24.3738	23.9791	0.248067	0.0863121	10				10	10	38.3	38.3	38.3	47.404	0	84.639	1394700000	42	8	8	8	7	8	9	8	8	8	7	8	9
Q4GX45;Q8C0L6;Q3TXR6	Peroxisomal N(1)-acetyl-spermine/spermidine oxidase	Paox	1.20808	0.059857				0.381539				1.22288	0.27272	22.1956	22.3007	22.1885	21.968	22.1192	21.7794	22.2283	21.9556	0.0628245	0.170246	2				2	2	5.2	5.2	5.2	55.506	0	3.4236	289920000	3	2	2	2	2	2	2	2	2	2	2	2	2
Q9ES00;Q6NWW1;Q80TU3;G3UZD6	Ubiquitin conjugation factor E4 B	Ube4b;mKIAA0684	1.10476	0.0599315				0.546296				1.22235	0.143735	26.3199	26.2845	26.4094	26.1575	26.1492	26.2758	26.3379	26.1942	0.0643619	0.0708026	30				30	30	37.5	37.5	37.5	133.32	0	266.5	3366600000	99	27	26	26	26	28	24	27	26	26	26	28	24
A3KMP2	Tetratricopeptide repeat protein 38	Ttc38	1.76621	0.0600286				0.178524				1.22164	0.820656	23.8984	23.1685	22.9992	22.6903	22.2281	22.6857	23.3554	22.5347	0.477805	0.265539	9				9	9	21.9	21.9	21.9	52.223	0	19.098	433110000	20	7	7	7	6	4	4	7	7	7	6	4	4
D3Z2R5		Sepn1	1.65528	0.0602885				0.192444				1.21977	0.727075	24.0263	23.1796	23.3469	22.8715	22.9211	22.5789	23.5176	22.7905	0.448438	0.184913	8				8	8	19.6	19.6	19.6	62.445	0	19.913	691650000	16	6	6	5	7	6	5	6	6	5	7	6	5
Q6PAV2	Probable E3 ubiquitin-protein ligase HERC4	Herc4	-1.2089	0.0603529				0.381687				1.2193	-0.273691	24.1366	24.3014	24.2618	24.4424	24.6903	24.3881	24.2333	24.507	0.0860427	0.161129	10				10	10	14.5	14.5	14.5	118.41	0	36.781	1617300000	31	6	9	6	8	8	8	6	9	6	8	8	8
Q9EQH2;Q8C9W5;Q8C4S7	Endoplasmic reticulum aminopeptidase 1	Erap1	1.27608	0.0604923				0.323038				1.2183	0.351724	23.7279	23.517	23.9569	23.313	23.3601	23.4735	23.7339	23.3822	0.219988	0.0824784	10				10	10	13.3	13.3	13.3	106.6	0	24.089	677700000	25	9	7	7	7	8	6	9	7	7	7	8	6
Q8BK66;Q5SVX3;Q9D0R4	Probable ATP-dependent RNA helicase DDX56	Ddx56	1.18063	0.060557				0.409213				1.21784	0.23956	22.8916	22.6868	22.7651	22.4267	22.6701	22.528	22.7812	22.5416	0.103343	0.122256	5				5	5	11	11	11	61.179	0	14.779	404190000	12	5	4	4	5	4	5	5	4	4	5	4	5
G3X9B1;Q3UNW7		Heatr1	-1.19576	0.0607343				0.392359				1.21657	-0.257922	25.7425	25.623	25.4531	25.8834	25.9458	25.7631	25.6062	25.8641	0.14543	0.092838	33				33	33	21	21	21	242.07	0	169.22	2498700000	88	21	29	28	27	25	28	21	29	28	27	25	28
Q3TCY0;Q0PD21;Q3TQ93;O35963	Ras-related protein Rab-33B	Rab33b	-1.38704	0.060854				0.266816				1.21571	-0.472008	23.0765	23.419	23.2768	23.5472	24.0335	23.6077	23.2575	23.7295	0.17209	0.265003	2				2	2	12	12	12	25.318	0	22.944	567280000	9	2	2	2	2	2	2	2	2	2	2	2	2
F8WID5		Tpm1	-1.37258	0.0613761				0.275603				1.212	-0.45689	31.6213	31.7944	32.1902	32.4069	32.2208	32.3489	31.8686	32.3255	0.291659	0.0952461	32				32	0	62.9	62.9	0	37.412	0	323.31	200210000000	544	30	31	31	31	31	31	30	31	31	31	31	31
Q60598;Q921L6;Q8BNA5	Src substrate cortactin	Cttn	1.11525	0.0614415				0.517024				1.21154	0.157368	29.0301	29.1622	29.2238	28.9407	28.9897	29.0137	29.1387	28.9814	0.098947	0.0372303	17				17	17	38.3	38.3	38.3	61.249	0	158.75	26551000000	169	16	15	15	14	16	14	16	15	15	14	16	14
Q8C1Y8	Vacuolar fusion protein CCZ1 homolog	Ccz1	1.09463	0.0614453				0.577367				1.21151	0.130445	25.0989	25.2113	25.2389	25.0528	25.0992	25.0058	25.1831	25.0526	0.0741442	0.0467171	9				9	9	23.1	23.1	23.1	55.504	0	17.732	500130000	19	7	8	8	6	7	8	7	8	8	6	7	8
A0A0A0MQN9;Q80XJ3	Tetratricopeptide repeat protein 28	Ttc28	-1.1634	0.0615389				0.435487				1.21085	-0.218346	23.9668	23.9947	23.7956	24.2147	24.025	24.1724	23.9191	24.1374	0.107817	0.0995822	6				6	6	4.4	4.4	4.4	270.75	0	52.564	229540000	16	4	5	5	3	4	5	4	5	5	3	4	5
Q8C7F9;Q8C6H4;Q542E4;Q3TWB8;P58021	Transmembrane 9 superfamily member 2	Tm9sf2	1.17524	0.0615585				0.415456				1.21071	0.232955	26.2321	26.0475	26.1111	25.7922	25.8635	26.0361	26.1302	25.8973	0.0937643	0.125436	8				8	8	19.8	19.8	19.8	75.357	0	145.78	4432900000	81	6	8	8	8	8	8	6	8	8	8	8	8
O55242;B7ZJH9;B7ZJH7;B7ZJH6;I4DCY6;A2AMS0	Sigma non-opioid intracellular receptor 1	Sigmar1	1.28701	0.0617281				0.317402				1.20952	0.364027	24.8718	24.7833	24.4474	24.4414	24.3255	24.2435	24.7008	24.3368	0.223886	0.0994265	4				4	4	32.3	32.3	32.3	25.25	0	69.181	1654300000	21	3	4	4	4	4	4	3	4	4	4	4	4
D3YV16;Q0PD24;Q923S9	Ras-related protein Rab-30	Rab30	-1.26271	0.0619075				0.334174				1.20826	-0.336526	21.0966	21.3293	20.896	21.3752	21.4488	21.5073	21.1073	21.4438	0.216828	0.0661884	3				3	3	21.1	21.1	21.1	20.13	0	9.5175	141480000	5	2	2	3	2	3	3	2	2	3	2	3	3
E9Q8V6;Q5DTP4		Dennd4a	1.50748	0.0622474				0.229267				1.20588	0.592139	22.8715	22.6733	22.4326	21.9699	22.4387	21.7925	22.6592	22.067	0.219795	0.333851	5				5	5	4.3	4.3	4.3	209.3	0	15.153	95036000	13	5	4	4	4	5	3	5	4	4	4	5	3
Q3V0N3;Q8JZZ6;Q3UAR8	AMMECR1-like protein	Ammecr1l	-1.11987	0.0622531				0.507665				1.20584	-0.163331	21.4593	21.6369	21.6462	21.7372	21.7155	21.7797	21.5808	21.7441	0.105308	0.0326593	3				3	2	10.7	10.7	8.3	42.874	0	16.003	197030000	11	2	1	2	3	3	1	2	1	2	3	3	1
Q9CQA5	Mediator of RNA polymerase II transcription subunit 4	Med4	1.39635	0.062456				0.266876				1.20443	0.481665	21.1304	21.4206	21.4066	20.6629	20.6876	21.1622	21.3192	20.8376	0.163646	0.281414	2				2	2	12.2	12.2	12.2	29.781	0	5.5547	102250000	5	2	2	2	2	2	2	2	2	2	2	2	2
Q3U0M8;Q80Y81;B1ATP7	Zinc phosphodiesterase ELAC protein 2	Elac2	1.14773	0.0624705				0.454362				1.20432	0.198786	24.7889	24.7097	24.8196	24.6565	24.434	24.6312	24.7727	24.5739	0.0567064	0.12181	15				15	15	27.7	27.7	27.7	92.718	0	181.24	1419700000	48	12	12	10	15	13	13	12	12	10	15	13	13
Q8BIW1	Protein prune homolog	Prune	1.22201	0.0625143				0.372123				1.20402	0.289258	23.9379	23.9561	24.2693	23.6967	23.7997	23.7992	24.0544	23.7652	0.186352	0.059316	11				11	11	28.2	28.2	28.2	50.239	0	31.621	700560000	34	7	10	10	10	8	10	7	10	10	10	8	10
Q8BMP9;Q5U412;Q3UA28;Q3U9H4;Q3U573;Q3TUR1;Q3TG02;Q3U547;P46978;Q3TVN9	Dolichyl-diphosphooligosaccharide--protein glycosyltransferase subunit STT3A	Stt3a	1.16304	0.0625375				0.436607				1.20386	0.217896	28.3614	28.1289	28.1107	28.0298	27.9366	27.981	28.2004	27.9825	0.139762	0.0466359	13				13	13	20	20	20	80.53	0	166.18	18496000000	134	11	12	12	12	13	12	11	12	12	12	13	12
Q99PB4;Q9ER67;Q3TFU3;A2AG47;A2AG46		Maged2	-1.2653	0.0625741				0.334023				1.20361	-0.339485	25.2047	25.1499	24.958	25.6078	25.487	25.2362	25.1042	25.4437	0.129556	0.18956	11				11	10	28.3	28.3	26.3	63.736	0	201.85	1040400000	63	8	8	9	10	9	9	8	8	9	10	9	9
Q80XL9;Q8BXQ8	Protein FAM53C	Fam53c	4.04142	0.0625866				0.118823				1.20352	2.01486	18.4217	17.8042	19.7696	15.5921	17.265	17.0938	18.6652	16.6503	1.00503	0.920418	1				1	1	20.8	20.8	20.8	5.6035	0	3.5037	6649000	2	0	1	0	1	1	1	0	1	0	1	1	1
Q3UHW2;Q3TT11;P51660	Peroxisomal multifunctional enzyme type 2;(3R)-hydroxyacyl-CoA dehydrogenase;Enoyl-CoA hydratase 2	Hsd17b4	-1.15847	0.0627042				0.443553				1.2027	-0.212227	26.9764	26.9444	26.7492	27.0544	27.0645	27.1877	26.89	27.1022	0.122978	0.074231	18				18	18	35.8	35.8	35.8	79.423	0	173.46	7970800000	113	15	18	17	18	18	18	15	18	17	18	18	18
Q3ULC7;Q9JIK5;Q9CWZ5;Q6PCP0;Q8K2L4	Nucleolar RNA helicase 2	Ddx21	-1.15291	0.0627302				0.453545				1.20252	-0.205278	29.0205	29.1938	29.1192	29.408	29.3446	29.1967	29.1112	29.3165	0.0869136	0.108428	30				30	30	43.4	43.4	43.4	93.594	0	323.31	15051000000	236	26	28	27	29	28	28	26	28	27	29	28	28
A0MNP4;Q9ERF3;Q8BVQ0;D6RDC7	WD repeat-containing protein 61;WD repeat-containing protein 61, N-terminally processed	Wdr61	1.21909	0.0627693				0.373927				1.20225	0.285805	25.7687	25.5872	25.3898	25.3317	25.3028	25.2538	25.5819	25.2961	0.189473	0.0393719	10				10	10	49.8	49.8	49.8	33.772	0	138.27	2482500000	59	8	8	9	10	9	9	8	8	9	10	9	9
P62077	Mitochondrial import inner membrane translocase subunit Tim8 B	Timm8b	1.19011	0.0628591				0.398427				1.20163	0.251095	26.162	26.0781	26.2014	25.7145	26.0025	25.9712	26.1472	25.8961	0.0629931	0.158014	4				4	4	50.6	50.6	50.6	9.2864	0	67.097	725940000	20	4	4	4	4	3	4	4	4	4	4	3	4
Q61753	D-3-phosphoglycerate dehydrogenase	Phgdh	-1.06543	0.0630791				0.673609				1.20011	-0.0914351	30.582	30.5006	30.5769	30.6722	30.6654	30.5962	30.5531	30.6446	0.045601	0.0420417	20				20	20	39.8	39.8	39.8	56.585	0	323.31	70167000000	341	18	20	20	20	20	20	18	20	20	20	20	20
Q8CE64;B2RRU2	Zinc finger protein 276	Znf276;Zfp276	1.14513	0.0631132				0.460325				1.19988	0.195506	18.8897	18.8657	18.8653	18.5381	18.696	18.8001	18.8736	18.6781	0.013983	0.131907	2				2	2	6.4	6.4	6.4	67.338	0	3.8281	18968000	3	1	1	2	1	2	2	1	1	2	1	2	2
Q9D1R2	Protein KTI12 homolog	Kti12	-1.34121	0.0632946				0.294396				1.19863	-0.423535	21.2519	21.5436	21.6727	22.0259	22.0199	21.693	21.4894	21.9129	0.215537	0.190508	4				4	4	24.2	24.2	24.2	38.444	0	8.7365	120000000	13	2	4	3	3	3	4	2	4	3	3	3	4
Q3UCT9;Q3TVJ0;O89051;Q9D1Q3;Q9JME4	Integral membrane protein 2B;BRI2, membrane form;BRI2 intracellular domain;BRI2C, soluble form;Bri23 peptide	Itm2b	1.653	0.0633022				0.197372				1.19858	0.725086	26.5647	25.9393	26.4645	25.2482	25.5773	25.9677	26.3228	25.5977	0.335884	0.360185	8				8	8	46.6	46.6	46.6	30.29	0	58.064	1518700000	30	8	7	7	6	7	7	8	7	7	6	7	7
Q8K2U5		Sec63	-1.25512	0.0633711				0.342675				1.19811	-0.327831	22.4417	22.6204	22.2907	22.9486	22.6664	22.7213	22.4509	22.7788	0.165045	0.149606	21				1	1	53.5	3.9	3.9	59.329	0	4.9168	16838000	5	16	20	18	17	20	18	1	1	1	1	1	1
Q9EPA9;E9QAG0;B5LBC3;Q9EPC0;B1ARD4;B5LBC4;Q9EP87;Q9EQS6;Q9EQL4;Q3UGT8;O55230	DNA repair protein RAD51 homolog 4	Rad51d;TRAD/RAD51L3;Rad5113	1.44132	0.063467				0.24742				1.19745	0.527388	20.371	20.4297	20.2096	19.9645	19.4195	20.0441	20.3368	19.8094	0.114012	0.339949	1				1	1	6.4	6.4	6.4	24.802	0	3.9406	28996000	1	1	1	1	1	0	0	1	1	1	1	0	0
G3X9S2;A0A0R4J1Q7;P06802;Q3V3C8	Ectonucleotide pyrophosphatase/phosphodiesterase family member 1;Alkaline phosphodiesterase I;Nucleotide pyrophosphatase	Enpp1	-1.25983	0.0635167				0.33776				1.19711	-0.333234	23.7816	23.5788	24.0112	24.046	24.1668	24.1585	23.7905	24.1237	0.216356	0.0674424	9				9	9	14.6	14.6	14.6	103.03	0	42.247	920430000	36	5	7	6	8	8	8	5	7	6	8	8	8
Q4V9X1;Q9JJA4	Ribosome biogenesis protein WDR12	Wdr12	-1.2584	0.0635824				0.339349				1.19666	-0.331594	24.3359	24.5283	24.116	24.5885	24.7617	24.6247	24.3267	24.6583	0.206281	0.0913293	7				7	7	30.7	30.7	30.7	47.346	0	130.12	1748700000	45	5	7	6	7	7	7	5	7	6	7	7	7
P51655	Glypican-4;Secreted glypican-4	Gpc4	-1.14189	0.0637057				0.464219				1.19582	-0.191422	27.4961	27.3142	27.5411	27.597	27.6964	27.6322	27.4505	27.6419	0.120171	0.0504311	16				16	15	45.1	45.1	42	62.586	0	323.31	11924000000	143	14	16	16	16	16	16	14	16	16	16	16	16
Q11011;F6QYF8;E9Q039;E9Q6F4	Puromycin-sensitive aminopeptidase	Npepps	-1.07045	0.0637954				0.652606				1.19521	-0.098224	28.498	28.5073	28.4585	28.5304	28.5756	28.6524	28.4879	28.5861	0.0258671	0.0617054	38				38	38	57.5	57.5	57.5	103.32	0	323.31	26482000000	316	33	38	38	37	37	37	33	38	38	37	37	37
Q571B0;Q9ET30;Q8C6F5;Q3UH23	Transmembrane 9 superfamily member 3	Tm9sf3	-1.09411	0.0641712				0.582014				1.19266	-0.129754	27.5277	27.5317	27.4097	27.5833	27.683	27.5921	27.4897	27.6195	0.0692897	0.055182	14				14	14	23.2	23.2	23.2	72.128	0	195.42	8728100000	122	11	14	12	14	14	12	11	14	12	14	14	12
F6SPK0;B1AWT7		Ube2j1	1.10521	0.064236				0.549327				1.19222	0.144315	24.7446	24.7098	24.6808	24.6749	24.5082	24.5192	24.7117	24.5674	0.0319434	0.0932349	5				5	1	27.1	27.1	7.6	28.808	0	26.184	809960000	34	4	5	4	4	4	4	4	5	4	4	4	4
P63024	Vesicle-associated membrane protein 3	Vamp3	-1.18286	0.0642473				0.410005				1.19214	-0.242283	28.2672	28.1872	28.3741	28.431	28.4488	28.6756	28.2762	28.5184	0.093743	0.136354	5				5	3	55.3	55.3	32	11.48	0	158.91	5470500000	64	5	5	5	5	5	5	5	5	5	5	5	5
E9QP49;Q99MS7;G5E8Y6	EH domain-binding protein 1-like protein 1	Ehbp1l1	-1.12214	0.0643594				0.504939				1.19139	-0.16625	26.3074	26.1473	26.2955	26.4892	26.3487	26.411	26.2501	26.4163	0.0892027	0.0703658	23				23	23	21.9	21.9	21.9	184.8	0	323.31	2776000000	101	20	22	19	19	18	19	20	22	19	19	18	19
Q8BUK6;Q5BKS5	Protein Hook homolog 3	Hook3	1.08192	0.0645422				0.617408				1.19016	0.113588	26.6894	26.6132	26.6351	26.5348	26.464	26.598	26.6459	26.5323	0.0392497	0.0670671	20				20	20	33.7	33.7	33.7	83.217	0	95.368	4392500000	79	15	18	16	16	19	19	15	18	16	16	19	19
Q3UPG1;Q3UBC6;Q99L41;P22907	Porphobilinogen deaminase	Hmbs	1.12645	0.0646068				0.498671				1.18972	0.171778	24.0043	23.9122	23.8929	23.8552	23.7838	23.6551	23.9365	23.7647	0.0595063	0.101388	6				6	6	24.4	24.4	24.4	37.78	0	49.123	972350000	36	6	6	6	6	6	6	6	6	6	6	6	6
P70452	Syntaxin-4	Stx4	1.10217	0.0646257				0.559437				1.18959	0.140347	24.5897	24.5964	24.516	24.3747	24.5252	24.3812	24.5674	24.427	0.0445856	0.0850866	7				7	7	32.2	32.2	32.2	34.165	0	64.23	790340000	28	4	5	6	5	6	5	4	5	6	5	6	5
Q8K298	Actin-binding protein anillin	Anln	-1.15468	0.0646977				0.453191				1.18911	-0.207492	25.5024	25.5634	25.6838	25.9005	25.6845	25.787	25.5832	25.7907	0.0922845	0.108025	15				15	15	23.6	23.6	23.6	122.79	0	135.75	1359400000	53	11	15	12	14	15	13	11	15	12	14	15	13
Q9CQR6;A0A0N4SVL9	Serine/threonine-protein phosphatase 6 catalytic subunit;Serine/threonine-protein phosphatase 6 catalytic subunit, N-terminally processed	Ppp6c	-1.10672	0.0649041				0.546529				1.18773	-0.146296	25.093	24.9791	25.0294	25.2704	25.1611	25.1088	25.0338	25.1801	0.0570844	0.0824622	8				8	8	43.3	43.3	43.3	35.159	0	83.072	2475100000	54	8	8	8	6	7	7	8	8	8	6	7	7
Q8BML1	Protein-methionine sulfoxide oxidase MICAL2	Mical2	-1.20128	0.0649495				0.392633				1.18742	-0.264575	25.7996	25.7678	25.5184	26.0307	25.9982	25.8507	25.6953	25.9599	0.15398	0.0959455	20				20	19	25.8	25.8	24.4	110.07	0	209.79	2588300000	67	12	15	13	17	16	14	12	15	13	17	16	14
Q8BK67	Protein RCC2	Rcc2	1.16889	0.065126				0.431283				1.18625	0.22514	27.3938	27.4903	27.4989	27.1113	27.3922	27.2041	27.461	27.2359	0.0583682	0.143094	16				16	16	40.4	40.4	40.4	55.983	0	323.31	14609000000	143	14	15	16	15	15	15	14	15	16	15	15	15
Q91V98	Endosialin	Cd248	1.19828	0.0651938				0.395165				1.18579	0.26096	24.7709	24.8509	25.0335	24.6743	24.7092	24.489	24.8851	24.6242	0.134595	0.118304	5				5	5	7.7	7.7	7.7	81.812	0	33.462	1952900000	20	3	4	5	4	4	5	3	4	5	4	4	5
Q9D6U8	Protein FAM162A	Fam162a	-1.24785	0.0652173				0.353436				1.18564	-0.319442	24.5114	24.4537	24.6734	24.9552	24.6501	24.9915	24.5462	24.8656	0.113856	0.187527	3				3	3	18.7	18.7	18.7	17.725	0	58.471	1641600000	34	2	3	3	3	3	3	2	3	3	3	3	3
Q3UTR5;Q922W5;A2ABZ2	Pyrroline-5-carboxylate reductase;Pyrroline-5-carboxylate reductase 1, mitochondrial	Pycr1	1.1138	0.0653223				0.52802				1.18494	0.155492	25.6348	25.5481	25.7185	25.4052	25.5271	25.5027	25.6338	25.4783	0.0852036	0.0644796	9				6	6	35.3	24.3	24.3	32.373	0	84.409	2913700000	38	8	7	9	9	8	8	5	4	6	6	5	5
E9Q1W7;Q8BM85	TBC domain-containing protein kinase-like protein	Tbck	1.18398	0.0653915				0.410248				1.18448	0.243647	21.7713	21.7024	21.5419	21.3254	21.4005	21.5588	21.6719	21.4282	0.117681	0.11919	5				5	5	5.6	5.6	5.6	100.64	0	11.511	189540000	15	3	5	4	4	4	4	3	5	4	4	4	4
Q3U935;Q3ULK8;A0A0N4SVS6		Cnbp	-1.24184	0.0654056				0.358714				1.18439	-0.312475	29.0128	29.2805	28.96	29.4893	29.4517	29.2497	29.0844	29.3969	0.171881	0.128877	6				6	1	40.6	40.6	8.2	18.742	0	192.79	9986400000	83	6	6	5	6	6	6	6	6	5	6	6	6
A2AJH3;Q3THR4;O70311;Q8CFK1	Glycylpeptide N-tetradecanoyltransferase;Glycylpeptide N-tetradecanoyltransferase 2	Nmt2	-1.16988	0.0654254				0.431113				1.18425	-0.226367	23.6248	23.6799	23.5347	23.6813	23.9279	23.9093	23.6131	23.8395	0.0733128	0.1373	10				6	6	27.3	17.1	17.1	56.984	0	14.735	839500000	19	7	10	10	8	10	10	4	6	6	4	6	6
P14152	Malate dehydrogenase, cytoplasmic	Mdh1	1.15273	0.0654308				0.451771				1.18422	0.205058	28.6634	28.4614	28.6438	28.3314	28.3378	28.4842	28.5895	28.3845	0.111403	0.0864321	10				10	10	29.9	29.9	29.9	36.511	0	49.547	18350000000	111	10	9	9	9	9	9	10	9	9	9	9	9
P12382;Q8CD98	ATP-dependent 6-phosphofructokinase, liver type	Pfkl	-1.28156	0.0655182				0.325366				1.18364	-0.357906	26.3724	26.6227	26.8573	26.9731	26.934	27.0189	26.6175	26.9754	0.24253	0.042484	18				16	16	33.6	30	30	85.359	0	309.82	8891500000	95	11	16	17	16	17	17	9	14	15	14	15	15
Q91X21	Uncharacterized protein KIAA2013	Kiaa2013	1.37284	0.0655758				0.284				1.18326	0.45716	21.575	21.3107	21.3027	20.93	20.6698	21.2172	21.3961	20.939	0.15491	0.273827	2				2	2	4.7	4.7	4.7	69.424	0	3.591	89189000	4	1	1	2	2	2	2	1	1	2	2	2	2
Q921E5;Q78ZC4;Q711M4;P50295	Arylamine N-acetyltransferase 2	Nat2	1.08529	0.0658408				0.605897				1.1815	0.11808	22.4404	22.4587	22.4017	22.3959	22.3057	22.2449	22.4336	22.3155	0.0291062	0.0759992	6				6	6	24.1	24.1	24.1	33.687	0	25.429	330210000	20	6	5	3	4	5	4	6	5	3	4	5	4
G5E8E1;Q8BLV4		Lrrfip1	-1.14326	0.0658763				0.463734				1.18127	-0.193155	23.7428	23.6229	23.7829	24.0108	23.9141	23.8031	23.7162	23.9093	0.0832548	0.103914	12				1	0	37.1	3	0	48.918	0	10.082	540640000	3	8	10	11	11	10	12	1	1	1	1	1	1
E9Q7E9;Q3V3Q7;Q3V3Y3	Phosphofurin acidic cluster sorting protein 2	Pacs2	1.12924	0.0658942				0.493242				1.18115	0.175356	22.5851	22.7038	22.7596	22.4155	22.5717	22.5352	22.6828	22.5075	0.0891204	0.0816885	5				4	4	8.3	7.3	7.3	98.192	0	11.149	194150000	16	4	5	5	5	5	5	4	4	4	4	4	4
A2RTI3;O89017;Q3UE99	Legumain	Lgmn	1.24754	0.0658984				0.35491				1.18113	0.319086	25.2714	25.3249	24.977	24.8775	24.7539	24.9845	25.1911	24.872	0.187275	0.11543	5				5	5	20.7	20.7	20.7	49.372	0	87.447	1881900000	33	4	4	4	4	5	5	4	4	4	4	5	5
F2Z4A3;Q9QXA3		Fat1	1.0955	0.0660006				0.577876				1.18045	0.131587	27.7216	27.548	27.6132	27.4778	27.5223	27.4879	27.6276	27.496	0.0877214	0.0233411	67				67	67	19.7	19.7	19.7	506.26	0	323.31	11172000000	253	57	57	56	58	60	64	57	57	56	58	60	64
E9Q4Q2;Q3TZI3;D3YZC9;D3YZD0;Q3UK67;Q3UI45;Q64213;D3YVH4	Splicing factor 1	Sf1	1.16842	0.0660097				0.434099				1.18039	0.224564	26.6861	26.5378	26.7353	26.2948	26.491	26.4997	26.653	26.4285	0.10283	0.115872	10				10	10	24.6	24.6	24.6	59.698	0	92.048	2687200000	93	9	8	9	8	8	8	9	8	9	8	8	8
Q05CL1;D6RI32;Q6DI71;E9Q6J9;P54265	Myotonin-protein kinase	Dmpk	-1.54589	0.0660139				0.229888				1.18036	-0.628434	19.607	18.9212	19.2924	20.0996	19.6011	20.0053	19.2736	19.902	0.343308	0.264775	2				2	2	6.7	6.7	6.7	60.19	0	8.0189	53534000	2	1	1	2	2	2	2	1	1	2	2	2	2
Q8CHI8	E1A-binding protein p400	Ep400	-1.08669	0.066089				0.604892				1.17987	-0.119935	22.455	22.4718	22.5327	22.6549	22.5237	22.6407	22.4865	22.6064	0.040903	0.071965	5				5	4	2.7	2.7	2.2	337.18	0	55.514	113980000	13	3	2	3	4	3	3	3	2	3	4	3	3
Q921H9	Cytochrome c oxidase assembly factor 7	Coa7	3.61278	0.0661321				0.133099				1.17959	1.85311	23.1204	23.3472	24.0007	23.0147	20.8959	20.9983	23.4894	21.6363	0.457053	1.19486	3				3	3	16.5	16.5	16.5	25.617	0	11.079	208040000	9	2	2	2	3	3	3	2	2	2	3	3	3
A2A7G9;A2A7H1;Z4YN00;Q9QZN4	F-box only protein 6	Fbxo6	1.43324	0.0663037				0.259484				1.17846	0.51928	24.3005	23.6162	23.7949	23.3732	23.3384	23.4422	23.9039	23.3846	0.354925	0.0528152	6				6	6	36.4	36.4	36.4	26.59	0	37.067	721850000	33	4	5	6	4	5	5	4	5	6	4	5	5
Q810A7	ATP-dependent RNA helicase DDX42	Ddx42	1.13386	0.0665331				0.485276				1.17696	0.18124	25.9018	25.6754	25.7649	25.6077	25.5436	25.6471	25.7807	25.5995	0.11402	0.052204	20				20	20	31.3	31.3	31.3	101.96	0	275.36	3109300000	70	17	18	17	19	17	18	17	18	17	19	17	18
Q545R3;Q3TSR4;Q3TD08;B7ZWC0;Q62433;E9Q514	Protein NDRG1	Ndrg1	1.34218	0.0665734				0.297417				1.1767	0.42458	24.5687	24.8546	24.9126	24.2127	24.2312	24.6182	24.7786	24.354	0.184125	0.228997	4				4	4	15.7	15.7	15.7	43.008	0	124.77	1369700000	36	4	4	4	3	3	3	4	4	4	3	3	3
P07742;Q05DU8;Q6NZB3	Ribonucleoside-diphosphate reductase large subunit;Ribonucleoside-diphosphate reductase	Rrm1	1.17781	0.0666712				0.418979				1.17606	0.236106	27.3314	27.0122	27.1712	26.9201	26.9761	26.9103	27.1716	26.9355	0.159599	0.0354634	26				26	26	51.6	51.6	51.6	90.209	0	283.11	8028900000	147	19	24	24	25	24	24	19	24	24	25	24	24
E9PWG6;B2RQA7		Ncapg	1.15405	0.0668511				0.45194				1.17489	0.206704	24.7381	24.6343	24.8548	24.6178	24.4371	24.5522	24.7424	24.5357	0.110302	0.0914413	20				20	20	28.4	28.4	28.4	112.87	0	145.18	1691900000	58	16	14	15	13	14	14	16	14	15	13	14	14
Q9CQS5;Q8BHT4	Serine/threonine-protein kinase RIO2	Riok2	1.22125	0.0668714				0.377166				1.17476	0.288355	22.5456	22.7592	22.9434	22.4531	22.4818	22.4483	22.7494	22.461	0.199073	0.0181164	3				3	3	9	9	9	62.49	0	22.325	144080000	9	2	3	2	3	3	2	2	3	2	3	3	2
D3YUM1;Q91YT0;D3Z1U9;D3Z0K1	NADH dehydrogenase [ubiquinone] flavoprotein 1, mitochondrial	Ndufv1	1.12378	0.0670612				0.505318				1.17353	0.168355	26.7703	26.7	26.7199	26.4593	26.5461	26.6798	26.73	26.5617	0.0362158	0.111077	14				14	14	40.4	40.4	40.4	49.913	0	147.51	6015000000	82	11	13	13	12	13	13	11	13	13	12	13	13
Q6A037;Q5EBQ4	NEDD4-binding protein 1	N4bp1	1.1944	0.0673633				0.399182				1.17158	0.25628	22.1918	22.2979	22.0321	22.0469	21.8892	21.8169	22.1739	21.9176	0.13379	0.117633	5				5	5	8.5	8.5	8.5	99.146	0	12.479	139820000	7	4	3	3	4	5	4	4	3	3	4	5	4
Q6DIC7;E9Q3L2		Pi4ka	1.22759	0.0674575				0.374346				1.17097	0.295829	24.8755	24.7512	25.1064	24.5008	24.6705	24.6744	24.9111	24.6152	0.180279	0.0991575	22				22	22	15.1	15.1	15.1	231.37	0	78.899	1020200000	52	15	16	14	16	17	14	15	16	14	16	17	14
B7ZC21;B7ZC22;Q3TP50;O70139	cAMP-dependent protein kinase inhibitor gamma	Pkig	1.45483	0.0674728				0.255116				1.17087	0.540846	20.4683	20.4856	20.8594	19.8987	19.8771	20.4149	20.6044	20.0636	0.220961	0.304459	1				1	1	28.6	28.6	28.6	5.9364	0.00052183	3.0492	46605000	2	1	1	1	1	1	1	1	1	1	1	1	1
S4R287;Q9CR27;G3UWG7	WASH complex subunit CCDC53	Ccdc53	1.27281	0.0674815				0.335837				1.17082	0.348012	21.9974	21.9663	22.3029	21.6518	21.651	21.9197	22.0888	21.7408	0.186005	0.154926	3				3	3	22.3	22.3	22.3	20.964	0	13.555	194420000	9	2	1	1	3	2	2	2	1	1	3	2	2
Q91XV3	Brain acid soluble protein 1	Basp1	-1.06248	0.0675599				0.686978				1.17031	-0.0874354	32.0222	32.0624	32.0413	32.1186	32.0781	32.1914	32.0419	32.1294	0.0200854	0.0574351	11				11	11	71.7	71.7	71.7	22.086	0	303.12	24657000000	224	11	11	11	11	11	11	11	11	11	11	11	11
Q5F285	Transmembrane protein 256	Tmem256	1.40435	0.06774				0.276292				1.16915	0.489898	23.557	23.611	23.8073	22.8833	23.116	23.5063	23.6584	23.1685	0.131765	0.314794	1				1	1	7.1	7.1	7.1	11.655	0	5.3193	361890000	20	1	1	1	1	1	1	1	1	1	1	1	1
Q3TE85;Q566K0;P17095	High mobility group protein HMG-I/HMG-Y	Hmga1	-1.50438	0.0677534				0.238769				1.16907	-0.58917	26.6259	26.9887	26.6341	27.4847	27.5968	26.9347	26.7496	27.3387	0.207138	0.354338	4				4	3	23.6	23.6	23.6	11.485	0	43.607	6436500000	71	4	4	4	4	4	4	4	4	4	4	4	4
Q3UWX7;P10711;E9PYD5;Q3UPE0	Transcription elongation factor A protein 1	Tcea1	1.1587	0.0679232				0.450606				1.16798	0.212503	27.7017	27.7199	27.4809	27.4585	27.4601	27.3464	27.6341	27.4216	0.133069	0.0651874	15				15	15	45.5	45.5	45.5	33.88	0	266.4	5478500000	111	15	15	15	15	15	14	15	15	15	15	15	14
Q9R118	Serine protease HTRA1	Htra1	-1.28646	0.0679345				0.325814				1.16791	-0.363403	27.7441	27.2911	27.4066	27.7584	27.9446	27.829	27.4806	27.844	0.235348	0.0939735	13				13	13	31.7	31.7	31.7	51.213	0	154.29	9053900000	103	11	11	10	11	12	11	11	11	10	11	12	11
A0A0A6YY47;E9QB01;E9Q589;A0A0A6YWU2		Ncam1	-1.56754	0.0679723				0.229747				1.16767	-0.648503	24.885	25.1275	25.4301	26.12	25.8606	25.4076	25.1476	25.7961	0.273132	0.360547	24				1	1	37.1	2.5	2.5	93.491	0	91.122	3105100000	24	21	23	23	23	24	24	1	1	1	1	1	1
A2APX3;Q3U5K7;Q9EPX9;P21460	Cystatin-C	Cst3	1.57065	0.0680569				0.229333				1.16713	0.651365	21.5363	22.0002	21.5972	21.2299	20.6265	21.3233	21.7112	21.0599	0.252085	0.378222	1				1	1	16.7	16.7	16.7	11.141	0	4.4292	167800000	7	1	1	1	1	1	1	1	1	1	1	1	1
Q3UB90;Q3UB67;Q3UB15;Q3T9U9;P27659;Q3U9L3	60S ribosomal protein L3	Rpl3	1.1417	0.0681631				0.469654				1.16645	0.191178	30.4702	30.4471	30.679	30.3836	30.3307	30.3084	30.5321	30.3409	0.127769	0.0386435	14				14	14	41.7	41.7	41.7	46.079	0	323.31	38043000000	184	11	14	13	13	13	11	11	14	13	13	13	11
Q545T0;P55097	Cathepsin K	Ctsk	1.44182	0.0681992				0.259758				1.16622	0.527886	23.6729	24.2978	24.0359	23.6972	23.3491	23.3766	24.0022	23.4743	0.313772	0.193529	6				6	6	17.6	17.6	17.6	36.888	0	25.459	942570000	17	6	6	5	4	6	3	6	6	5	4	6	3
Q9JL35	High mobility group nucleosome-binding domain-containing protein 5	Hmgn5	-1.21042	0.068312				0.388663				1.1655	-0.275511	23.4768	23.7539	23.409	23.77	23.8886	23.8075	23.5466	23.8221	0.182729	0.0606347	6				6	6	20.9	20.9	20.9	45.343	0	99.401	488110000	21	6	5	5	6	6	6	6	5	5	6	6	6
B0R091;P61022	Calcineurin B homologous protein 1	Chp1	1.19685	0.0683248				0.399211				1.16542	0.259239	23.9859	23.8541	24.1285	23.6648	23.6592	23.8667	23.9895	23.7302	0.137255	0.11825	6				6	6	39.8	39.8	39.8	21.997	0	71.837	905670000	22	4	5	6	4	5	6	4	5	6	4	5	6
B9EHX4;Q62388	Serine-protein kinase ATM	Atm	-1.26323	0.068471				0.346813				1.16449	-0.337121	20.9571	20.8129	21.1167	21.3973	21.0913	21.4094	20.9622	21.2994	0.151974	0.180273	3				3	3	1	1	1	349.07	0	6.3163	43302000	4	2	2	1	3	2	1	2	2	1	3	2	1
Q8QZV7;F6W761	Protein asunder homolog	Asun	1.78625	0.0685271				0.192065				1.16414	0.836936	21.7335	20.7935	21.0922	20.017	20.6836	20.4078	21.2064	20.3695	0.480264	0.334968	5				5	5	7.7	7.7	7.7	82.779	0	9.2217	134280000	5	3	3	3	3	3	3	3	3	3	3	3	3
E9QL31;A0A0R4J104;P98078;F6TQN9;Q3TRI2;E9PX84;Q3TRE6;Q3TMQ2;Q3TN55	Disabled homolog 2	Dab2	1.15456	0.0689992				0.453388				1.16116	0.207349	25.9883	25.883	25.9999	25.5996	25.815	25.8345	25.957	25.7497	0.0644302	0.130392	14				14	14	29.5	29.5	29.5	79.992	0	71.964	2965600000	57	12	12	11	12	12	13	12	12	11	12	12	13
Q9CXP8;G3UZK1	Guanine nucleotide-binding protein G(I)/G(S)/G(O) subunit gamma-10;Guanine nucleotide-binding protein subunit gamma	Gng10;Gm20503	1.44821	0.0691914				0.260049				1.15995	0.534273	26.3583	26.3491	26.7895	25.768	25.8431	26.283	26.499	25.9647	0.251688	0.278194	3				3	3	64.7	64.7	64.7	7.2293	0	51.139	457920000	23	3	3	3	3	3	3	3	3	3	3	3	3
Q3UDE0;Q3TY06;Q3TTM6;Q9DC61;Q8BK51;A2AIW9	Mitochondrial-processing peptidase subunit alpha	Pmpca	-1.18507	0.0693843				0.413951				1.15874	-0.244973	24.6327	24.6378	24.6345	24.9266	25.024	24.6893	24.635	24.88	0.00255613	0.172175	10				10	10	25.6	25.6	25.6	51.551	0	61.359	1634200000	39	7	8	7	7	9	9	7	8	7	7	9	9
C4IXU1;E9Q1A0;B7ZNY0;G3X9L9;B2RUJ9;Q80YT7;Q3UR03	Myomegalin	Pde4dip	-1.09627	0.0697636				0.579633				1.15637	-0.132605	24.7018	24.5808	24.5756	24.6856	24.7672	24.8031	24.6194	24.752	0.0713921	0.0602247	6				6	6	5.8	5.8	5.8	126.65	0	10.576	894150000	12	3	5	2	3	4	3	3	5	2	3	4	3
Q3TCD4;Q9WUR2;E9PYC6;E9Q858;E9PUY9;E9PYA9;E9PVM6;E9Q7A8	Enoyl-CoA delta isomerase 2, mitochondrial	Eci2	1.15249	0.0699771				0.456179				1.15504	0.204755	24.685	24.5278	24.573	24.2622	24.4104	24.4989	24.5952	24.3905	0.0809136	0.119586	6				6	6	18.3	18.3	18.3	41.779	0	14.038	1021300000	37	6	5	6	5	6	6	6	5	6	5	6	6
Q9WUD1;Q3TYJ0	STIP1 homology and U box-containing protein 1	Stub1	1.04681	0.0700021				0.760511				1.15489	0.0659974	26.1962	26.1935	26.1568	26.15	26.128	26.0706	26.1822	26.1162	0.0220211	0.0410075	16				16	16	55.9	55.9	55.9	34.909	0	138.7	4141000000	90	13	14	14	15	15	15	13	14	14	15	15	15
F8WGD9;Q3TDP3;Q9D1E8	1-acyl-sn-glycerol-3-phosphate acyltransferase epsilon	Agpat5	-2.34741	0.0700504				0.165093				1.15459	-1.23107	18.6651	18.9733	19.6551	19.5651	20.9558	20.4658	19.0978	20.3289	0.506594	0.705405	3				3	3	8.6	8.6	8.6	33.845	0	3.3652	62031000	5	0	1	1	1	3	2	0	1	1	1	3	2
A0A087WNT1;P83940;A0A087WQE6	Transcription elongation factor B polypeptide 1	Tceb1	-1.06076	0.070262				0.696733				1.15328	-0.0850945	27.8586	27.7445	27.7808	27.8854	27.8906	27.8632	27.7947	27.8798	0.0583044	0.0145768	6				6	6	69.4	69.4	69.4	14.94	0	204.27	13799000000	104	6	6	4	5	6	6	6	6	4	5	6	6
A2AQA7;Q8CFQ3	Intron-binding protein aquarius	Aqr	1.32068	0.0703235				0.313615				1.1529	0.401285	22.9982	22.8147	23.3095	22.5107	22.6307	22.7771	23.0408	22.6395	0.25014	0.133437	7				7	7	7.3	7.3	7.3	161.85	0	14.432	458330000	16	5	7	4	5	5	4	5	7	4	5	5	4
P40240	CD9 antigen	Cd9	1.14608	0.0705011				0.464				1.1518	0.196712	25.1349	25.1993	24.9648	24.8376	24.8973	24.974	25.0997	24.903	0.121157	0.068355	4				4	4	26.1	26.1	26.1	25.258	0	82.812	2078600000	22	3	3	3	3	3	3	3	3	3	3	3	3
Q3UM23;Q91VI7	Ribonuclease inhibitor	Rnh1	1.12381	0.0705483				0.50709				1.15151	0.168393	30.5693	30.3973	30.6206	30.3357	30.3666	30.3798	30.5291	30.3607	0.116937	0.0226607	27				27	27	90.4	90.4	90.4	49.843	0	323.31	51561000000	359	27	27	27	27	27	27	27	27	27	27	27	27
Q6PDL0	Cytoplasmic dynein 1 light intermediate chain 2	Dync1li2	1.10149	0.070615				0.565474				1.1511	0.139462	28.328	28.4513	28.5141	28.3229	28.2688	28.2833	28.4311	28.2917	0.0946264	0.028007	17				16	16	49.4	46.7	46.7	54.218	0	124.46	6390600000	97	14	16	15	17	17	17	13	15	14	16	16	16
Q8C3Y4	Kinetochore-associated protein 1	Kntc1	-1.14363	0.0707877				0.469155				1.15004	-0.193623	22.395	22.6121	22.501	22.601	22.7296	22.7584	22.5027	22.6963	0.10854	0.0838172	7				7	7	3.9	3.9	3.9	250.36	0	15.122	171720000	13	3	6	6	6	4	5	3	6	6	6	4	5
P18155;Q3U8E7	Bifunctional methylenetetrahydrofolate dehydrogenase/cyclohydrolase, mitochondrial;NAD-dependent methylenetetrahydrofolate dehydrogenase;Methenyltetrahydrofolate cyclohydrolase	Mthfd2	-1.26035	0.0708415				0.352859				1.14971	-0.333821	24.4119	24.3987	24.0309	24.6874	24.6495	24.506	24.2805	24.6143	0.216285	0.0956726	8				8	8	41.4	41.4	41.4	37.863	0	56.373	1815600000	34	7	8	8	8	8	8	7	8	8	8	8	8
Q9Z0H8;Q6A090	CAP-Gly domain-containing linker protein 2	Clip2;mKIAA0291	-1.08154	0.0708599				0.623153				1.1496	-0.113084	25.2325	25.2682	25.1208	25.3338	25.2944	25.3325	25.2072	25.3203	0.0769357	0.022376	21				18	18	25.6	22.4	22.4	115.91	0	144.94	2057600000	70	15	17	20	17	16	17	13	14	17	14	13	14
Q91VK1;Q2L4X1;Q3V199;Q3TRM2	Basic leucine zipper and W2 domain-containing protein 2	Bzw2	-1.08684	0.0709116				0.605964				1.14928	-0.120144	26.7374	26.8034	26.901	26.9252	26.9588	26.9182	26.8139	26.9341	0.0823387	0.0216984	14				13	13	35.8	34.1	34.1	48.063	0	123.55	7172700000	102	13	14	14	13	12	14	12	13	13	12	11	13
D3Z598;E9QPS5;B2RU79;Q8K4G1;Q3UGU1;E9Q6B8	Latent-transforming growth factor beta-binding protein 4	Ltbp4	-1.10776	0.0709203				0.549418				1.14923	-0.14764	24.1662	24.2318	24.1943	24.3161	24.2635	24.4557	24.1975	24.3451	0.0329208	0.0993288	10				10	10	9.3	9.3	9.3	166.77	0	51.39	731180000	30	10	9	9	10	10	8	10	9	9	10	10	8
Q3U3B9;Q9D5V6	Synapse-associated protein 1	Syap1	-1.083	0.0709301				0.618669				1.14917	-0.115029	26.023	26.1019	26.116	26.198	26.2582	26.1298	26.0803	26.1953	0.0501635	0.0642745	14				14	14	36.2	36.2	36.2	41.292	0	212.36	3078300000	47	12	12	12	10	13	12	12	12	12	10	13	12
Q8BTG3	T-complex protein 11-like protein 1	Tcp11l1	1.21558	0.0713222				0.388969				1.14678	0.281645	20.2307	20.1145	20.144	19.7702	19.7724	20.1016	20.1631	19.8814	0.0604	0.190713	3				3	3	6.9	6.9	6.9	56.331	0	9.6523	68019000	7	2	2	1	2	1	1	2	2	1	2	1	1
P11214	Tissue-type plasminogen activator;Tissue-type plasminogen activator chain A;Tissue-type plasminogen activator chain B	Plat	1.29233	0.0714893				0.327059				1.14576	0.369976	23.1437	23.2669	23.0957	22.5258	22.8609	23.0096	23.1688	22.7988	0.0882753	0.247768	4				4	4	8.8	8.8	8.8	63.096	0	16.209	427690000	12	3	4	3	3	4	3	3	4	3	3	4	3
Q9CY93;Q5M9K9;P62900;A0A0A6YX26;A0A0A6YXL3	60S ribosomal protein L31	Rpl31	1.14772	0.071605				0.464072				1.14506	0.198769	30.9845	30.7414	30.917	30.6226	30.6723	30.7518	30.881	30.6822	0.125498	0.0651374	5				5	5	39.2	39.2	39.2	14.411	0	46.497	43778000000	126	5	5	5	5	5	5	5	5	5	5	5	5
Q99JY8	Lipid phosphate phosphohydrolase 3	Ppap2b	1.23637	0.0718267				0.373597				1.14371	0.306109	25.0343	24.9277	24.6576	24.4941	24.5273	24.6799	24.8732	24.5671	0.194203	0.0990621	5				5	5	15.7	15.7	15.7	35.216	0	13.792	1714400000	35	5	5	5	4	5	5	5	5	5	4	5	5
Q8BHL5;F6YXR3	Engulfment and cell motility protein 2	Elmo2	1.16226	0.0718814				0.451594				1.14338	0.216934	25.6849	25.5062	25.7326	25.3315	25.4143	25.527	25.6412	25.4243	0.119385	0.0981379	16				16	14	31.7	31.7	29.4	83.886	0	201.65	2754900000	79	12	15	16	13	14	15	12	15	16	13	14	15
Q8BTS6;O89013	Leptin receptor gene-related protein	Leprot	1.24834	0.0720531				0.367159				1.14235	0.320014	24.3829	24.7044	24.6273	24.3138	24.0755	24.3653	24.5716	24.2515	0.16785	0.15458	2				2	2	17.7	17.7	17.7	8.6709	0	13.142	795170000	12	2	2	2	2	2	2	2	2	2	2	2	2
Q7TN11;B2RY08;E9QMR2;B2RY79;B2RXS7;F8VPN7;Q8BIK4	Dedicator of cytokinesis protein 9	Dock9	1.49354	0.0723507				0.251835				1.14056	0.578738	25.9112	25.4974	25.8925	25.1269	24.8822	25.5557	25.767	25.1883	0.233671	0.340925	3				3	3	2.5	2.5	2.5	219.06	0.0098839	1.3106	2731900000	5	2	2	3	3	3	3	2	2	3	3	3	3
P12399;A0A0R4J245;P12400	Protein CTLA-2-alpha;Protein CTLA-2-beta	Ctla2a;Ctla2b	-2.18773	0.0723874				0.174326				1.14034	-1.12944	20.1761	19.9208	21.2291	21.5591	21.1655	21.9897	20.442	21.5714	0.693477	0.412266	2				2	2	24.8	24.8	24.8	15.883	0	25.68	97741000	4	2	1	0	1	2	2	2	1	0	1	2	2
Q3UJR8;Q64152	Transcription factor BTF3	Btf3	-1.31787	0.0725371				0.318706				1.13944	-0.398209	27.5587	27.8631	27.3268	28.0485	28.0202	27.8746	27.5829	27.9811	0.268949	0.0932877	5				5	5	62.3	62.3	62.3	17.699	0	323.31	8185500000	95	4	5	5	5	5	5	4	5	5	5	5	5
Q3TDN0	Protein dispatched homolog 1	Disp1	-1.67023	0.0727262				0.217818				1.13831	-0.740047	18.9168	19.4926	19.2651	19.5088	20.3937	19.9922	19.2248	19.9649	0.289999	0.443105	2				2	2	1.8	1.8	1.8	170.13	0	5.4065	71100000	2	1	2	2	1	2	2	1	2	2	1	2	2
O88958;Q6A0D9;D3Z0R5;Q8BK00;Q3TKA0	Glucosamine-6-phosphate isomerase 1;Glucosamine-6-phosphate isomerase	Gnpda1	1.17981	0.0727293				0.428338				1.13829	0.238556	25.8693	25.8737	26.0468	25.5702	25.6631	25.8407	25.9299	25.6914	0.101235	0.137453	9				9	7	45.3	45.3	37.4	32.549	0	123.94	4039500000	39	5	8	8	8	8	8	5	8	8	8	8	8
Q9CWG8	NADH dehydrogenase [ubiquinone] complex I, assembly factor 7	Ndufaf7	1.14505	0.0727507				0.469273				1.13816	0.195413	22.8358	22.8647	22.6989	22.5122	22.5773	22.7235	22.7998	22.6044	0.0885519	0.108247	5				5	5	16.1	16.1	16.1	48.384	0	15.468	487930000	13	3	4	4	3	4	4	3	4	4	3	4	4
Q8VEK0;D3YVV1	Cell cycle control protein 50A	Tmem30a	1.11012	0.0728253				0.54535				1.13772	0.150714	26.5134	26.3328	26.3945	26.2699	26.3158	26.2029	26.4136	26.2628	0.0917577	0.0567803	4				4	4	14	14	14	41.06	0	87.594	355860000	23	3	4	4	3	4	3	3	4	4	3	4	3
Q8QZS3	Folliculin	Flcn	1.25424	0.0728474				0.360494				1.13759	0.326817	21.557	21.2481	21.6791	21.0886	21.1813	21.234	21.4947	21.1679	0.222131	0.0736247	2				2	2	3.5	3.5	3.5	64.327	0.00068611	2.8116	160030000	3	1	1	2	1	1	2	1	1	2	1	1	2
G3UWE1;Q52L67;Q9CY27;Q9CWN2	Very-long-chain enoyl-CoA reductase	Tecr	1.31596	0.0729615				0.320947				1.13691	0.396116	24.1714	24.6604	24.276	24.11	23.8914	23.918	24.3693	23.9732	0.257516	0.119293	5				5	5	14	14	14	34.244	0	6.8616	1366200000	18	3	4	4	4	4	5	3	4	4	4	4	5
Q8K0B2	Probable lysosomal cobalamin transporter	Lmbrd1	1.31019	0.07305				0.323984				1.13638	0.389779	22.2242	22.2564	22.1256	21.8311	21.5324	22.0733	22.2021	21.8123	0.0681657	0.270951	1				1	1	3.4	3.4	3.4	61.062	0	11.84	255980000	8	1	1	1	1	1	1	1	1	1	1	1	1
D3YYN2;D3Z6U7;F6RYG0;A8C1S6;Q6PGD0	All-trans retinoic acid-induced differentiation factor	Atraid	1.25932	0.0731711				0.357877				1.13566	0.332642	21.169	20.9238	21.0031	20.4693	20.8542	20.7745	21.032	20.6993	0.125144	0.203135	1				1	1	12.3	12.3	12.3	7.1943	0.0026446	2.0853	70061000	6	1	1	1	1	1	1	1	1	1	1	1	1
Q3UGV7;G5E8R8;Q6P5G6	UBX domain-containing protein 7	Ubxn7	1.15948	0.0734399				0.45203				1.13407	0.213481	23.5908	23.4726	23.5971	23.4534	23.378	23.1887	23.5535	23.34	0.0701338	0.136356	5				5	5	13.3	13.3	13.3	54.842	0	40.707	600490000	16	4	4	4	4	5	3	4	4	4	4	5	3
Q99LB6	Methionine adenosyltransferase 2 subunit beta	Mat2b	1.24925	0.0734448				0.367653				1.13404	0.321061	24.4742	24.4812	24.093	24.0296	23.966	24.0897	24.3495	24.0284	0.222161	0.0618601	5				5	5	21.3	21.3	21.3	37.392	0	18.65	1272400000	12	5	3	3	4	4	2	5	3	3	4	4	2
Q78P93;Q3U646;Q3TWT5;Q9WV54;Q3U8A7	Acid ceramidase;Acid ceramidase subunit alpha;Acid ceramidase subunit beta	Asah1	1.21172	0.0738793				0.393771				1.13148	0.277058	28.0256	27.7959	27.6294	27.5536	27.5244	27.5418	27.817	27.5399	0.198913	0.0146985	12				12	12	27.9	27.9	27.9	44.669	0	83.314	10702000000	102	11	12	12	12	10	12	11	12	12	12	10	12
Q99JT9;F7ARY2	1,2-dihydroxy-3-keto-5-methylthiopentene dioxygenase	Adi1	1.37113	0.0739946				0.297449				1.1308	0.455365	24.9361	24.3014	24.7026	24.1467	24.1584	24.269	24.6467	24.1914	0.320999	0.0674848	4				4	4	26.8	26.8	26.8	21.523	0	10.673	307790000	12	3	4	2	3	3	3	3	4	2	3	3	3
Q14C53;A0A068BIT0;Q31125	Zinc transporter SLC39A7	Slc39a7	1.2672	0.074035				0.352445				1.13056	0.341649	25.9937	26.0457	26.2452	25.5613	25.7254	25.973	26.0949	25.7532	0.132782	0.20727	4				4	4	18.1	18.1	18.1	50.686	0	84.185	3430400000	49	3	4	3	3	3	4	3	4	3	3	3	4
A4FUW1;A2ACM0;Q8K4Q0	Regulatory-associated protein of mTOR	Rptor	1.37216	0.0740351				0.297731				1.13056	0.456449	23.4085	22.826	23.0137	22.464	22.7031	22.7116	23.0827	22.6263	0.297317	0.140555	7				7	7	7.4	7.4	7.4	149.24	0	26.591	431240000	16	5	6	5	7	5	4	5	6	5	7	5	4
P49586;D3Z3T5	Choline-phosphate cytidylyltransferase A	Pcyt1a	1.30458	0.074089				0.324948				1.13025	0.383586	25.5863	25.4873	25.5528	24.8858	25.1604	25.4294	25.5421	25.1585	0.0503801	0.271817	10				10	10	41.4	41.4	41.4	41.666	0	41.889	1464700000	37	7	9	10	8	10	9	7	9	10	8	10	9
Q62266	Cornifin-A	Sprr1a	-1.20333	0.0741675				0.398517				1.12979	-0.267034	22.9158	22.6799	22.656	23.0011	22.8984	23.1533	22.7506	23.0176	0.143605	0.128235	2				2	2	27.1	27.1	27.1	15.765	0	7.3795	131990000	9	2	2	2	1	2	2	2	2	2	1	2	2
Q9CQ91	NADH dehydrogenase [ubiquinone] 1 alpha subcomplex subunit 3	Ndufa3	-1.17874	0.0741927				0.430781				1.12964	-0.237251	23.5923	23.5046	23.7539	23.987	23.7937	23.7818	23.6169	23.8542	0.126467	0.115209	3				3	3	41.7	41.7	41.7	9.3308	0	10.308	931270000	24	3	2	3	3	3	3	3	2	3	3	3	3
Q8BLX7;Q8K388;E9Q0X4	Collagen alpha-1(XVI) chain	Col16a1	1.75793	0.0742567				0.209124				1.12926	0.813874	24.6568	23.8671	23.8445	23.0491	23.7217	23.156	24.1228	23.3089	0.462598	0.361446	5				5	5	5.3	5.3	5.3	155.8	0	14.461	393650000	21	4	4	4	4	4	4	4	4	4	4	4	4
Q3V3R4;Q3V391;Q05DI0	Integrin alpha-1	Itga1	-1.17848	0.0744002				0.430755				1.12843	-0.236933	25.1113	25.3416	25.1925	25.3227	25.4615	25.572	25.2151	25.4521	0.116804	0.124933	10				10	10	10.9	10.9	10.9	130.81	0	60.563	2571700000	42	7	7	6	7	10	6	7	7	6	7	10	6
B1AQR8;G3X9T7;O08573	Galectin;Galectin-9	Lgals9	1.23901	0.0746099				0.373774				1.1272	0.309193	25.4326	25.6952	25.6534	25.467	25.2644	25.1223	25.5937	25.2845	0.14109	0.17325	7				7	7	23	23	23	39.907	0	128.3	2540900000	50	6	7	6	6	5	6	6	7	6	6	5	6
Q3UL50;Q8VCG3	WD repeat-containing protein 74	Wdr74	1.17559	0.0746107				0.435411				1.1272	0.233385	22.2822	21.9896	22.0145	21.9124	21.852	21.8216	22.0954	21.862	0.162201	0.0461998	3				3	3	10.9	10.9	10.9	37.791	0	27.528	280540000	12	3	3	2	2	3	3	3	3	2	2	3	3
P23116;Q3UL99;Q6A0B9;Q3UM46;Q3TKF9;Q3UEK3	Eukaryotic translation initiation factor 3 subunit A	Eif3a	1.08587	0.0746997				0.610332				1.12668	0.118852	28.5654	28.5983	28.6972	28.5248	28.4422	28.5374	28.6203	28.5015	0.0686061	0.0517348	42				42	42	32.1	32.1	32.1	161.93	0	323.31	26561000000	271	38	38	38	40	38	37	38	38	38	40	38	37
Q3TVB4;Q8VE70;F8WI55	Programmed cell death protein 10	Pdcd10	1.1254	0.0748145				0.507669				1.12601	0.170436	25.9659	25.8322	25.8533	25.7312	25.8034	25.6054	25.8838	25.7134	0.0718545	0.10019	7				7	7	46.9	46.9	46.9	18.922	0	69.529	2534900000	33	6	7	7	6	7	7	6	7	7	6	7	7
Q6P5I3;P28474	S-(hydroxymethyl)glutathione dehydrogenase;Alcohol dehydrogenase class-3	Adh5	1.1567	0.074967				0.454797				1.12513	0.210018	28.1521	28.0175	28.2237	27.8805	27.8368	28.0459	28.1311	27.9211	0.104653	0.110297	12				12	10	55.1	55.1	52.4	39.547	0	211.38	14312000000	128	10	12	10	12	11	11	10	12	10	12	11	11
Q80U35	Rho guanine nucleotide exchange factor 17	Arhgef17	-1.14165	0.075232				0.481646				1.1236	-0.191117	24.9844	24.927	24.8409	25.2449	25.0452	25.0355	24.9174	25.1085	0.072253	0.118218	19				19	19	11.7	11.7	11.7	221.67	0	74.918	1243600000	72	16	14	15	15	15	17	16	14	15	15	15	17
Q9ER41;Q3TAL5;Q8CBP2	Torsin-1B	Tor1b	1.16611	0.0752653				0.450085				1.1234	0.221699	24.2857	24.0053	24.128	23.8772	23.8689	24.0079	24.1397	23.918	0.140581	0.0779518	6				6	6	22	22	22	37.817	0	63.712	1137500000	45	4	6	6	6	5	5	4	6	6	6	5	5
Q8BP21;Q545C3;P30285;E9Q9E4;E9PZX7;Q9D193;Q9CYR7	Cyclin-dependent kinase 4	Cdk4	-1.15161	0.07536				0.463552				1.12286	-0.20365	25.0391	25.1933	24.9398	25.2038	25.3449	25.2344	25.0574	25.261	0.127753	0.0741869	11				10	10	53.1	50.5	50.5	33.77	0	105.62	2191700000	46	8	10	11	10	10	11	7	9	10	9	9	10
A0A0J9YU93;Q9D8W7	OCIA domain-containing protein 2	Ociad2	1.26377	0.0755318				0.35776				1.12187	0.337729	20.5199	20.6259	20.5764	19.9987	20.2329	20.4774	20.5741	20.2363	0.0530279	0.239409	2				2	2	20.7	20.7	20.7	9.8752	0	8.0535	122170000	8	1	2	2	2	2	2	1	2	2	2	2	2
Q8CA72;F6TZU3	Gigaxonin	Gan	1.32472	0.0758067				0.320518				1.12029	0.405691	23.1962	22.6945	22.6977	22.5097	22.3913	22.4704	22.8628	22.4571	0.28873	0.0603439	5				5	5	13.2	13.2	13.2	67.67	0	22.482	359070000	14	2	5	4	4	4	4	2	5	4	4	4	4
A0A0R4J0Q6;Q80VI1	E3 ubiquitin-protein ligase TRIM56	Trim56	-1.1348	0.0759009				0.493298				1.11975	-0.182442	23.6705	23.6618	23.5758	23.8841	23.8936	23.6778	23.636	23.8185	0.0523722	0.121942	9				9	9	20.4	20.4	20.4	79.528	0	41.16	608620000	27	6	7	5	6	7	7	6	7	5	6	7	7
E9Q649	Beta-1,3-galactosyl-O-glycosyl-glycoprotein beta-1,6-N-acetylglucosaminyltransferase 4	Gcnt4	-1.2562	0.0762547				0.366434				1.11773	-0.329069	19.5697	19.9528	19.9032	20.2748	20.0678	20.0704	19.8086	20.1376	0.208316	0.118787	2				2	2	5.3	5.3	5.3	52.831	0	3.9199	73295000	3	2	1	2	2	2	2	2	1	2	2	2	2
Q3UNF2;P97470	Serine/threonine-protein phosphatase;Serine/threonine-protein phosphatase 4 catalytic subunit	Ppp4c	-1.1362	0.0765926				0.491037				1.11581	-0.184221	25.3279	25.2488	25.282	25.6128	25.4355	25.3631	25.2863	25.4705	0.0397187	0.128479	10				8	8	44.3	39.4	39.4	35.08	0	30.325	988140000	33	9	9	10	9	8	9	7	7	8	7	6	7
A2ALF0;F6TQL3;A2ALF2;Q6NZB0;A2ALF3;F7CXJ2	DnaJ homolog subfamily C member 8	Dnajc8	1.69936	0.0768889				0.224367				1.11414	0.764991	23.6957	22.609	23.2012	22.3277	22.3302	22.5531	23.1687	22.4037	0.54409	0.129396	4				4	4	23.3	23.3	23.3	25.835	0	35.436	411470000	14	2	3	2	3	4	3	2	3	2	3	4	3
Q3UG81;Q3TPZ2;Q07832	Serine/threonine-protein kinase PLK;Serine/threonine-protein kinase PLK1	Plk1	-1.16271	0.0771557				0.452617				1.11263	-0.217488	22.8965	22.8636	23.1276	23.1864	23.1089	23.2448	22.9626	23.18	0.143874	0.0681851	4				4	4	10.1	10.1	10.1	68.285	0	14.614	147470000	10	3	3	2	3	3	3	3	3	2	3	3	3
Q543M3;Q3UHZ4;Q3U5U9;Q3TT75;P06797;Q3UWH6;Q9D0C0;Q3TNC8;Q3TVJ1	Cathepsin L1;Cathepsin L1 heavy chain;Cathepsin L1 light chain	Ctsl	1.27979	0.0771583				0.349563				1.11262	0.35591	28.4942	28.2451	28.5833	27.9696	27.9778	28.3075	28.4409	28.0849	0.175301	0.192757	11				11	11	50.9	50.9	50.9	37.547	0	199.4	7997000000	125	7	11	11	11	11	11	7	11	11	11	11	11
Q9EQ09	Oxidized low-density lipoprotein receptor 1;Oxidized low-density lipoprotein receptor 1, soluble form	Olr1	1.69961	0.0771626				0.225047				1.11259	0.765202	20.7155	21.1147	21.2534	20.4358	20.638	19.7142	21.0279	20.2627	0.279266	0.485616	1				1	1	5.5	5.5	5.5	41.643	0.00068318	2.7357	90849000	1	1	1	1	1	1	0	1	1	1	1	1	0
Q542H2;Q3UIT9;Q3TN31;Q9Z2U0;Q3THL2	Proteasome subunit alpha type;Proteasome subunit alpha type-7	Psma7	-1.05735	0.0772114				0.715919				1.11232	-0.0804469	28.4822	28.5919	28.5594	28.626	28.6416	28.6074	28.5445	28.625	0.0563599	0.0171383	12				12	12	55.2	55.2	55.2	27.855	0	279.81	21226000000	165	12	12	12	12	12	12	12	12	12	12	12	12
B2RT97;Q9WVJ2;E9Q5I9	26S proteasome non-ATPase regulatory subunit 13	Psmd13	-1.0672	0.077246				0.673304				1.11212	-0.0938352	28.3426	28.3942	28.4434	28.4832	28.5359	28.4427	28.3934	28.4873	0.0504176	0.0467014	22				22	22	66.8	66.8	66.8	42.809	0	323.31	15990000000	198	17	22	22	21	21	22	17	22	22	21	21	22
Q3UMS9;P70191;A0A0A6YWK3;E9QMA6	TNF receptor-associated factor 5	Traf5	-1.31337	0.0773092				0.325584				1.11177	-0.393271	20.4419	20.5095	20.4632	21.1398	20.8858	20.5689	20.4716	20.8648	0.0345435	0.28604	3				3	3	5.7	5.7	5.7	64.144	0	4.931	77802000	3	1	1	2	1	1	2	1	1	2	1	1	2
Q5SU48;Q7TN98;Q3TSF0;Q9D5G2;Q9D5F3;Q3U4E1;Q5SU47;F6T0J8;A1A562;D3Z1R6;D3Z5R9;A0A0R4J102;A0A0H2UH22;E9Q5X2;E9Q969;Q812E0;Q7TN99	Cytoplasmic polyadenylation element-binding protein 4;Cytoplasmic polyadenylation element-binding protein 2;Cytoplasmic polyadenylation element-binding protein 3	Cpeb4;Cpeb3;Cpeb2	-1.29558	0.0773597				0.337683				1.11149	-0.373595	21.9207	21.9845	21.8038	22.1002	22.5727	22.157	21.903	22.2766	0.0916601	0.257973	2				2	2	4.1	4.1	4.1	78.283	0.0006854	2.7937	48493000	5	1	2	2	1	1	2	1	2	2	1	1	2
Q8BH43;Q3T9Z7;Q80UQ8	Wiskott-Aldrich syndrome protein family member 2	Wasf2	1.16363	0.0777019				0.451916				1.10957	0.218636	26.0681	25.9271	25.9617	25.86	25.6028	25.8383	25.9856	25.767	0.0735096	0.142668	11				11	10	31.6	31.6	29	54.073	0	104.87	2762700000	47	11	10	10	10	11	11	11	10	10	10	11	11
A2A536;Q9CZV8;A2A533	F-box/LRR-repeat protein 20	Fbxl20	2.51757	0.0778722				0.171231				1.10862	1.33203	22.553	21.9033	20.7189	20.0769	20.6853	20.4169	21.7251	20.393	0.929926	0.304871	3				3	3	17.1	17.1	17.1	23.265	0	50.836	208840000	4	2	2	2	3	2	1	2	2	2	3	2	1
Q80UI9;Q3TDI2;P56695;Q3UMA8;Q3UN10	Wolframin	Wfs1	-1.10803	0.0779904				0.556451				1.10796	-0.148003	24.4644	24.3056	24.3127	24.5638	24.5206	24.4424	24.3609	24.5089	0.0897382	0.0615188	15				15	15	22.1	22.1	22.1	100.55	0	85.332	1177300000	49	10	11	10	14	13	14	10	11	10	14	13	14
A0A0R4J069;Q9JLI6;F6ZFP8	Selenocysteine lyase	Scly	-1.36066	0.0781067				0.305279				1.10731	-0.444305	21.1903	21.2002	20.7203	21.494	21.6521	21.2975	21.0369	21.4812	0.274286	0.177681	3				3	3	8.8	8.8	8.8	47.203	0	6.9012	120640000	10	2	2	3	2	2	3	2	2	3	2	2	3
Q3U4H0;Q61166	Microtubule-associated protein RP/EB family member 1	Mapre1	-1.11369	0.0783649				0.53955				1.10588	-0.15535	29.411	29.3046	29.2928	29.5407	29.5508	29.383	29.3362	29.4915	0.0651064	0.0940835	14				14	13	64.6	64.6	61.2	30.016	0	286.53	24844000000	153	13	14	14	13	13	14	13	14	14	13	13	14
Q6PDR1;Q3TEL5;Q9Z0M5	Lipase;Lysosomal acid lipase/cholesteryl ester hydrolase	Lipa	2.11498	0.078419				0.191397				1.10558	1.08065	25.5438	24.0416	24.3855	23.4381	23.6499	23.641	24.657	23.5763	0.787039	0.119784	4				4	4	13.6	13.6	13.6	45.339	0	30.633	1339800000	35	4	4	4	3	4	4	4	4	4	3	4	4
A0A0R4J1H0;A2RTC8;Q3KNM2	E3 ubiquitin-protein ligase MARCH5	2005-03-01	-1.26884	0.0786373				0.359126				1.10437	-0.343513	23.4099	23.2838	23.413	23.7398	23.9399	23.4575	23.3689	23.7124	0.073734	0.242369	4				4	4	23.8	23.8	23.8	27.363	0	11.107	827320000	13	3	4	2	4	4	3	3	4	2	4	4	3
Q9ET54	Palladin	Palld	-1.39018	0.0787775				0.29661				1.1036	-0.475271	23.545	23.5655	23.9726	24.1796	23.9101	24.4191	23.6944	24.1696	0.241211	0.254642	24				1	0	24.2	2	0	152.13	0	49.503	502880000	20	22	22	22	20	23	22	1	1	1	1	1	1
A2AW05;Q05DR5;Q08943	FACT complex subunit SSRP1	Ssrp1	1.10269	0.078791				0.570228				1.10352	0.141022	26.1908	26.1223	26.2077	26.1189	25.9328	26.046	26.1736	26.0326	0.0452354	0.0937371	13				13	13	29.5	29.5	29.5	71.527	0	97.542	4318000000	83	12	12	12	12	13	13	12	12	12	12	13	13
Q62371	Discoidin domain-containing receptor 2	Ddr2	-1.17216	0.0787945				0.443723				1.1035	-0.229169	25.5009	25.5105	25.4316	25.6959	25.8804	25.5542	25.481	25.7102	0.0430625	0.163568	18				18	18	30.7	30.7	30.7	96.481	0	220.13	2754900000	103	14	15	17	16	16	16	14	15	17	16	16	16
Q8BUU7;Q3U3H5;Q68FH4;Q3U728;Q8BWB2	N-acetylgalactosamine kinase	Galk2	1.13647	0.0789885				0.492998				1.10244	0.184559	24.5731	24.5901	24.387	24.2465	24.3553	24.3947	24.5167	24.3322	0.112673	0.0767809	9				9	9	37.6	37.6	37.6	49.315	0	188.59	1342000000	37	6	9	9	8	8	8	6	9	9	8	8	8
Q4VAE3	Transmembrane protein 65	Tmem65	1.57607	0.0790088				0.244923				1.10232	0.656335	22.5876	22.2583	23.0314	22.1365	22.1383	21.6334	22.6258	21.9694	0.387929	0.290978	4				4	4	17.9	17.9	17.9	24.918	0	5.3653	362620000	13	4	3	4	3	4	4	4	3	4	3	4	4
Q3TIJ7;P80313;Q3THH8;Q3TET0;Q3TJN2;A0A0N4SV00;Q3UIJ0;Q8C5Q5;Q3UDB1	T-complex protein 1 subunit eta	Cct7	-1.0428	0.0790383				0.783955				1.10216	-0.0604668	30.0415	30.042	30.038	30.0509	30.1156	30.1365	30.0405	30.101	0.00220408	0.0446277	29				29	29	73.3	73.3	73.3	59.652	0	323.31	62726000000	478	25	28	27	27	27	27	25	28	27	27	27	27
Q8CHB6;E9Q2B2;Q5PRE9;Q5RIM6;Q60974;Q3UWZ3;Q3UV08;Q3UV34;F7C134;Q8VDE8;E9Q9Y2	Nuclear receptor corepressor 1	Ncor1	-1.21076	0.0791336				0.398838				1.10164	-0.275915	22.5444	22.8784	22.5371	22.996	22.9113	22.8804	22.6533	22.9292	0.194993	0.0598921	2				2	2	1.7	1.7	1.7	186.15	0	6.7468	36677000	9	2	2	2	2	2	2	2	2	2	2	2	2
Q8C292;Q3TIV6;Q99MN1;Q8C1V4;Q8CFK5;Q8R2P8	Lysine--tRNA ligase	Kars	-1.03717	0.0792346				0.808768				1.10109	-0.0526562	29.5148	29.5049	29.4527	29.5213	29.5603	29.5488	29.4908	29.5435	0.0333962	0.0200413	25				25	25	63.2	63.2	63.2	67.883	0	323.31	20685000000	215	23	24	24	24	24	24	23	24	24	24	24	24
E9QB02;Q68FL6	Methionine--tRNA ligase, cytoplasmic	Mars	-1.14229	0.0792534				0.485646				1.10098	-0.19193	27.3277	27.2954	27.1279	27.5149	27.4745	27.3374	27.2503	27.4423	0.107247	0.0930369	22				22	22	34.6	34.6	34.6	102.37	0	323.31	9670400000	175	18	22	19	21	22	21	18	22	19	21	22	21
E9PWK1;Q9D379;Q6PEV0;Q8K2W5	Epoxide hydrolase 1	Ephx1	1.11542	0.0793847				0.535871				1.10026	0.157583	28.4601	28.5472	28.4265	28.3864	28.3676	28.207	28.4779	28.3203	0.0623081	0.0986098	18				18	18	51.2	51.2	51.2	50.969	0	317.69	24327000000	189	12	16	17	17	17	16	12	16	17	17	17	16
Q8VDN2;Q3TXF9;Q8R3M4;Q3UCH8	Sodium/potassium-transporting ATPase subunit alpha-1	Atp1a1	-1.07052	0.0795398				0.663733				1.09942	-0.0983067	29.7238	29.6902	29.6452	29.7857	29.8454	29.723	29.6864	29.7847	0.0394517	0.0612115	33				33	20	37.7	37.7	21.3	112.98	0	323.31	40942000000	439	32	32	33	33	33	33	32	32	33	33	33	33
Q9JJ06	Glycoprotein-N-acetylgalactosamine 3-beta-galactosyltransferase 1	C1galt1	1.16473	0.0797239				0.452431				1.09841	0.219997	22.0598	21.9227	22.0474	21.7602	21.947	21.6627	22.01	21.79	0.0758225	0.144423	2				2	2	8.5	8.5	8.5	42.304	0	5.0317	50857000	7	1	2	2	1	2	2	1	2	2	1	2	2
Q8VDT9	39S ribosomal protein L50, mitochondrial	Mrpl50	-1.807	0.0797914				0.214338				1.09804	-0.853595	20.5621	19.6615	20.0982	21.1183	21.3057	20.4585	20.1073	20.9608	0.450335	0.444999	1				1	1	13.8	13.8	13.8	18.213	0	4.9672	108530000	3	1	1	1	1	1	1	1	1	1	1	1	1
Q4FK54;P61290;A2A4J1;A2A4J3	Proteasome activator complex subunit 3	Psme3	1.10141	0.079873				0.573849				1.0976	0.139355	25.7248	25.7149	25.8846	25.6819	25.6143	25.61	25.7747	25.6354	0.0952257	0.0402947	8				8	8	37.8	37.8	37.8	29.506	0	48.876	3563900000	64	6	7	8	7	7	8	6	7	8	7	7	8
Q3THJ0;P62717;Q05CK2	60S ribosomal protein L18a	Rpl18a	-1.10214	0.0799305				0.572303				1.09729	-0.140313	28.6321	28.6178	28.8034	28.8275	28.8105	28.8362	28.6844	28.8247	0.103313	0.0131018	4				4	4	24.4	24.4	24.4	20.633	0	17.601	17727000000	65	4	4	4	4	4	4	4	4	4	4	4	4
Q3U967;E5Q371;Q61735	Leukocyte surface antigen CD47	Cd47	1.28787	0.0800974				0.34915				1.09638	0.364985	25.4031	25.0406	24.8885	24.6781	24.7658	24.7934	25.1108	24.7458	0.264352	0.0601701	3				3	3	12.2	12.2	12.2	33.097	0	17.596	1434900000	11	3	3	3	3	2	3	3	3	3	3	2	3
Q80WJ7;F6ZSG0;F6QHD1;F6QFT1	Protein LYRIC	Mtdh	1.08569	0.0802168				0.615533				1.09573	0.118618	27.4245	27.3426	27.4361	27.2123	27.2791	27.356	27.401	27.2824	0.0509761	0.0719302	20				20	20	47.7	47.7	47.7	63.845	0	323.31	7050200000	133	19	18	19	18	18	17	19	18	19	18	18	17
F7DBB3;Q3URZ6		Ahnak2	1.089	0.0804382				0.60566				1.09454	0.123005	31.9323	32.0154	32.0548	31.8148	31.9479	31.8707	32.0008	31.8778	0.0625454	0.0668147	35				35	25	43.7	43.7	25.9	166.49	0	323.31	89236000000	539	34	34	33	34	34	34	34	34	33	34	34	34
Q3TZZ7	Extended synaptotagmin-2	Esyt2	-1.07949	0.0804831				0.634146				1.0943	-0.110345	28.5814	28.5224	28.4369	28.5828	28.6303	28.6585	28.5135	28.6239	0.0726712	0.0382432	30				30	30	55.5	55.5	55.5	94.138	0	323.31	22781000000	273	27	28	28	29	30	28	27	28	28	29	30	28
Q60951;Q3UBT1;P62960;Q71V06;Q810K5;Q60950;A2BGG7	Nuclease-sensitive element-binding protein 1	Ybx1	-1.05525	0.0807343				0.724028				1.09294	-0.0775903	31.163	31.092	31.1545	31.1665	31.2262	31.2497	31.1365	31.2141	0.0387888	0.0428705	15				15	11	64	64	52.5	35.7	0	323.31	34891000000	225	13	14	14	15	15	14	13	14	14	15	15	14
Q9Z0L0	Trophoblast glycoprotein	Tpbg	1.45812	0.0811184				0.282237				1.09088	0.544113	25.5185	25.2692	25.0624	24.3534	24.9666	24.8978	25.2834	24.7392	0.228347	0.335922	6				6	6	16.2	16.2	16.2	46.451	0	14.88	857590000	17	4	6	6	4	5	5	4	6	6	4	5	5
Q8CGB2;P35441	Thrombospondin-1	Thbs1	-1.12559	0.0817671				0.515802				1.08742	-0.17068	22.805	22.8536	22.6497	22.9089	22.8905	23.0209	22.7694	22.9401	0.106544	0.0706024	60				1	0	58.8	0.8	0	129.72	0.0031276	1.9963	491110000	10	57	58	57	59	59	60	1	1	1	1	1	1
Q91WD5;D3YXT0;A0A0A6YW30	NADH dehydrogenase [ubiquinone] iron-sulfur protein 2, mitochondrial	Ndufs2	1.06343	0.0817847				0.687909				1.08733	0.088728	26.414	26.522	26.4205	26.3588	26.3928	26.3387	26.4522	26.3634	0.0605559	0.0273592	12				12	12	32.4	32.4	32.4	52.625	0	77.321	5659300000	70	11	12	12	11	12	12	11	12	12	11	12	12
Q923G2	DNA-directed RNA polymerases I, II, and III subunit RPABC3	Polr2h	-1.23918	0.0820504				0.380959				1.08592	-0.309389	25.2914	25.0424	25.3121	25.3236	25.5939	25.6565	25.2153	25.5247	0.150088	0.176914	6				6	6	58.7	58.7	58.7	17.143	0	41.06	1316500000	45	4	6	6	5	5	6	4	6	6	5	5	6
Q3UBN8;Q9Z0S1;Q3U449;D3Z0E6	3(2),5-bisphosphate nucleotidase 1	Bpnt1	-1.20895	0.0822353				0.40511				1.08494	-0.273751	26.2901	26.445	26.2045	26.7191	26.6403	26.4015	26.3132	26.587	0.1219	0.165391	11				11	11	52.6	52.6	52.6	33.212	0	293.09	5901500000	64	10	9	8	9	10	10	10	9	8	9	10	10
Q3UTC5;Q3TSB2;Q9D0L1	Zinc finger BED domain-containing protein 3	Zbed3	1.98455	0.0824304				0.203651				1.08391	0.988809	20.0481	18.8442	18.7355	18.1669	18.1095	18.3849	19.2092	18.2204	0.728475	0.145332	1				1	1	4.8	4.8	4.8	25.51	0.00035057	3.1724	29943000	2	1	1	1	0	1	1	1	1	1	0	1	1
A0A0R4J1S3;G5E8T4;E9QKB6;D3Z5N8;Q6KAU7	Pleckstrin homology domain-containing family G member 2	Plekhg2	-1.4141	0.082559				0.298079				1.08324	-0.499882	18.444	18.5107	18.2063	18.6808	18.7005	19.2793	18.387	18.8869	0.159971	0.340009	2				2	2	2.5	2.5	2.5	99.349	0.00034959	3.1331	34086000	1	1	1	2	1	1	1	1	1	2	1	1	1
Q9CPY7	Cytosol aminopeptidase	Lap3	-1.05359	0.0827552				0.729417				1.0822	-0.0753199	28.3364	28.3692	28.317	28.4299	28.4581	28.3606	28.3409	28.4162	0.0263857	0.0501539	25				25	25	59.3	59.3	59.3	56.141	0	323.31	19185000000	219	16	24	22	24	22	23	16	24	22	24	22	23
Q9CQW2	ADP-ribosylation factor-like protein 8B	Arl8b	1.15564	0.0827572				0.464106				1.08219	0.208694	27.7601	27.8057	27.6609	27.5157	27.6801	27.4049	27.7423	27.5336	0.0740266	0.13848	8				8	1	43	43	3.8	21.539	0	53.236	7854000000	69	8	8	7	8	8	8	8	8	7	8	8	8
Q542V3;Q8VE97;Q8K3A8	Serine/arginine-rich splicing factor 4	Srsf4	1.16509	0.0827807				0.452935				1.08207	0.220441	25.5941	25.497	25.6521	25.2523	25.3026	25.5269	25.5811	25.3606	0.0783481	0.146213	6				4	4	12.2	9	9	56.248	0	29.609	502800000	20	6	6	6	6	6	6	4	4	4	4	4	4
Q6PKB0;Q61559	IgG receptor FcRn large subunit p51	Fcgrt	1.42594	0.0829136				0.294804				1.08137	0.51191	23.2129	23.1873	23.3232	22.7781	22.3285	23.0811	23.2411	22.7292	0.072208	0.378631	3				3	3	6	6	6	40.562	0	35.066	537760000	15	3	3	2	3	3	3	3	3	2	3	3	3
Q8C076;P59016	Vacuolar protein sorting-associated protein 33B	Vps33b	1.32001	0.082938				0.333474				1.08125	0.400553	23.7947	23.5407	23.7126	23.4331	22.9677	23.4456	23.6827	23.2821	0.129608	0.272377	3				3	3	5.8	5.8	5.8	70.526	0	13.387	829050000	4	1	1	1	3	2	1	1	1	1	3	2	1
Q8C080;Q3TLM7	Sorting nexin-16	Snx16	-1.29596	0.0832746				0.349568				1.07949	-0.374019	21.8418	21.6527	21.4832	22.2253	22.0777	21.7967	21.6592	22.0333	0.179367	0.217748	4				4	4	13.7	13.7	13.7	38.817	0	4.244	189200000	5	4	3	3	3	4	4	4	3	3	3	4	4
A2ALW5;Z4YLX5	DnaJ homolog subfamily C member 25	Dnajc25	1.34936	0.0837807				0.322412				1.07686	0.43228	23.0187	22.8048	23.2384	22.6833	22.7713	22.3105	23.0207	22.5884	0.216789	0.244593	2				2	2	6.7	6.7	6.7	41.937	0.0042567	1.8909	465600000	3	2	2	2	2	2	2	2	2	2	2	2	2
O89054		Actb	-1.30002	0.0838531				0.346432				1.07648	-0.378537	24.038	24.4206	24.284	24.6164	24.4204	24.8414	24.2475	24.6261	0.193885	0.21066	6				1	1	66.9	15.4	15.4	15.209	0	21.458	1284000000	13	5	6	6	6	6	6	1	1	1	1	1	1
P70303	CTP synthase 2	Ctps2	1.34232	0.0839364				0.323138				1.07605	0.424728	24.6607	24.2378	24.3038	23.952	23.762	24.214	24.4007	23.976	0.227532	0.226947	10				9	9	22.2	19.8	19.8	65.514	0	22.696	1085000000	23	6	10	8	7	9	9	5	9	7	6	8	8
E7FLY0;B1AVY7	Kinesin-like protein;Kinesin-like protein KIF16B	Kif16b	-1.15519	0.0840029				0.463515				1.07571	-0.208133	18.7136	18.507	18.4151	18.7162	18.7919	18.7521	18.5452	18.7534	0.152908	0.0378827	3				2	2	2	1.3	1.3	151.29	0.0064589	1.6919	34013000	2	3	3	2	2	3	3	2	2	1	1	2	2
Q3U962	Collagen alpha-2(V) chain	Col5a2	1.10572	0.0840475				0.565387				1.07548	0.144986	28.8117	28.7659	28.7063	28.5064	28.6854	28.657	28.7613	28.6163	0.052824	0.0962124	37				36	35	43.9	43.4	42.6	145.02	0	323.31	17008000000	276	35	35	35	35	34	35	34	34	34	34	33	34
Q9D172	ES1 protein homolog, mitochondrial	D10Jhu81e	1.22885	0.0841137				0.394208				1.07513	0.297307	24.4607	24.1568	24.1714	24.0814	24.014	23.8016	24.263	23.9657	0.171379	0.146008	6				6	6	34.2	34.2	34.2	28.09	0	52.766	1252200000	19	5	5	5	5	4	4	5	5	5	5	4	4
E9PX30;Q8BPM2;Q05BG3;E9Q1T3	Mitogen-activated protein kinase kinase kinase kinase;Mitogen-activated protein kinase kinase kinase kinase 5	Map4k5	-1.06581	0.0841864				0.681135				1.07476	-0.0919526	26.6457	26.673	26.7688	26.7831	26.7645	26.8158	26.6958	26.7878	0.0646256	0.0259927	22				22	22	34.8	34.8	34.8	94.986	0	108.92	3647200000	99	18	15	15	17	19	17	18	15	15	17	19	17
A2RSJ4;Q8C318	UHRF1-binding protein 1-like	Uhrf1bp1l	-1.19635	0.0842517				0.419138				1.07442	-0.258643	24.9448	24.8794	25.2121	25.1718	25.3227	25.3178	25.0121	25.2708	0.176256	0.08571	7				7	7	7.1	7.1	7.1	161.94	0	30.184	520550000	24	5	6	6	6	7	6	5	6	6	6	7	6
O88532;B2RUG7	Zinc finger RNA-binding protein	Zfr	-1.08975	0.0844014				0.606155				1.07365	-0.123997	26.865	27.0272	26.9756	27.0494	27.1309	27.0595	26.9559	27.0799	0.0828506	0.0444619	22				22	22	28.4	28.4	28.4	116.86	0	323.31	4620900000	112	17	20	21	20	18	21	17	20	21	20	18	21
Q3UVJ2;P40124;Q3U0U5;Q3TC53;Q3UNQ0	Adenylyl cyclase-associated protein;Adenylyl cyclase-associated protein 1	Cap1	-1.0723	0.084467				0.659549				1.07331	-0.100705	31.3395	31.2573	31.2439	31.3781	31.4385	31.3262	31.2802	31.3809	0.0517467	0.0561912	22				22	21	70.5	70.5	68.8	51.55	0	323.31	96768000000	460	17	22	21	21	20	21	17	22	21	21	20	21
Q3U9A8;Q9JJU8	SH3 domain-binding glutamic acid-rich-like protein	Sh3bgrl	-1.17861	0.0846613				0.443392				1.07232	-0.237092	27.7127	27.9805	27.8605	27.9671	28.2071	28.0907	27.8512	28.0883	0.134153	0.120021	7				7	7	71.1	71.1	71.1	12.739	0	75.71	15791000000	143	7	6	7	7	7	6	7	6	7	7	7	6
Q6NXV2;Q3U9N0;Q3U689;Q3TWZ6;Q3TLV0;Q3UDQ8;F8WIJ0;Q9JIS8;Q3TWV2;Q3TJM8;Q3TJG5;Q3TPD4	Solute carrier family 12 member 4	Slc12a4	-1.11286	0.0846652				0.549126				1.0723	-0.154272	25.2692	25.1829	25.2933	25.5186	25.328	25.3616	25.2484	25.4027	0.0580595	0.101727	14				14	10	14.5	14.5	11.6	120.68	0	50.939	2828800000	55	13	14	13	13	13	12	13	14	13	13	13	12
A0A067XG47;A0A023T672;Q9CWZ3;A0A0G2JEA9;A0A0G2JFX7;A0A0N4SUH6	RNA-binding protein 8A	RBM8;Rbm8a	1.16679	0.0847321				0.45324				1.07195	0.222544	25.9809	25.9344	26.1005	25.8507	25.6155	25.882	26.0053	25.7827	0.0857043	0.145676	8				8	8	71.1	71.1	71.1	19.76	0	288.38	3590000000	65	6	7	8	8	7	7	6	7	8	8	7	7
P32020	Non-specific lipid-transfer protein	Scp2	1.14375	0.0849622				0.487732				1.07077	0.193775	26.7129	26.9171	26.7895	26.5898	26.7275	26.5209	26.8065	26.6127	0.103122	0.105219	11				11	11	19.7	19.7	19.7	59.125	0	136.03	6887500000	86	11	11	11	9	11	11	11	11	11	9	11	11
Q8BM75	AT-rich interactive domain-containing protein 5B	Arid5b	2.23275	0.08507				0.192911				1.07022	1.15882	21.6097	20.5312	20.1741	19.6614	19.123	20.054	20.7717	19.6128	0.747382	0.467391	2				2	2	2	2	2	131.84	0.00034825	3.0729	81487000	2	1	2	2	2	2	2	1	2	2	2	2	2
A0A0R4J0S4;Q80Y17	Lethal(2) giant larvae protein homolog 1	Llgl1	1.2189	0.0851452				0.397686				1.06984	0.285585	23.2443	22.9952	23.185	22.8145	23.047	22.7064	23.1415	22.8559	0.13013	0.174047	8				8	8	12.9	12.9	12.9	115.56	0	54.561	574000000	14	5	7	6	7	6	5	5	7	6	7	6	5
F8VQ93;Q8VDD9	PH-interacting protein	Phip	1.40395	0.0853132				0.301782				1.06898	0.489495	23.6238	23.654	23.9952	23.2183	22.9856	23.6006	23.7577	23.2682	0.20629	0.31049	2				2	2	1.5	1.5	1.5	206.72	0	24.6	80273000	7	2	1	2	1	2	2	2	1	2	1	2	2
Q561M4;Q3UDC3;O88746	Target of Myb protein 1	Tom1	1.29981	0.0854529				0.350154				1.06827	0.378297	25.153	24.8785	25.3735	24.6522	24.6931	24.9247	25.135	24.7567	0.248004	0.146963	9				9	9	30.9	30.9	30.9	54.325	0	69.497	1775700000	46	7	9	7	9	9	9	7	9	7	9	9	9
B2RX00;Q9ESK9;Q8CHH8;F7CC56;E9PX56;Q6NZG0	RB1-inducible coiled-coil protein 1	Rb1cc1	-1.07915	0.085532				0.637978				1.06787	-0.109893	25.0011	25.1003	25.014	25.0931	25.1334	25.2186	25.0385	25.1484	0.0539221	0.0641133	16				16	16	12.8	12.8	12.8	182.36	0	51.377	707560000	51	10	11	9	10	11	13	10	11	9	10	11	13
Q3THQ5;Q60864	Stress-induced-phosphoprotein 1	Stip1	-1.08583	0.0860048				0.618754				1.06548	-0.118795	30.0453	30.0317	30.0851	30.1339	30.2719	30.1127	30.054	30.1728	0.0277583	0.0864103	24				24	24	47	47	47	62.5	0	323.31	52795000000	319	24	24	24	24	24	24	24	24	24	24	24	24
Q8R502;Q3TNL3	Volume-regulated anion channel subunit LRRC8C	Lrrc8c	-1.22026	0.086081				0.398056				1.06509	-0.287187	25.1261	24.6943	24.9049	25.2233	25.1506	25.213	24.9084	25.1956	0.215942	0.0393007	20				20	18	35.6	35.6	33	92.371	0	173.07	1473300000	55	12	14	15	17	18	18	12	14	15	17	18	18
A8Y5F6;Q62011	Podoplanin	Pdpn	1.62927	0.0862424				0.251049				1.06428	0.704224	22.7714	22.8019	22.8346	22.4136	22.404	21.4775	22.8026	22.0984	0.0316162	0.537692	1				1	1	10.1	10.1	10.1	16.828	0	4.4897	54522000	6	1	1	1	1	1	1	1	1	1	1	1	1
A0A0G2JFJ6;Q7TPD0	Integrator complex subunit 3	Ints3	1.29368	0.0862855				0.354273				1.06406	0.371485	24.2465	23.9946	23.7245	23.5252	23.5837	23.7423	23.9886	23.6171	0.261031	0.112356	15				15	15	21.3	21.3	21.3	117.25	0	67.199	1098900000	37	8	12	11	12	13	12	8	12	11	12	13	12
B2RSV4;Q921M3	Splicing factor 3B subunit 3	Sf3b3	1.12631	0.086327				0.517568				1.06385	0.171606	27.5874	27.3796	27.3691	27.2214	27.305	27.2949	27.4454	27.2738	0.123113	0.0456471	27				27	27	35.4	35.4	35.4	135.55	0	323.31	8971000000	182	18	26	22	20	24	26	18	26	22	20	24	26
Q3U9R7;Q3UB84;Q3UAS7;Q3TXK9;P47791;Q91Z57;Q3TWI5	Glutathione reductase, mitochondrial	Gsr	-1.07247	0.0863677				0.659701				1.06365	-0.100943	23.9801	24.0776	24.0889	24.096	24.1619	24.1914	24.0489	24.1498	0.0598457	0.0488474	5				5	5	19.9	19.9	19.9	48.886	0	105.22	1191800000	21	3	4	4	4	4	5	3	4	4	4	4	5
Q4KL81;P63260;Q3TSB7;Q3U939;Q3U804;Q3UCF8;Q3UD81	Actin, cytoplasmic 2;Actin, cytoplasmic 2, N-terminally processed	Actg1;Actb	-1.74677	0.0864299				0.23374				1.06334	-0.804687	31.3537	30.9971	30.4273	32.0626	31.845	31.2846	30.926	31.7307	0.467272	0.401379	23				2	0	69.9	4.8	0	41.792	0	204.24	26638000000	197	22	21	22	23	23	23	2	2	2	2	2	2
Q3TVS6;P10605;Q3TC17	Cathepsin B;Cathepsin B light chain;Cathepsin B heavy chain	Ctsb	1.10303	0.086458				0.575791				1.06319	0.141472	29.4071	29.358	29.3125	29.2169	29.1208	29.3156	29.3592	29.2178	0.0473287	0.0974246	11				11	11	47.2	47.2	47.2	37.319	0	323.31	39907000000	203	10	11	10	11	11	11	10	11	10	11	11	11
Q3THK0;P33610	DNA primase large subunit	Prim2	1.81665	0.0865359				0.230619				1.0628	0.861284	19.9707	19.5614	19.6728	18.841	19.5141	18.2659	19.7349	18.8737	0.211632	0.624772	1				1	1	2.2	2.2	2.2	58.448	0.00034904	3.1162	41045000	2	1	1	1	0	1	0	1	1	1	0	1	0
P13864;Q3UPE8	DNA (cytosine-5)-methyltransferase 1	Dnmt1	1.13537	0.0865414				0.502428				1.06278	0.183165	26.3712	26.5802	26.4765	26.3276	26.1868	26.364	26.476	26.2928	0.104486	0.0936113	29				29	1	25.7	25.7	1.1	183.19	0	205.37	2198000000	97	21	25	25	27	24	23	21	25	25	27	24	23
Q3UV57;Q80T85	DDB1- and CUL4-associated factor 5	Dcaf5	1.19898	0.0866093				0.418855				1.06244	0.261812	24.0122	24.1357	24.36	23.7973	23.9694	23.9558	24.1693	23.9075	0.176294	0.0956812	6				6	6	7.5	7.5	7.5	103.67	0	9.8967	135940000	10	4	5	5	5	6	4	4	5	5	5	6	4
Q3U420;Q3THS7;O35372	Protein cornichon homolog 1	Cnih1	-1.88751	0.0866952				0.222384				1.062	-0.916481	19.8779	20.6699	21.2001	21.7578	21.3926	21.3469	20.5826	21.4991	0.665357	0.225194	1				1	1	17.4	17.4	17.4	16.699	0	41.999	143280000	7	1	1	1	1	1	1	1	1	1	1	1	1
Q6Y5D8	Rho GTPase-activating protein 10	Arhgap10	-1.23781	0.0867147				0.388677				1.06191	-0.307795	23.9284	23.5303	23.5707	23.92	23.949	24.0838	23.6765	23.9843	0.219126	0.0874446	9				9	9	13.9	13.9	13.9	89.365	0	52.797	991470000	23	7	8	7	8	8	7	7	8	7	8	8	7
P54818;Q3TTJ1	Galactocerebrosidase	Galc	2.40382	0.0867881				0.193178				1.06154	1.26533	21.2971	21.317	20.213	20.5145	19.3858	19.1309	20.9424	19.6771	0.631759	0.736351	2				2	2	5.1	5.1	5.1	77.256	0.00067923	2.6629	101880000	4	1	2	1	2	0	0	1	2	1	2	0	0
Q5U458;E9Q8B3	DnaJ homolog subfamily C member 11	Dnajc11	3.59657	0.0868439				0.169602				1.06126	1.84662	23.2315	23.2428	23.0767	19.7134	22.0072	22.2906	23.1837	21.337	0.0928237	1.41326	4				4	4	6.6	6.6	6.6	63.232	0	14.774	257630000	7	3	3	2	3	3	3	3	3	2	3	3	3
Q8BH40;O70439;Q9DCE1;Q9JMJ6	Syntaxin-7	Stx7	-1.12288	0.0868776				0.528416				1.06109	-0.167199	26.9509	27.048	26.9463	27.1975	27.2313	27.018	26.9817	27.1489	0.0574465	0.114672	7				7	7	41.4	41.4	41.4	29.736	0	137.63	4373200000	47	6	7	6	7	7	6	6	7	6	7	7	6
D3YUX2;Q8VBX6;B2RQR2;A3KG81	Multiple PDZ domain protein	Mpdz	-1.35565	0.0869591				0.32345				1.06068	-0.438981	24.2013	24.4874	24.1991	24.8529	24.9508	24.4011	24.2959	24.7349	0.165816	0.293229	7				7	7	4.7	4.7	4.7	218.8	0	44.911	793130000	20	5	7	6	6	7	6	5	7	6	6	7	6
F7AA26		Pakap	-1.08229	0.0871857				0.632129				1.05955	-0.114089	27.982	27.9978	28.0037	28.0856	28.0354	28.2047	27.9945	28.1086	0.0112332	0.0869182	28				28	0	31.3	31.3	0	125.98	0	323.31	10075000000	198	22	27	26	28	26	27	22	27	26	28	26	27
Q68FE1;Q8BGZ2	Protein FAM168A	Fam168a	-1.44568	0.0872446				0.295044				1.05926	-0.531748	23.9041	23.5876	23.8485	24.0487	24.1493	24.7374	23.7801	24.3118	0.168976	0.372011	3				3	3	23.4	23.4	23.4	25.061	0	7.2519	384470000	7	3	3	2	3	3	1	3	3	2	3	3	1
Q8BTF0;F8WHL2;Q8CIE6;Q63ZW9;Q8R393	Coatomer subunit alpha;Coatomer subunit alpha;Xenin;Proxenin	Copa	1.05224	0.0872455				0.739243				1.05926	0.0734704	29.7946	29.8235	29.814	29.7779	29.6753	29.7585	29.8107	29.7372	0.0147428	0.054495	53				53	53	55.7	55.7	55.7	138.52	0	323.31	49462000000	523	44	51	50	50	51	48	44	51	50	50	51	48
Q0PD45;P62492	Ras-related protein Rab-11A	Rab11a	-1.34458	0.087405				0.325812				1.05846	-0.427158	23.4162	23.9099	23.3994	23.992	24.1614	23.8536	23.5752	24.0023	0.290039	0.154163	12				2	2	69.4	24.5	24.5	24.393	0.00034922	3.1214	985490000	14	11	12	12	11	11	11	1	2	2	2	1	1
E9Q3G7;Q69ZT0;P98197;F6Z4J2	Phospholipid-transporting ATPase;Probable phospholipid-transporting ATPase IH	Atp11a;mKIAA1021	2.18071	0.087422				0.201371				1.05838	1.1248	23.9001	22.9602	23.6924	21.5772	22.875	22.7261	23.5176	22.3928	0.493767	0.710204	9				9	9	8.5	8.5	8.5	130.68	0	28.735	626340000	12	4	6	4	5	5	5	4	6	4	5	5	5
Q921W2;Q545C1;P70318;D6RGU1	Nucleolysin TIAR	Tial1	1.19369	0.0874391				0.428783				1.05829	0.255434	25.4075	25.1448	25.2144	25.0416	24.8424	25.1164	25.2556	25.0001	0.136127	0.141637	7				7	4	27.5	27.5	14.9	41.53	0	73.772	2191700000	39	6	7	6	7	7	7	6	7	6	7	7	7
Q3TEF1;P97494;Q3UNA7	Glutamate--cysteine ligase catalytic subunit	Gclc	-1.09974	0.0875545				0.583992				1.05772	-0.137157	23.8009	23.9213	23.9158	23.9323	24.0932	24.0239	23.8793	24.0165	0.0679944	0.0807177	10				10	10	22	22	22	72.571	0	71.636	1016700000	34	9	9	9	8	8	8	9	9	9	8	8	8
Q99JI4;Q8C1T2	26S proteasome non-ATPase regulatory subunit 6	Psmd6	1.05172	0.0877414				0.741896				1.0568	0.072752	28.1169	28.0397	28.0262	27.9645	28.018	27.982	28.0609	27.9882	0.0489339	0.0272899	23				23	23	61.4	61.4	61.4	45.536	0	323.31	16781000000	174	18	22	21	22	21	20	18	22	21	22	21	20
E0CZ72;P28740;F8VQ42	Kinesin-like protein;Kinesin-like protein KIF2A	Kif2a	1.0344	0.0877548				0.825742				1.05673	0.0487957	26.0874	26.0332	26.034	25.9893	26.0271	25.9918	26.0515	26.0027	0.0310937	0.0211086	16				16	15	31.6	31.6	29.6	83.86	0	114.52	2998000000	72	12	15	16	15	13	15	12	15	16	15	13	15
Q543V3;P35569	Insulin receptor substrate 1	Irs1	9.51552	0.0878277				0.151046				1.05637	3.25028	24.0661	24.4826	24.5237	20.0484	19.3202	23.9531	24.3575	21.1072	0.253163	2.49133	1				1	1	1.1	1.1	1.1	130.58	0	3.645	72315000	3	1	1	1	0	0	1	1	1	1	0	0	1
Q64442	Sorbitol dehydrogenase	Sord	1.20246	0.0878824				0.417077				1.0561	0.265994	23.4069	23.0762	23.156	22.8205	23.0254	22.9953	23.2131	22.9471	0.172565	0.110635	5				5	5	19.9	19.9	19.9	38.249	0	8.1104	417270000	13	4	4	5	4	3	4	4	4	5	4	3	4
Q05CD1;A0A0A6YX25;D3Z4P2;P59481;F6QN75	VIP36-like protein	Lman2l	1.10952	0.0878862				0.561593				1.05608	0.14994	22.9561	22.8252	23.0268	22.7424	22.7698	22.8461	22.936	22.7861	0.102293	0.0537432	4				4	4	22.1	22.1	22.1	22.473	0	8.1625	440220000	16	3	4	4	4	4	4	3	4	4	4	4	4
K4DI77;Q5ND34	WD repeat-containing protein 81	Wdr81	-1.37133	0.0879				0.318674				1.05601	-0.455573	19.5644	19.6453	20.152	20.2288	20.1025	20.3971	19.7872	20.2428	0.318498	0.147774	3				3	3	1.9	1.9	1.9	211.81	0	3.9082	96431000	1	2	2	3	3	3	3	2	2	3	3	3	3
Q3UG63;Q91WR3	Activating signal cointegrator 1 complex subunit 2	Ascc2	-1.09645	0.0880078				0.591944				1.05548	-0.132841	23.2905	23.1335	23.2274	23.2909	23.3391	23.42	23.2171	23.35	0.0790056	0.0651934	7				7	7	14.3	14.3	14.3	83.695	0	116.35	740280000	37	6	7	7	7	7	7	6	7	7	7	7	7
Q924C1;A2RRJ4	Exportin-5	Xpo5	-1.1006	0.0881835				0.581968				1.05461	-0.138293	27.1171	26.945	26.9636	27.1132	27.1236	27.2039	27.0086	27.1469	0.0944727	0.0496396	34				34	34	39.9	39.9	39.9	136.97	0	242.62	6296200000	176	26	30	30	31	33	31	26	30	30	31	33	31
E9PUF7;Q61210;Q6KAM6	Rho guanine nucleotide exchange factor 1	Arhgef1	1.08043	0.0883504				0.636632				1.05379	0.111603	26.3874	26.3172	26.3669	26.1582	26.3094	26.2691	26.3572	26.2456	0.0360984	0.0782657	19				19	19	27.4	27.4	27.4	108.69	0	226.51	3556200000	111	17	19	19	18	19	19	17	19	19	18	19	19
E9Q1U6;Q6PEE2	CBP80/20-dependent translation initiation factor	Ctif	1.50274	0.0884802				0.283916				1.05315	0.587596	22.5358	22.3157	22.8939	21.7252	21.8704	22.387	22.5818	21.9942	0.291877	0.347817	7				7	7	14.9	14.9	14.9	70.273	0	19.106	234530000	10	7	5	5	4	5	5	7	5	5	4	5	5
Q8VDP4	Cell cycle and apoptosis regulator protein 2	Ccar2	1.10429	0.0888311				0.573967				1.05143	0.143115	26.7662	26.6672	26.6683	26.448	26.6188	26.6057	26.7006	26.5575	0.0568497	0.0950651	18				18	18	33.2	33.2	33.2	103	0	122.15	2204700000	67	13	17	17	17	16	17	13	17	17	17	16	17
Q8VCA8;Q91XF1	Secernin-2	Scrn2	-1.30647	0.0888642				0.351038				1.05127	-0.385679	22.1867	22.7621	22.3716	22.8654	22.8468	22.7653	22.4402	22.8258	0.293755	0.0532886	5				5	5	20.5	20.5	20.5	46.6	0	49.658	501780000	13	3	4	3	4	5	4	3	4	3	4	5	4
Q9R257	Heme-binding protein 1	Hebp1	1.17321	0.0889728				0.452595				1.05074	0.230461	24.9172	24.8032	24.9616	24.5157	24.6437	24.8312	24.894	24.6635	0.0817204	0.158678	7				7	7	60	60	60	21.067	0	98.156	1770300000	37	4	5	7	7	7	6	4	5	7	7	7	6
Q91XB7	Protein YIF1A	Yif1a	1.80145	0.0890453				0.233962				1.05039	0.849156	24.8746	24.2144	24.0112	22.9758	23.8825	23.6944	24.3667	23.5176	0.451436	0.478525	3				3	3	13.3	13.3	13.3	32.134	0	10.52	722040000	13	2	2	3	3	3	2	2	2	3	3	3	2
F8VQ95;Q6Y685	Transforming acidic coiled-coil-containing protein 1	Tacc1	-1.10006	0.0892378				0.584718				1.04945	-0.137577	23.3127	23.3769	23.1806	23.3852	23.4517	23.4459	23.2901	23.4276	0.100111	0.0368477	7				6	6	12.9	11.5	11.5	84.253	0	32.108	360560000	19	4	6	5	5	5	7	4	5	5	5	5	6
Q3V1H1	Cytoskeleton-associated protein 2	Ckap2	-1.32615	0.0892773				0.337873				1.04926	-0.407242	22.3465	22.3794	22.247	22.9838	22.8228	22.388	22.3243	22.7315	0.0689287	0.308218	4				4	4	7.7	7.7	7.7	74.028	0	9.8877	155720000	11	4	3	3	2	3	3	4	3	3	2	3	3
D3Z7V3;H7BX64;Q3URD3;F8WIH0;F6UV57;F6YCM8;D3YV81	Sarcolemmal membrane-associated protein	Slmap	-1.3829	0.0896126				0.318068				1.04763	-0.467702	27.0773	26.3723	26.5976	27.1909	27.0975	27.1619	26.6824	27.1501	0.360106	0.0478336	13				13	13	17.7	17.7	17.7	90.72	0	60.209	3820800000	40	7	9	8	8	12	9	7	9	8	8	12	9
Q3TJN6;Q9D8U8;Q8C5E7;Q3TXT4	Sorting nexin-5	Snx5	1.21933	0.0899069				0.405366				1.04621	0.286091	26.9413	26.9217	27.119	26.6178	26.5753	26.9308	26.994	26.7079	0.108688	0.194152	14				14	14	38.9	38.9	38.9	46.798	0	141.06	4519400000	96	13	14	14	13	12	14	13	14	14	13	12	14
Q3UZN1;Q3U4F3;P24638	Lysosomal acid phosphatase	Acp2	1.73305	0.0899142				0.240244				1.04617	0.793311	24.1238	23.1715	22.9784	22.5882	22.7099	22.5956	23.4246	22.6313	0.613226	0.068222	3				3	3	7.4	7.4	7.4	47.028	0	3.7188	408130000	9	2	3	3	2	2	3	2	3	3	2	2	3
Q9CWS0;D3YU15;Q3UF01	N(G),N(G)-dimethylarginine dimethylaminohydrolase 1	Ddah1	-1.10559	0.0908033				0.57207				1.0419	-0.144819	27.7899	27.7538	27.6652	27.9858	27.8074	27.8502	27.7363	27.8811	0.0641858	0.0931041	12				12	11	56.1	56.1	53.3	31.381	0	148.08	14293000000	142	12	12	12	12	12	12	12	12	12	12	12	12
A0A0G2JF16;Q8R344	Coiled-coil domain-containing protein 12	Ccdc12	-1.43219	0.0912999				0.300994				1.03953	-0.518223	23.0231	23.2423	23.2281	23.2593	23.7723	24.0166	23.1645	23.6827	0.122669	0.386564	3				3	3	18.3	18.3	18.3	15.932	0	3.5144	78775000	6	1	2	2	2	3	2	1	2	2	2	3	2
Q3UIA2;E9QAJ9	Rho GTPase-activating protein 17	Arhgap17	1.07701	0.0913392				0.646621				1.03934	0.107037	25.245	25.3463	25.4014	25.2155	25.254	25.2021	25.3309	25.2239	0.0793253	0.0269609	13				13	13	26.1	26.1	26.1	92.201	0	81.112	1338500000	40	10	11	11	10	12	13	10	11	11	10	12	13
A2AF81;Q8N9S3;F6S1R2	Activator of 90 kDa heat shock protein ATPase homolog 2	Ahsa2	-1.20801	0.0914933				0.415359				1.03861	-0.272627	23.6372	23.5008	23.358	23.7103	23.6491	23.9545	23.4987	23.7713	0.139636	0.16156	5				5	5	37	37	37	22.402	0	18.747	914690000	25	4	5	5	4	4	5	4	5	5	4	4	5
D3Z2Y7;P46412;Q8CC60;D3Z7Y0;Q8CDQ5;F2Z3Y2;P21765	Glutathione peroxidase;Glutathione peroxidase 3;Epididymal secretory glutathione peroxidase	Gpx3;Gpx5	-2.77882	0.0915698				0.191416				1.03825	-1.47447	20.1216	22.0569	22.1545	23.0635	22.7797	22.9132	21.4443	22.9188	1.14655	0.141965	2				2	2	9.5	9.5	9.5	22.304	0.0063056	1.7058	495640000	8	2	1	1	1	1	1	2	1	1	1	1	1
E9Q6C1;F6UHR6;E9PXZ2;A0A0A6YXH3;A2A8Z1;Q5FWX7;Q8VDM5;Q8R0G3	Oxysterol-binding protein;Oxysterol-binding protein-related protein 9	Osbpl9	1.14995	0.0915773				0.485225				1.03821	0.201568	25.3469	25.1577	25.2018	24.9111	25.1572	25.0334	25.2355	25.0339	0.0989917	0.12307	11				11	11	21.8	21.8	21.8	73.903	0	54.137	1205700000	34	7	10	9	10	9	9	7	10	9	10	9	9
Q570Z8		Picalm	-1.22533	0.0916063				0.400747				1.03807	-0.293165	25.781	25.7857	25.431	25.9216	26.0795	25.8761	25.6659	25.9591	0.203459	0.106707	19				1	0	43.2	4.2	0	72.926	0	107.69	3712800000	15	14	18	17	19	18	19	1	1	1	1	1	1
Q3TRK3;Q9QXS6	Drebrin	Dbn1	-2.97294	0.0918109				0.190476				1.03711	-1.57189	20.566	20.709	19.4026	22.4437	22.3078	20.6418	20.2259	21.7978	0.716523	1.00337	19				1	1	43	4.1	4.1	72.416	0	23.725	28032000	2	19	19	19	19	19	19	1	1	1	1	1	1
Q3TN06;Q3U049;D3Z6D5;Q6TYB5;Q6P395	Fasciculation and elongation protein zeta-2	Fez2	-1.46451	0.0919343				0.298075				1.03652	-0.55042	22.8988	22.8601	22.9323	23.7375	23.6521	22.9529	22.8971	23.4475	0.0361019	0.430461	4				4	4	12.2	12.2	12.2	38.83	0	21.508	518670000	17	4	2	4	4	4	4	4	2	4	4	4	4
Q545Q8;O35621;Q9D6D9;Q91W01	Phosphomannomutase;Phosphomannomutase 1	Pmm1	-1.1953	0.0921289				0.431826				1.0356	-0.257369	24.7627	24.9957	24.6279	25.0793	25.1152	24.9639	24.7954	25.0528	0.186037	0.0791096	6				5	5	29	24.8	24.8	29.774	0	23.254	366230000	22	6	6	4	5	4	6	5	5	4	5	3	5
Q8VDQ8;Q3UJK6	NAD-dependent protein deacetylase sirtuin-2	Sirt2	1.22323	0.0921833				0.405398				1.03535	0.290691	24.5647	24.4895	24.7188	24.2944	24.1071	24.4994	24.591	24.3003	0.116905	0.196198	8				8	8	28.5	28.5	28.5	43.256	0	29.468	928680000	38	8	7	7	7	6	7	8	7	7	7	6	7
Q52L97;P52293;Q641N9	Importin subunit alpha;Importin subunit alpha-1	Kpna2	-1.10401	0.0922278				0.577486				1.03514	-0.142756	28.0003	27.8243	28.0273	28.109	28.0698	28.1014	27.9507	28.0934	0.110235	0.0208068	16				16	16	56.1	56.1	56.1	57.927	0	323.31	8115100000	151	12	15	15	15	15	15	12	15	15	15	15	15
Q8K199;F8WHQ0	COX assembly mitochondrial protein 2 homolog	Cmc2	-1.83996	0.0922887				0.23549				1.03485	-0.879674	18.8522	20.1911	19.5354	20.2795	20.3354	20.6029	19.5263	20.4059	0.669487	0.172901	2				2	2	25.3	25.3	25.3	9.4186	0	3.8253	76977000	5	1	2	2	2	2	2	1	2	2	2	2	2
Q6NXL1;Q8R0M3;Q80V21		Sec24d	1.1058	0.0925601				0.572729				1.03358	0.145095	29.3996	29.2354	29.2157	29.107	29.2001	29.1083	29.2836	29.1385	0.100945	0.0533706	21				21	21	29.4	29.4	29.4	112.67	0	290.22	41616000000	170	20	19	18	19	20	18	20	19	18	19	20	18
B1AQF4;Q9D7X3;Q3V2Y9;H3BKL8;H3BKD1	Dual specificity protein phosphatase 3	Dusp3	1.27169	0.09265				0.375752				1.03315	0.346746	24.9287	25.0127	25.2318	24.4837	24.7183	24.9309	25.0577	24.711	0.156483	0.223686	4				4	4	29.5	29.5	29.5	23.223	0	73.92	1877500000	39	4	4	4	4	4	4	4	4	4	4	4	4
Q9CQS8;E9PW43	Protein transport protein Sec61 subunit beta	Sec61b;Gm10320	1.14713	0.0927454				0.490616				1.03271	0.198029	27.4279	27.3564	27.4731	27.1959	27.3765	27.0909	27.4191	27.2211	0.0588516	0.144441	3				3	3	37.5	37.5	37.5	9.9583	0	32.668	9956200000	46	3	3	3	3	3	3	3	3	3	3	3	3
O88587	Catechol O-methyltransferase	Comt	1.34705	0.0928768				0.33449				1.03209	0.429807	26.7038	26.2277	26.4795	25.7636	26.1579	26.2002	26.4704	26.0406	0.23821	0.240804	11				11	11	61.1	61.1	61.1	29.486	0	285.47	5722300000	73	10	10	11	11	10	11	10	10	11	11	10	11
Q5EBG6;Q3UN84	Heat shock protein beta-6	Hspb6	1.35462	0.0929147				0.332311				1.03192	0.437886	22.8259	22.797	22.9334	22.6329	22.0254	22.5844	22.8521	22.4142	0.071867	0.337578	5				5	5	37	37	37	17.521	0	14.225	415170000	37	3	5	5	4	4	4	3	5	5	4	4	4
Q3TK27;Q8CI11	Guanine nucleotide-binding protein-like 3	Gnl3	-1.08503	0.0931177				0.625953				1.03097	-0.117734	25.6692	25.7896	25.829	25.8644	25.9272	25.8495	25.7626	25.8803	0.0832305	0.0412251	17				17	17	43.5	43.5	43.5	60.786	0	193.12	2845800000	85	13	16	15	15	16	15	13	16	15	15	16	15
Q3U125;Q9CYH2;D3Z0A8;D3YYG8;D3Z398;D3Z252	Redox-regulatory protein FAM213A	Fam213a	1.74323	0.0932657				0.246562				1.03028	0.801767	21.2546	21.1283	21.4434	21.0898	20.4667	19.8644	21.2754	20.4737	0.158574	0.612742	3				3	3	15.7	15.7	15.7	25.682	0	6.0529	132500000	12	3	3	3	3	3	3	3	3	3	3	3	3
Q8BTU4;Q564E6;P32067;Q9CYB9;Q3TG93;A2AR07;D6RI87	Lupus La protein homolog	Ssb	1.1199	0.0933286				0.539654				1.02999	0.163368	28.4112	28.3552	28.3962	28.1315	28.1737	28.3672	28.3875	28.2242	0.0289896	0.125702	16				16	16	39	39	39	47.657	0	195.3	11055000000	148	11	15	14	13	15	14	11	15	14	13	15	14
Q3TF41;Q8BSH9;P28656;E9PW66	Nucleosome assembly protein 1-like 1	Nap1l1	-1.15221	0.0933303				0.483774				1.02998	-0.204398	28.4066	28.4867	28.6861	28.8091	28.6644	28.719	28.5265	28.7309	0.143902	0.0730929	15				15	13	67.9	67.9	64.9	42.732	0	323.31	25872000000	157	12	13	15	14	15	15	12	13	15	14	15	15
Q9R071;Q545K4;Q3UA13;Q3U818;O55135;Q3UBJ6;Q3U740	Eukaryotic translation initiation factor 6	Eif6	-1.05881	0.0936852				0.716021				1.02833	-0.0824471	27.1451	27.1978	27.2596	27.3053	27.2968	27.2477	27.2008	27.2833	0.0573127	0.031095	9				9	9	55.9	55.9	55.9	26.541	0	238.31	7474400000	83	6	9	9	9	9	9	6	9	9	9	9	9
Q3UKA4;P00329	Alcohol dehydrogenase 1	Adh1	1.45599	0.0938828				0.29949				1.02741	0.542005	20.3841	20.3582	20.7591	19.6404	19.8769	20.358	20.5004	19.9584	0.224343	0.365693	2				2	2	4.5	4.5	4.5	39.771	0.0010145	2.5541	65677000	4	2	1	1	1	1	0	2	1	1	1	1	0
D3Z0V2;A0A0R4J0X8;Q9ES28;A0A0R4J0C5	Rho guanine nucleotide exchange factor 7	Arhgef7	1.17643	0.093987				0.452806				1.02693	0.234416	26.4724	26.5921	26.6516	26.3015	26.1971	26.5143	26.572	26.3376	0.0912443	0.161664	17				17	17	35.1	35.1	35.1	71.59	0	105.84	1421000000	62	11	14	15	14	14	13	11	14	15	14	14	13
Q8C833;Q8C6P3;Q32MH0;P13504	Interleukin-1 receptor type 1;Interleukin-1 receptor type 1, membrane form;Interleukin-1 receptor type 1, soluble form	Il1r1	1.52654	0.0941087				0.289524				1.02637	0.610264	22.127	21.9717	21.2845	21.3312	20.9818	21.2395	21.7944	21.1841	0.448309	0.181163	3				3	3	7.2	7.2	7.2	66.323	0	7.3513	59856000	5	3	2	2	1	2	2	3	2	2	1	2	2
Q3UKT3;Q3TG75;P29758;Q3UJK5	Ornithine aminotransferase, mitochondrial	Oat	1.18337	0.094121				0.449461				1.02631	0.242897	29.3131	29.1105	29.484	29.0089	29.0723	29.0977	29.3025	29.0596	0.186963	0.0456876	17				17	17	59.7	59.7	59.7	48.353	0	323.31	35630000000	213	14	17	16	16	15	16	14	17	16	16	15	16
A2A4A1;Q91ZF0;F7CGC9	DnaJ homolog subfamily C member 24	Dnajc24	1.44302	0.0943388				0.302627				1.02531	0.52909	22.9372	22.9169	22.6678	22.2656	21.9447	22.7245	22.8407	22.3116	0.150023	0.391899	5				5	5	34.5	34.5	34.5	16.922	0	7.3979	310790000	10	2	2	3	3	2	4	2	2	3	3	2	4
Q91V38;Q3UAD6;P08113;Q3UBU0;Q3TUD6;Q8CCY5;F7C312	Endoplasmin	Hsp90b1	1.0955	0.0945868				0.602302				1.02417	0.131585	32.9739	32.8376	32.9325	32.777	32.7086	32.8636	32.9146	32.7831	0.069897	0.0776503	50				50	48	62.7	62.7	61	92.489	0	323.31	268210000000	1134	45	48	48	49	48	47	45	48	48	49	48	47
Q3UC51;O54734;Q3UG68	Dolichyl-diphosphooligosaccharide--protein glycosyltransferase 48 kDa subunit	Ddost	1.35652	0.0946068				0.334627				1.02408	0.439908	28.7092	28.0427	28.1984	27.876	27.8556	27.899	28.3168	27.8768	0.348631	0.0217213	13				13	13	47.8	47.8	47.8	49.041	0	222.07	17666000000	142	8	12	12	13	13	12	8	12	12	13	13	12
Q811L7;Q8C2Q7;O35737	Heterogeneous nuclear ribonucleoprotein H;Heterogeneous nuclear ribonucleoprotein H, N-terminally processed	Hnrnph1	1.06673	0.0947041				0.683526				1.02363	0.0931937	29.4261	29.4971	29.5599	29.365	29.4158	29.4228	29.4944	29.4012	0.0669693	0.0315551	14				14	8	49.7	49.7	29.2	49.199	0	323.31	47931000000	293	12	13	14	14	14	14	12	13	14	14	14	14
Q3TQZ0;Q3U821;Q9CRF5;Q3TI30;Q3THS2;Q08EC1;Q7TMM0		Wdr75	-1.16486	0.0947255				0.463676				1.02353	-0.220157	23.6288	23.5015	23.4735	23.9245	23.716	23.6238	23.5346	23.7548	0.0827717	0.154079	10				10	10	17.6	17.6	17.6	93.805	0	35.92	852390000	16	7	8	8	7	10	9	7	8	8	7	10	9
Q80UP8	Sodium-dependent phosphate transporter 2	Slc20a2	-1.27648	0.0949597				0.375351				1.02246	-0.352174	22.9211	22.5685	22.723	23.1684	23.2567	22.8441	22.7376	23.0897	0.176758	0.217246	3				3	3	6.6	6.6	6.6	70.865	0	3.4202	335640000	11	3	3	3	3	2	3	3	3	3	3	2	3
B2RY90;P85094	Isochorismatase domain-containing protein 2A, mitochondrial	Isoc2a	1.38664	0.0950379				0.323123				1.0221	0.471594	24.1614	23.4551	23.7982	23.1944	23.3633	23.4422	23.8049	23.3333	0.353176	0.126556	4				4	4	35	35	35	22.387	0	157.15	982920000	25	3	4	4	4	4	4	3	4	4	4	4	4
F6ZLH4;H7BX94;K4DI66;E9QKQ3;Q9Z2Q2	Lysine-rich nucleolar protein 1	Knop1	-2.33631	0.095177				0.209813				1.02147	-1.22423	20.686	18.7956	19.3577	20.7485	20.8451	20.9184	19.6131	20.8373	0.970765	0.0851856	1				1	1	4.7	4.7	4.7	35.483	0	6.3511	49905000	2	1	0	0	1	1	1	1	0	0	1	1	1
Q58E70;Q3TJ53;D3Z2H9		Tpm3;Tpm3-rs7	1.12776	0.0952687				0.526016				1.02105	0.173464	32.5517	32.6213	32.6655	32.5435	32.4747	32.2998	32.6128	32.4394	0.0573662	0.125658	23				17	0	58.5	41.1	0	29.02	0	292.61	90308000000	301	21	22	21	22	21	21	16	16	16	17	16	16
Q9EPK6	Nucleotide exchange factor SIL1	Sil1	1.34809	0.0953302				0.33811				1.02077	0.430916	22.9451	22.3361	22.4061	22.0602	22.2213	22.1131	22.5624	22.1315	0.333275	0.0821031	4				4	4	11.6	11.6	11.6	52.429	0	30.154	358850000	11	4	4	4	4	3	2	4	4	4	4	3	2
K3W4R3;Q91WZ8	Dysbindin	Dtnbp1	-1.89543	0.0953418				0.234581				1.02072	-0.922527	19.4286	18.5635	19.9906	20.3276	20.0748	20.3479	19.3276	20.2501	0.718941	0.15213	2				2	2	5.7	5.7	5.7	39.525	0	6.3659	68605000	4	0	0	1	1	1	2	0	0	1	1	1	2
Q3UGG9;O08789	Max-binding protein MNT	Mnt	1.30035	0.0953945				0.366935				1.02048	0.378895	18.0567	18.4346	18.5231	18.0485	18.0689	17.7603	18.3382	17.9593	0.247695	0.172575	1				1	1	1.7	1.7	1.7	63.243	0	3.7807	9330900	5	1	1	0	1	1	1	1	1	0	1	1	1
Q3TZ84;Q91W69;D3Z550;D3Z4V3;Q80VP1	Epsin-3;Epsin-1	Epn3;Epn1	1.29138	0.0957254				0.370609				1.01897	0.36891	22.3142	22.0739	21.9967	21.5468	22.0248	21.7063	22.1282	21.7593	0.165585	0.243359	2				2	2	3.6	3.6	3.6	65.16	0	12.141	331120000	13	2	2	2	2	2	2	2	2	2	2	2	2
Q921E6	Polycomb protein EED	Eed	-1.23613	0.0957906				0.399545				1.01868	-0.305831	21.3735	21.8499	21.6698	21.9417	21.9755	21.8934	21.6311	21.9369	0.240569	0.0412969	4				4	4	9.5	9.5	9.5	50.197	0	10.533	221030000	18	2	4	4	4	4	4	2	4	4	4	4	4
B6YY24;Q3UVG3	Protein FAM91A1	D15Ertd621e;Fam91a1	1.11829	0.0958424				0.54702				1.01844	0.161297	25.0804	24.9032	24.9805	24.8407	24.7273	24.9122	24.988	24.8267	0.088829	0.0932148	13				13	13	20	20	20	93.462	0	83.03	2078500000	52	10	12	11	10	12	12	10	12	11	10	12	12
E9PUD2		Dnm1l	-1.0845	0.0958708				0.629665				1.01831	-0.117024	27.2837	27.3876	27.2325	27.4745	27.4009	27.3796	27.3013	27.4183	0.0790362	0.0498254	21				21	1	44.4	44.4	3.2	79.532	0	323.31	9275900000	150	19	19	18	20	20	20	19	19	18	20	20	20
Q3TR89;Q9Z160;Q3TWY6;Q3TAY0;Q5DTY3;Q3U7X8;Q3TYM3	Conserved oligomeric Golgi complex subunit 1	Cog1;mKIAA1381	1.1189	0.0960117				0.546288				1.01768	0.162081	26.612	26.6647	26.8237	26.5708	26.4599	26.5835	26.7001	26.5381	0.110212	0.0679627	22				22	22	30.5	30.5	30.5	109.05	0	162.54	1657200000	68	16	18	20	17	18	18	16	18	20	17	18	18
G5E8R2;E9Q453		Tpm1	1.1878	0.0960868				0.443262				1.01734	0.248297	28.3261	28.2886	28.0327	28.0527	28.0166	27.8331	28.2158	27.9675	0.159691	0.117769	22				5	0	67.7	14.9	0	28.696	0	31.013	2469100000	23	17	20	19	20	17	20	4	5	4	4	4	4
Q7TMY2;Q9DBL1;E9Q5L3;Q3V2R9	Short/branched chain specific acyl-CoA dehydrogenase, mitochondrial	Acadsb	1.22472	0.0961006				0.408843				1.01727	0.292454	26.649	26.3409	26.2845	26.0034	26.2574	26.1362	26.4248	26.1324	0.196171	0.127055	13				13	13	39.6	39.6	39.6	47.878	0	226.95	4958000000	68	11	11	10	9	12	10	11	11	10	9	12	10
B2ZAC8;Q8R3L2;Q80TL2	Transcription factor 25	Tcf25	1.11054	0.0963209				0.566067				1.01628	0.151265	24.8991	24.7993	24.9304	24.6323	24.712	24.8306	24.8763	24.725	0.0684759	0.0997617	7				7	7	14.6	14.6	14.6	73.951	0	36.363	788910000	30	5	7	5	7	7	7	5	7	5	7	7	7
E9Q3I8;E9Q3I9;E9Q3I4;E9Q3I5;E9Q0N0;Q9Z0R4;Q3TUF4	Intersectin-1	Itsn1	1.14097	0.0963574				0.501505				1.01611	0.190262	25.8291	25.6699	25.7823	25.4265	25.6107	25.6734	25.7604	25.5702	0.0818246	0.128358	12				12	12	16.2	16.2	16.2	128.97	0	96.672	1053400000	43	12	11	12	11	11	10	12	11	12	11	11	10
G5E866;Q99NB9;Q3US00	Splicing factor 3B subunit 1	Sf3b1	1.08347	0.0963713				0.633865				1.01605	0.115664	28.184	28.0303	28.1131	27.9738	27.9548	28.0518	28.1091	27.9935	0.0769551	0.0514022	39				39	39	40.2	40.2	40.2	145.83	0	323.31	14294000000	263	33	34	34	36	35	36	33	34	34	36	35	36
Q810B1;Q6P060;Q5RL20;Q99N89	39S ribosomal protein L43, mitochondrial	Mrpl43	2.30131	0.0963842				0.214787				1.01599	1.20246	22.2586	23.6449	23.3343	22.0562	22.3972	21.1769	23.0793	21.8768	0.727519	0.62963	2				2	2	14.2	14.2	14.2	17.432	0	4.4279	315550000	7	2	2	1	1	2	2	2	2	1	1	2	2
Q3TGI9;Q3TS64;Q3TH37;Q3UL54;Q1PG84;Q8BVY0;Q3TAJ5;Q3TLJ3;Q9CSF9;Q3TN25	Ribosomal L1 domain-containing protein 1	Rsl1d1	-1.11097	0.0964043				0.565598				1.0159	-0.151814	27.1103	27.1998	27.1223	27.2497	27.4229	27.2151	27.1441	27.2959	0.048568	0.111353	10				10	10	45.1	45.1	45.1	43.363	0	183	6210200000	75	8	10	10	10	10	10	8	10	10	10	10	10
P62814	V-type proton ATPase subunit B, brain isoform	Atp6v1b2	1.14964	0.0964304				0.490569				1.01579	0.201181	26.8829	26.7225	26.6438	26.4302	26.6316	26.5838	26.7497	26.5485	0.121853	0.105238	19				19	19	61.3	61.3	61.3	56.55	0	246.74	7315300000	136	18	17	16	17	17	17	18	17	16	17	17	17
Q8CDM8	Protein FAM160B1	Fam160b1	-1.10182	0.0966423				0.585356				1.01483	-0.13989	24.5327	24.3914	24.3566	24.62	24.4985	24.5818	24.4269	24.5668	0.0932636	0.0621169	12				12	12	23.4	23.4	23.4	86.016	0	63.039	1648400000	50	8	9	8	9	10	11	8	9	8	9	10	11
Q5U438;Q5SQB7;Q61937;Q9DAY9;Q5SQB0;Q5SQB5;Q3U536;Q8BSZ3;Q5BL09;Q3UDA7;E9Q5T3	Nucleophosmin	Npm1;Gm5611	-1.0869	0.096732				0.623273				1.01443	-0.120225	30.2009	30.0544	30.1236	30.2879	30.1746	30.2771	30.1263	30.2465	0.0733033	0.0625158	10				10	10	44.9	44.9	44.9	32.588	0	323.31	82014000000	242	10	10	10	10	10	10	10	10	10	10	10	10
Q8CJ69	BMP-binding endothelial regulator protein	Bmper	1.11056	0.0968211				0.565422				1.01403	0.151288	26.5506	26.5882	26.5027	26.3251	26.5267	26.3358	26.5472	26.3959	0.0428738	0.113448	17				17	17	34	34	34	76.147	0	202.43	3745100000	107	15	17	15	14	16	17	15	17	15	14	16	17
Q4FJN9;Q920E5;Q5M8R9;Q3US29;Q3TMB3;A0A0G2JEA5;A0A0G2JE82	Farnesyl pyrophosphate synthase	Fdps	1.24703	0.0971215				0.394081				1.01268	0.318491	28.4782	28.0213	28.1209	27.8478	27.9886	27.8285	28.2068	27.8883	0.240228	0.0874299	17				17	17	68.6	68.6	68.6	40.581	0	212.99	18090000000	103	15	16	17	16	15	15	15	16	17	16	15	15
Q9EQ20;Q8K0L1	Methylmalonate-semialdehyde dehydrogenase [acylating], mitochondrial	Aldh6a1	1.20204	0.0971257				0.431252				1.01267	0.265488	23.4998	23.6166	23.6683	23.1286	23.3419	23.5177	23.5949	23.3294	0.0862901	0.194851	9				9	9	24.1	24.1	24.1	57.915	0	26.942	661920000	26	8	7	4	6	5	6	8	7	4	6	5	6
Q8R527	Rho-related GTP-binding protein RhoQ	Rhoq	3.28421	0.0973849				0.192046				1.01151	1.71555	22.226	21.5155	21.8978	21.6578	19.0998	19.7351	21.8798	20.1642	0.355621	1.3319	3				2	2	20	14.6	14.6	22.645	0	4.3949	123260000	1	3	3	3	3	2	2	2	2	2	2	1	1
Q5XJZ3;Q810D6;Q8BIF7;Q8K335	Glutamate-rich WD repeat-containing protein 1	Grwd1	-1.09624	0.0973866				0.60253				1.0115	-0.132559	24.4708	24.3322	24.4441	24.4851	24.6341	24.5255	24.4157	24.5482	0.0735355	0.0770666	6				6	6	25.7	25.7	25.7	49.106	0	152.48	1311600000	36	5	6	6	6	6	6	5	6	6	6	6	6
Q8BHB4	WD repeat-containing protein 3	Wdr3	-1.22478	0.0974384				0.409342				1.01127	-0.292523	24.5706	24.2673	24.4648	24.7047	24.5612	24.9145	24.4342	24.7268	0.153968	0.177689	12				12	12	22.3	22.3	22.3	105.77	0	66.372	740120000	36	8	12	8	10	10	9	8	12	8	10	10	9
E9PX48;A2A9M5;Q8R1A4	Dedicator of cytokinesis protein 7	Dock7	-1.04861	0.0974649				0.76041				1.01115	-0.0684827	26.1075	26.0933	26.101	26.1773	26.1109	26.2191	26.1006	26.1691	0.0071276	0.0545859	33				33	33	21.5	21.5	21.5	238.09	0	257.64	3833400000	148	26	30	29	32	31	30	26	30	29	32	31	30
Q62219;E9Q1D5;E9PYQ1	Transforming growth factor beta-1-induced transcript 1 protein	Tgfb1i1	-1.14282	0.0974891				0.500081				1.01104	-0.192604	27.3452	27.217	27.1495	27.5547	27.4163	27.3185	27.2372	27.4298	0.0994174	0.118707	15				15	15	60.7	60.7	60.7	50.1	0	323.31	11903000000	152	11	14	14	14	15	14	11	14	14	14	15	14
Q564E5;Q3V244;Q9WUK2;Q3TG58;Q80U88	Eukaryotic translation initiation factor 4H	Eif4h;mKIAA0038	1.05914	0.0976199				0.715113				1.01046	0.082894	28.3656	28.2767	28.3367	28.2686	28.1871	28.2747	28.3263	28.2435	0.0453492	0.048881	7				7	7	43.5	43.5	43.5	27.341	0	113.32	11986000000	103	7	7	7	7	7	7	7	7	7	7	7	7
Q9CQM2	ER lumen protein-retaining receptor 2	Kdelr2	2.05447	0.0979307				0.231203				1.00908	1.03877	27.4533	25.9184	26.7705	25.8029	25.301	25.922	26.7141	25.6753	0.769012	0.32957	4				4	2	30.2	30.2	16	24.454	0	260.76	5920800000	38	3	4	4	3	4	4	3	4	4	3	4	4
B2RXY7;P48758	Carbonyl reductase [NADPH] 1	Cbr1	1.15919	0.0980186				0.476144				1.00869	0.213113	26.4129	26.5417	26.6741	26.2012	26.3885	26.3996	26.5429	26.3298	0.130612	0.11147	9				9	9	49.1	49.1	49.1	30.641	0	101.56	6032300000	69	8	8	7	7	8	7	8	8	7	7	8	7
Q6P9J9	Anoctamin-6	Ano6	-1.13198	0.0980391				0.517799				1.0086	-0.178855	26.3136	26.3786	26.3411	26.3832	26.5227	26.664	26.3444	26.5233	0.0326457	0.140375	17				17	17	24.3	24.3	24.3	106.25	0	212.65	5817700000	108	13	13	15	15	16	13	13	13	15	15	16	13
Q3TQQ7;Q7M752;Q5SXA7;Q3UWJ1;Q8R2W9	Pantothenate kinase 3	Pank3	-1.28242	0.0982402				0.375902				1.00771	-0.358866	19.9003	20.1619	20.2175	20.7057	20.2427	20.4078	20.0932	20.4521	0.169406	0.234661	3				3	3	12.4	12.4	12.4	34.05	0	5.2216	85722000	3	2	3	1	3	2	1	2	3	1	3	2	1
Q9D4I9;Q0PD32;P35288	Ras-related protein Rab-23	Rab23	1.11652	0.0985518				0.553544				1.00634	0.159013	25.3162	25.2097	25.2441	25.0621	25.0033	25.2276	25.2567	25.0977	0.0543546	0.116339	7				7	7	37.6	37.6	37.6	26.777	0	27.4	1641500000	29	7	7	7	7	7	7	7	7	7	7	7	7
G3X9H5;P42859	Huntingtin	Htt	1.34723	0.0986796				0.345981				1.00577	0.429995	23.4083	23.1106	23.2991	22.6142	22.7142	23.1995	23.2727	22.8427	0.150615	0.313083	9				9	9	3.5	3.5	3.5	344.78	0	26.463	473810000	16	8	7	6	8	8	7	8	7	6	8	8	7
A0A0J9YV90;Q8BHJ5	F-box-like/WD repeat-containing protein TBL1XR1	Tbl1xr1	1.28752	0.0989444				0.374655				1.00461	0.36459	18.4466	18.5415	18.7915	18.0784	18.108	18.4995	18.5932	18.2286	0.178159	0.235014	4				1	1	14.1	2.7	2.7	51.622	0	3.8103	10219000	2	3	3	4	4	4	4	1	0	1	1	1	1
P26443;Q3TSQ7	Glutamate dehydrogenase 1, mitochondrial	Glud1	-1.07865	0.0990189				0.645399				1.00428	-0.109226	29.9516	30.0422	30.0757	30.104	30.2021	30.0911	30.0232	30.1324	0.0642193	0.0607181	22				22	22	51.1	51.1	51.1	61.336	0	323.31	41817000000	320	22	22	21	22	22	21	22	22	21	22	22	21
P51863;Q921S5	V-type proton ATPase subunit d 1	Atp6v0d1	1.11314	0.0992428				0.563182				1.0033	0.154633	26.6844	26.8885	26.7938	26.5518	26.6877	26.6634	26.7889	26.6343	0.102138	0.0724704	12				12	12	50.4	50.4	50.4	40.301	0	294.56	7924500000	88	9	11	11	10	11	11	9	11	11	10	11	11
Q8BM29;Q05DT0;Q3UNK1;Q05C56;Q9QYB5;Q8BJH2	Gamma-adducin	Add3	1.56543	0.0993056				0.289495				1.00303	0.64656	23.0875	22.8896	23.4339	22.9926	22.1427	22.336	23.137	22.4905	0.275496	0.44548	6				6	6	16	16	16	72.604	0	20.038	148960000	10	6	5	5	3	3	4	6	5	5	3	3	4
B7ZWI2;B2RXM7;Q9D1J3	SAP domain-containing ribonucleoprotein	1110005A23Rik;Sarnp	1.1621	0.0993726				0.471622				1.00273	0.21674	26.6546	26.7995	26.7824	26.3745	26.5238	26.6879	26.7455	26.5288	0.0791935	0.156765	7				7	7	34.4	34.4	34.4	23.461	0	114.85	5388300000	47	5	5	5	7	5	5	5	5	5	7	5	5
Q3USB7	Inactive phospholipase C-like protein 1	Plcl1	-1.18105	0.0994416				0.451938				1.00243	-0.240071	22.6593	22.6109	22.6366	22.6628	23.0394	22.9248	22.6356	22.8757	0.0242452	0.193078	4				4	4	4.7	4.7	4.7	122.67	0	6.0448	128010000	7	4	3	1	3	2	1	4	3	1	3	2	1
Q3ULN8;Q6PD03	Serine/threonine-protein phosphatase 2A 56 kDa regulatory subunit alpha isoform	Ppp2r5a	1.19574	0.0995016				0.441576				1.00217	0.257904	24.4331	24.6048	24.5754	24.2625	24.4758	24.1013	24.5378	24.2799	0.0918654	0.187841	6				6	6	17.6	17.6	17.6	56.77	0	77.144	521570000	17	4	6	6	5	5	5	4	6	6	5	5	5
Q8BI72	CDKN2A-interacting protein	Cdkn2aip	1.06222	0.0995504				0.706959				1.00196	0.0870825	25.0773	24.9796	24.9738	24.9145	24.9668	24.8881	25.0102	24.9231	0.0581438	0.0400788	8				8	8	22.2	22.2	22.2	59.744	0	61.478	453110000	28	6	7	8	7	6	8	6	7	8	7	6	8
Q9D6R2	Isocitrate dehydrogenase [NAD] subunit alpha, mitochondrial	Idh3a	-1.1554	0.0996097				0.485417				1.0017	-0.208393	27.853	27.7475	27.628	28.0854	27.9331	27.8351	27.7428	27.9512	0.112579	0.126092	13				13	13	39.9	39.9	39.9	39.638	0	319.05	14280000000	127	13	12	13	11	12	12	13	12	13	11	12	12
F8WIE1;Q8BWY6;Q3ZCX9;Q91W89;E9PZ88;Q3TBQ3;E9PYM7;Q3TAW2;E0CYW2	Alpha-mannosidase;Alpha-mannosidase 2C1	Man2c1	1.24914	0.0998987				0.395205				1.00044	0.320939	23.9952	23.9707	24.3183	23.7147	23.637	23.9697	24.0948	23.7738	0.193993	0.17407	8				8	8	11	11	11	115.45	0	79.465	361280000	21	6	5	4	4	5	6	6	5	4	4	5	6
Q9CPX4;Q3UCL5;Q3UL79;Q3TJJ6;P29391;Q9CZE7;Q3THE6;Q3ULW5	Ferritin;Ferritin light chain 1	Ftl1	1.163	0.100343				0.471497				0.998514	0.217852	29.5969	29.7332	29.4408	29.4218	29.4382	29.2573	29.5903	29.3724	0.146332	0.100022	9				9	9	66.1	66.1	66.1	20.772	0	217.46	48762000000	195	8	9	9	9	9	9	8	9	9	9	9	9
Q9JK92	Heat shock protein beta-8	Hspb8	1.16236	0.100449				0.472565				0.998055	0.217061	25.9825	26.0282	26.1466	25.6636	25.8775	25.9651	26.0524	25.8354	0.0846898	0.155065	5				5	5	34.7	34.7	34.7	21.533	0	10.652	1393200000	41	5	5	5	4	4	4	5	5	5	4	4	4
Q3U6U7;Q3UDG2;Q4FJZ4;P32921	Tryptophan--tRNA ligase, cytoplasmic;T1-TrpRS;T2-TrpRS	Wars	-1.17747	0.100691				0.455482				0.997008	-0.235685	27.2278	27.1795	27.3901	27.4264	27.3959	27.6821	27.2658	27.5015	0.110332	0.15718	21				21	21	54.3	54.3	54.3	53.64	0	268.28	9299800000	137	17	19	20	18	19	18	17	19	20	18	19	18
Q5UE59;E9Q7C9;Q7TNF4;Q8CD76;Q7M703;Q7M702;Q7M6Z8;Q7M701;Q7M6Z7;Q7M6Z9;Q7M700;Q7M6Z6;O88447	Kinesin light chain 1	Klc1	-1.04169	0.100805				0.794948				0.996518	-0.0589263	27.7204	27.7084	27.7071	27.7651	27.821	27.7266	27.712	27.7709	0.0073679	0.0474677	22				22	16	49.6	49.6	36.5	61.629	0	323.31	9131200000	139	18	21	22	21	21	20	18	21	22	21	21	20
P62075	Mitochondrial import inner membrane translocase subunit Tim13	Timm13	1.06731	0.1009				0.682789				0.996108	0.0939802	26.8653	26.7894	26.8611	26.689	26.7308	26.8141	26.8386	26.7446	0.0426389	0.0636861	6				6	6	77.9	77.9	77.9	10.458	0	25.265	5878500000	59	6	6	6	6	6	6	6	6	6	6	6	6
P50516	V-type proton ATPase catalytic subunit A	Atp6v1a	1.14203	0.101385				0.505565				0.994025	0.191606	27.9049	27.648	27.6695	27.4812	27.556	27.6103	27.7408	27.5492	0.142523	0.0648198	19				19	19	42	42	42	68.325	0	323.31	14197000000	158	15	16	17	17	18	15	15	16	17	17	18	15
Q9JL12;Q9JHF5;Q91W06;Q9CTA9	V-type proton ATPase subunit a	Tcirg1	1.13808	0.101386				0.509145				0.994023	0.186603	25.1048	25.143	24.9447	24.7864	25.0002	24.846	25.0642	24.8776	0.105238	0.110345	10				10	10	21.7	21.7	21.7	93.505	0	202.07	1968900000	64	8	10	9	9	9	9	8	10	9	9	9	9
B2RQ36;Q8R4C2;Q05D93;D3Z4D2;Q8C424;Q8BR30	RUN and FYVE domain-containing protein 2	Rufy2	-2.92548	0.10146				0.205579				0.993705	-1.54867	23.0124	21.0018	22.1094	22.7669	23.718	24.2847	22.0412	23.5899	1.00706	0.767007	5				4	4	8.6	7.3	7.3	70.092	0	6.3797	523220000	5	4	5	4	3	4	4	3	4	3	3	3	3
Q3UNI8;O35215;G3UZN1;G3UYJ7	D-dopachrome decarboxylase	Ddt;Gm20441	1.11101	0.101649				0.566934				0.992897	0.151874	25.1935	25.2767	25.3423	25.2278	25.096	25.0331	25.2708	25.119	0.0745738	0.0993685	5				5	5	58.5	58.5	58.5	13.077	0	101.81	2737500000	38	3	5	5	5	5	5	3	5	5	5	5	5
Q8VDC1	FYVE and coiled-coil domain-containing protein 1	Fyco1	1.12745	0.101728				0.530399				0.992558	0.173059	26.3628	26.4106	26.2364	26.1284	26.0761	26.2861	26.3366	26.1635	0.0900359	0.109309	17				17	17	17	17	17	162.33	0	253.08	1775300000	80	12	15	15	14	14	17	12	15	15	14	14	17
Q544Z7;P28352;F6QA74;D3Z124	DNA-(apurinic or apyrimidinic site) lyase;DNA-(apurinic or apyrimidinic site) lyase, mitochondrial	Apex1	1.12613	0.101772				0.532099				0.99237	0.171375	27.6195	27.6662	27.8066	27.4978	27.4423	27.6382	27.6975	27.5261	0.0973713	0.100959	11				11	11	48.3	48.3	48.3	35.49	0	188.47	6634700000	88	6	11	11	11	11	9	6	11	11	11	11	9
Q3TX21;P18406	Protein CYR61	Cyr61	-1.18531	0.102045				0.452508				0.991207	-0.245259	25.8342	25.8784	25.7087	26.2414	26.0341	25.8815	25.8071	26.0523	0.0880355	0.18065	14				14	14	49.9	49.9	49.9	41.709	0	99.117	4145500000	76	10	12	11	13	13	12	10	12	11	13	13	12
Q922G2	Protein FAM76A	Fam76a	1.38346	0.102102				0.334335				0.990968	0.468283	20.2731	20.8715	20.9091	20.2372	20.3459	20.0657	20.6846	20.2163	0.35683	0.141303	2				2	2	6.2	6.2	6.2	35.095	0	5.6338	46369000	4	2	1	1	1	1	1	2	1	1	1	1	1
Q8BND5	Sulfhydryl oxidase 1	Qsox1	-1.60958	0.102355				0.287521				0.989893	-0.686687	21.8883	21.7355	21.24	22.7877	22.2409	21.8952	21.6213	22.3079	0.338907	0.450032	7				7	7	10.8	10.8	10.8	82.784	0	12.539	274060000	10	3	5	5	5	3	6	3	5	5	5	3	6
Q9CRA8;Q3U2K4	Exosome complex component RRP46	Exosc5	-1.24806	0.102427				0.400132				0.989584	-0.319686	22.7649	23.2038	22.9126	23.3198	23.127	23.3936	22.9604	23.2801	0.223326	0.137679	6				6	6	42.6	42.6	42.6	25.194	0	70.882	727190000	23	3	6	4	5	5	6	3	6	4	5	5	6
Q7TMY0;Q3TZU6;Q9ER71	Rho-related GTP-binding protein RhoJ	Rhoj	1.26824	0.102458				0.38794				0.989454	0.342833	21.4836	21.3798	21.0126	20.9456	21.0849	20.817	21.292	20.9492	0.247429	0.134004	2				1	1	13.4	7.9	7.9	22.635	0	9.5272	144490000	6	2	2	2	2	2	2	1	1	1	1	1	1
Q3U4W5;D3YV69		Rab6a	1.06182	0.102508				0.709015				0.989241	0.0865364	28.9256	28.8458	28.9409	28.7642	28.8267	28.8617	28.9041	28.8175	0.0510745	0.0493783	11				11	1	57.2	57.2	10.6	23.545	0	124.05	29323000000	118	10	10	10	10	10	10	10	10	10	10	10	10
D3YWU4;D3YWA9;D3YTR6;Q8R0G7;D6REG2	Protein spinster homolog 1	Spns1	1.33094	0.102656				0.359277				0.988614	0.412446	22.2083	22.2853	22.4693	21.7727	21.6884	22.2645	22.321	21.9085	0.134109	0.311125	2				2	2	10.5	10.5	10.5	26.103	0	6.1399	174010000	6	1	2	2	2	1	2	1	2	2	2	1	2
Q3UI98;Q8R2T8	General transcription factor 3C polypeptide 5	Gtf3c5	1.49303	0.102675				0.302417				0.988534	0.578241	20.1637	20.7087	20.6168	19.5581	19.8901	20.3063	20.4964	19.9182	0.291747	0.374876	2				2	2	4.5	4.5	4.5	59.867	0	4.7355	78988000	4	2	2	2	1	2	2	2	2	2	1	2	2
Q9CYL5	Golgi-associated plant pathogenesis-related protein 1	Glipr2	-1.14245	0.102751				0.505159				0.988215	-0.192129	28.0742	28.1651	27.9282	28.2307	28.3587	28.1546	28.0559	28.248	0.119509	0.103172	5				5	5	44.8	44.8	44.8	17.09	0	114	11899000000	49	4	4	5	5	4	5	4	4	5	5	4	5
P62305;E9Q4F4;E9Q0W8	Small nuclear ribonucleoprotein E	Snrpe	1.43275	0.102815				0.321885				0.987945	0.518786	28.0438	27.2282	27.7512	27.2504	27.1743	27.0422	27.6744	27.1556	0.413203	0.105366	4				4	4	65.2	65.2	65.2	10.803	0	82.556	1500200000	27	3	3	3	4	2	3	3	3	3	4	2	3
Q4PZA2	Endothelin-converting enzyme 1	Ece1	1.14184	0.103024				0.504907				0.98706	0.191362	24.5035	24.7445	24.6234	24.3218	24.5205	24.4551	24.6238	24.4324	0.120521	0.101283	12				12	12	23.9	23.9	23.9	87.072	0	159.56	1715800000	60	8	11	12	10	11	12	8	11	12	10	11	12
D3Z564;D3Z216;Q99K90	TGF-beta-activated kinase 1 and MAP3K7-binding protein 2	Tab2	-1.20154	0.103111				0.440621				0.986695	-0.264888	20.7853	20.5711	20.8869	20.9803	21.1729	20.8848	20.7478	21.0126	0.161217	0.146732	1				1	1	3.9	3.9	3.9	41.324	0	4.2745	76288000	3	1	1	1	1	1	1	1	1	1	1	1	1
D3YWL1;D3YW33;Q543Q4;P35276	Ras-related protein Rab-3D	Rab3d	1.77852	0.103176				0.2647				0.986421	0.83068	21.9893	22.1335	22.8421	21.4965	20.9791	21.9973	22.3216	21.491	0.456482	0.509125	2				2	2	21.7	21.7	21.7	12.054	0	5.0337	31827000	7	2	2	1	2	1	2	2	2	1	2	1	2
F7AL76;Q09XV5	Chromodomain-helicase-DNA-binding protein 8	Chd8	-1.1629	0.10342				0.476131				0.985396	-0.217732	22.0508	22.2529	21.9211	22.2325	22.3616	22.284	22.075	22.2927	0.167217	0.0650149	5				5	5	3.1	3.1	3.1	263.84	0	11.773	186210000	9	4	5	5	5	5	5	4	5	5	5	5	5
Q14CH7	Alanine--tRNA ligase, mitochondrial	Aars2	1.31447	0.103822				0.370458				0.98371	0.394483	22.9369	22.7121	22.4784	22.375	22.0593	22.5096	22.7091	22.3146	0.229293	0.231154	2				2	2	2.7	2.7	2.7	106.78	0	5.4993	42491000	6	1	2	1	1	1	1	1	2	1	1	1	1
Q5FWB7;P05064;A6ZI44;Q6NY00;D3YWI1;D3YV98;Q9CPQ9;A6ZI46	Fructose-bisphosphate aldolase;Fructose-bisphosphate aldolase A	Aldoa;Aldoart1	-1.10489	0.103859				0.583472				0.983556	-0.143899	31.5298	31.603	31.6785	31.7508	31.6535	31.8388	31.6038	31.7477	0.0743278	0.0926571	21				21	20	70.1	70.1	68.1	39.355	0	323.31	210810000000	581	18	21	20	20	20	20	18	21	20	20	20	20
Q0PD35;P35282;Q6A0C7	Ras-related protein Rab-21	Rab21	1.18405	0.10425				0.453307				0.981924	0.243729	29.4752	29.511	29.8241	29.2908	29.38	29.4084	29.6034	29.3597	0.191936	0.0613831	9				9	9	49.1	49.1	49.1	24.106	0	219.81	7019100000	96	9	8	9	9	9	9	9	8	9	9	9	9
Q5EBI8;Q06185;Q8BTB6	ATP synthase subunit e, mitochondrial	Atp5k;Atp5i	1.10555	0.104449				0.582249				0.981094	0.144759	26.9714	27.044	27.1537	26.9016	26.8401	26.993	27.0564	26.9116	0.0918153	0.0769265	3				3	3	33.8	33.8	33.8	8.2364	0	9.8184	4470700000	42	3	3	3	3	3	3	3	3	3	3	3	3
Q58E65;Q3UI33;O08663;Q3TMN1	Methionine aminopeptidase 2	Metap2	-1.15846	0.104467				0.485348				0.981019	-0.212208	25.5572	25.7157	25.4139	25.8329	25.8192	25.6712	25.5622	25.7744	0.15097	0.0896963	12				12	12	42.5	42.5	42.5	52.921	0	134.02	3223100000	83	10	11	11	11	11	12	10	11	11	11	11	12
Q8R4D4;P52633	Signal transducer and activator of transcription;Signal transducer and transcription activator 6	Stat6	-1.25306	0.104511				0.39832				0.980839	-0.325457	23.4994	23.2558	23.4559	23.7211	23.969	23.4973	23.4037	23.7291	0.129897	0.235978	10				10	10	15.4	15.4	15.4	93.522	0	29.618	864770000	25	6	9	7	8	8	6	6	9	7	8	8	6
Q543W3;P15306;Q8BJB5	Thrombomodulin	Thbd	1.21129	0.1046				0.431801				0.980467	0.276547	26.4917	26.6248	26.5019	26.5099	26.1737	26.1051	26.5394	26.2629	0.0740799	0.216655	6				6	6	15.1	15.1	15.1	61.867	0	17.734	1554200000	37	4	6	6	6	6	6	4	6	6	6	6	6
A0A0R4J018;O55060;D3Z217;D3YWK6;D3Z380	Thiopurine S-methyltransferase	Tpmt	1.45308	0.104615				0.318692				0.980404	0.539113	21.7914	21.1446	20.9652	20.6454	20.8007	20.8378	21.3004	20.7613	0.434572	0.102042	3				3	3	17.5	17.5	17.5	27.571	0	18.692	156610000	11	3	3	3	3	3	3	3	3	3	3	3	3
D3Z3W8;O08664	B-cell CLL/lymphoma 7 protein family member C	Bcl7c	1.1711	0.10471				0.464442				0.98001	0.22787	23.7223	24.007	23.6554	23.5907	23.5741	23.5363	23.7949	23.5671	0.186685	0.0278557	1				1	1	9.1	9.1	9.1	17.027	0	3.5921	40766000	16	1	1	1	1	1	1	1	1	1	1	1	1
D3YXZ3;Q91YS4;O88448	Kinesin light chain 2	Klc2	-1.1311	0.104808				0.527878				0.979606	-0.177724	22.9917	22.9889	22.75	23.0322	23.1264	23.1051	22.9102	23.0879	0.138739	0.0494035	12				7	7	24.3	15.1	15.1	68.176	0	19.277	369700000	25	8	8	11	8	10	8	5	4	6	4	6	5
Q3U8S0;Q9DCR2	AP-3 complex subunit sigma-1	Ap3s1	1.36051	0.104831				0.349979				0.979509	0.444146	25.2349	25.1906	25.2611	24.8794	25.0945	24.3803	25.2289	24.7847	0.0356225	0.366351	8				8	8	62.2	62.2	62.2	21.732	0	176.64	2082200000	45	7	7	7	8	8	7	7	7	7	8	8	7
Q3TKR5		Rpl5	1.27226	0.10488				0.388275				0.979307	0.347389	23.212	22.9013	23.1691	22.639	22.5865	23.0148	23.0941	22.7467	0.16835	0.23361	10				1	1	37.2	4.1	4.1	34.269	0.00035082	3.1799	268180000	6	8	9	8	10	9	9	1	1	1	1	1	1
Q9CZX0	Elongator complex protein 3	Elp3	1.36191	0.10488				0.349464				0.979306	0.445632	23.6486	23.6048	23.0965	23.2187	22.9855	22.8087	23.4499	23.0043	0.306877	0.2056	10				10	10	22.3	22.3	22.3	62.384	0	39.741	707780000	41	8	8	8	7	8	9	8	8	8	7	8	9
Q3TL44	NLR family member X1	Nlrx1	1.4176	0.104903				0.325867				0.979212	0.503448	21.4052	20.9009	20.8057	20.8399	20.3907	20.3708	21.0373	20.5338	0.322181	0.265287	3				3	3	3.6	3.6	3.6	107.83	0	7.9218	97912000	8	3	2	1	1	1	2	3	2	1	1	1	2
Q9EPL8	Importin-7	Ipo7	-1.09937	0.105091				0.60038				0.978435	-0.136674	28.908	28.7478	28.9505	29.0464	28.9983	28.9717	28.8688	29.0054	0.106885	0.0378391	29				29	28	42.9	42.9	41.9	119.49	0	323.31	24597000000	309	23	29	29	29	29	29	23	29	29	29	29	29
Q8K2P7	Sodium-coupled neutral amino acid transporter 1	Slc38a1	-4.51723	0.105417				0.192782				0.977089	-2.17544	19.6576	20.4642	19.2505	23.759	21.7581	20.3816	19.7908	21.9662	0.617721	1.69827	2				2	2	7	7	7	53.795	0.0031271	1.9955	257400000	2	1	1	0	2	2	1	1	1	0	2	2	1
Q91X84	CREB-regulated transcription coactivator 3	Crtc3	1.29091	0.105418				0.380042				0.977083	0.368392	21.9403	21.7626	21.4179	21.1926	21.3272	21.4958	21.7069	21.3385	0.265641	0.151936	2				2	2	4.7	4.7	4.7	67.026	0	9.7678	86549000	6	1	2	2	1	2	2	1	2	2	1	2	2
Q3TFD9		Vim	-4.47012	0.105622				0.192851				0.976247	-2.16031	20.3715	17.1566	19.508	21.502	21.6206	20.3943	19.012	21.1723	1.66382	0.676337	40				1	1	77	4.1	4.1	53.688	0	24.391	82237000	2	36	38	38	39	38	38	1	1	1	1	1	1
Q91YR7	Pre-mRNA-processing factor 6	Prpf6	1.11335	0.105751				0.565079				0.975716	0.154906	26.1868	26.2397	26.3175	25.9959	26.0696	26.2138	26.248	26.0931	0.065711	0.110837	20				20	20	25.4	25.4	25.4	106.72	0	158.3	2597600000	85	16	19	19	19	19	18	16	19	19	19	19	18
Q3TWZ9;Q3TJ95;Q6IRU5;A2VCP8;F7BHJ0	Clathrin light chain B	Cltb	1.13444	0.10598				0.522121				0.974776	0.18198	26.4649	26.547	26.6366	26.225	26.4573	26.4203	26.5495	26.3675	0.0858603	0.124835	8				8	8	23.7	23.7	23.7	23.174	0	50.413	5250700000	48	8	7	7	8	7	7	8	7	7	8	7	7
Q9WVH9	Fibulin-5	Fbln5	1.19162	0.106048				0.452478				0.974499	0.252929	28.6976	28.5591	28.403	28.1319	28.3477	28.4214	28.5533	28.3003	0.147405	0.150468	10				10	10	33.3	33.3	33.3	50.193	0	323.31	16524000000	178	10	9	10	10	9	9	10	9	10	10	9	9
Q4VA29;Q9CQE8	UPF0568 protein C14orf166 homolog	2700060E02Rik	1.12298	0.106331				0.546647				0.973338	0.167332	26.9944	26.7733	26.9002	26.7094	26.6444	26.8121	26.8893	26.722	0.110971	0.0845534	10				10	10	48	48	48	28.152	0	93.559	6499400000	107	8	9	10	9	10	10	8	9	10	9	10	10
A2APY7	NADH dehydrogenase [ubiquinone] 1 alpha subcomplex assembly factor 5	Ndufaf5	-1.13247	0.10636				0.52768				0.973223	-0.17947	21.1377	21.2988	21.0421	21.3918	21.3715	21.2536	21.1595	21.339	0.129711	0.0746327	2				2	2	6.7	6.7	6.7	38.404	0	5.5309	194870000	10	1	2	2	2	2	2	1	2	2	2	2	2
G3UZJ5;N0E4C0;N0E4C5;N0E463;P67871;G3UXG7;G3UXU2;G3UZA4;N0E462;G3UZX4	Casein kinase II subunit beta	Csnk2b;Csnk2b-Ly6g5b	-1.12717	0.106488				0.535803				0.9727	-0.172709	24.9032	24.8591	24.9056	25.1874	25.0904	24.9083	24.8893	25.062	0.026176	0.141687	4				4	4	28.2	28.2	28.2	23.621	0	36.927	1686800000	43	4	4	4	4	4	4	4	4	4	4	4	4
A0A068EW80;Q60953;D3Z3A6;D3YXR5;F7BTZ2;Q8BSJ6	Protein PML	Pml	-1.10445	0.106579				0.585998				0.97233	-0.143328	25.3628	25.3137	25.433	25.3959	25.5917	25.5518	25.3698	25.5131	0.0599752	0.103495	12				12	12	21.8	21.8	21.8	98.241	0	190.37	1218200000	48	8	9	7	12	12	11	8	9	7	12	12	11
Q8VCN5	Cystathionine gamma-lyase	Cth	-1.1017	0.106685				0.591935				0.971896	-0.139732	25.0215	25.0932	25.0214	25.235	25.06	25.2603	25.0454	25.1851	0.0414341	0.10906	12				12	12	46.2	46.2	46.2	43.567	0	74.521	2263100000	56	9	10	10	10	11	11	9	10	10	10	11	11
Q8C9B9;A0A0R4J0L7	Death-inducer obliterator 1	Dido1	1.12996	0.106701				0.530454				0.971833	0.17627	24.1391	24.2975	24.2833	24.0688	24.1793	23.943	24.24	24.0637	0.0876579	0.118231	8				8	8	5.6	5.6	5.6	247.17	0	14.714	578750000	22	6	7	4	6	5	8	6	7	4	6	5	8
Q564P6;P39689;Q4FK34	Cyclin-dependent kinase inhibitor 1	Cdkn1a	-1.19917	0.106738				0.443151				0.971681	-0.262034	22.761	22.9503	22.5334	23.0772	23.0077	22.9459	22.7482	23.0103	0.208743	0.0656573	5				5	5	35.8	35.8	35.8	17.785	0	11.851	444920000	17	5	5	3	5	5	4	5	5	3	5	5	4
Q9CQ28	Diphthine--ammonia ligase	Dph6	-1.13688	0.106756				0.51719				0.971606	-0.185077	22.2264	22.3039	22.4523	22.5003	22.6217	22.4159	22.3275	22.5126	0.114831	0.103468	3				3	3	21.7	21.7	21.7	29.922	0	25.733	183320000	8	3	3	2	2	3	3	3	3	2	2	3	3
P09055	Integrin beta-1	Itgb1	-1.17656	0.106973				0.463379				0.970727	-0.234574	30.2616	30.3069	30.616	30.6198	30.5997	30.6686	30.3948	30.6294	0.192847	0.0354373	28				28	28	45.6	45.6	45.6	88.231	0	323.31	86230000000	407	26	27	27	28	27	28	26	27	27	28	27	28
Q58E59;Q9D554	Splicing factor 3A subunit 3	Sf3a3	1.19192	0.107507				0.452708				0.968563	0.25329	26.7939	26.4161	26.657	26.3991	26.266	26.442	26.6223	26.369	0.191293	0.0917789	16				16	16	43.1	43.1	43.1	58.841	0	302.49	5013900000	105	13	15	16	15	16	16	13	15	16	15	16	16
Q7TND9;P53395	Lipoamide acyltransferase component of branched-chain alpha-keto acid dehydrogenase complex, mitochondrial	Dbt	-1.10908	0.107622				0.577095				0.9681	-0.149369	24.6154	24.5469	24.526	24.5782	24.7735	24.7847	24.5627	24.7121	0.0467583	0.116117	5				5	5	11.6	11.6	11.6	53.26	0	9.7264	330170000	20	3	3	3	2	2	4	3	3	3	2	2	4
Q8R1Z9;F6XTP0;K4DI70;Q3TXY7	RING finger protein 121	Rnf121	-1.25353	0.107715				0.398148				0.967724	-0.325997	21.8468	22.3397	22.2752	22.4901	22.4214	22.5282	22.1539	22.4799	0.267893	0.0540944	2				2	2	7.6	7.6	7.6	37.986	0	20.309	310670000	9	1	2	2	2	2	2	1	2	2	2	2	2
Q8BGQ1;Q3UM95	Spermatogenesis-defective protein 39 homolog	Vipas39	1.25691	0.107801				0.399955				0.967379	0.329876	23.4073	23.3016	23.7303	23.1245	23.0008	23.3243	23.4797	23.1499	0.223367	0.163218	6				6	6	15.3	15.3	15.3	56.624	0	28.474	290720000	14	6	5	6	5	5	5	6	5	6	5	5	5
Q52L78;P23927	Alpha-crystallin B chain	Cryab	-1.27985	0.108027				0.388112				0.966466	-0.355977	26.6442	26.8987	26.4127	27.0081	27.1815	26.834	26.6519	27.0079	0.243099	0.173742	6				6	6	44	44	44	20.069	0	98.808	9255900000	65	6	6	6	6	6	6	6	6	6	6	6	6
Q64311;Q8BRX4;D3YZ99	Protein N-terminal asparagine amidohydrolase	Ntan1	-1.35503	0.108103				0.3568				0.966163	-0.438324	22.6134	22.8963	22.2661	22.9434	23.2474	22.9001	22.592	23.0303	0.315648	0.189251	5				5	5	19.7	19.7	19.7	34.595	0	17.913	507360000	18	4	5	3	4	5	4	4	5	3	4	5	4
Q922Q2	Serine/threonine-protein kinase RIO1	Riok1	-1.11744	0.108184				0.559274				0.965837	-0.160196	23.4808	23.5725	23.7165	23.6773	23.7898	23.7833	23.5899	23.7501	0.118831	0.0631098	8				8	8	20.8	20.8	20.8	64.91	0	71.501	693050000	36	7	8	8	6	6	8	7	8	8	6	6	8
Q8R2M2	Deoxynucleotidyltransferase terminal-interacting protein 2	Dnttip2	1.09273	0.108567				0.612423				0.964302	0.127932	23.473	23.4125	23.332	23.2804	23.3577	23.1956	23.4058	23.2779	0.0707314	0.0811035	5				5	5	13.3	13.3	13.3	84.276	0	26.456	362110000	21	5	3	5	4	4	5	5	3	5	4	4	5
D6RFN5;Q8BP68;Q3TXT8;D3YW25;O70131	Ninjurin-1	Ninj1	2.27761	0.108593				0.236353				0.964198	1.18752	21.0806	19.4268	19.8399	19.5097	18.5774	18.6976	20.1158	18.9282	0.860757	0.507098	1				1	1	18.2	18.2	18.2	11.846	0	7.2998	63021000	5	1	1	1	1	1	1	1	1	1	1	1	1
Q8BTI7	Serine/threonine-protein phosphatase 6 regulatory ankyrin repeat subunit C	Ankrd52	-1.61941	0.108807				0.29471				0.963342	-0.695465	21.9022	21.5007	21.2779	21.7061	22.658	22.403	21.5603	22.2557	0.316354	0.492756	4				4	4	4.6	4.6	4.6	115.03	0	4.8984	319920000	11	4	4	4	4	4	4	4	4	4	4	4	4
Q9CXR1	Dehydrogenase/reductase SDR family member 7	Dhrs7	1.62321	0.108808				0.29464				0.96334	0.698853	25.4963	24.4732	24.6647	23.9235	24.2698	24.3443	24.878	24.1792	0.543897	0.224531	7				7	7	26.3	26.3	26.3	38.167	0	47.432	1321500000	33	7	6	6	6	6	6	7	6	6	6	6	6
Q9DCS3;A2A845	Trans-2-enoyl-CoA reductase, mitochondrial	Mecr	1.08843	0.109041				0.626076				0.962409	0.122243	24.0918	23.9883	23.9354	23.8469	23.8434	23.9585	24.0052	23.8829	0.0795119	0.0655062	9				9	9	45	45	45	40.342	0	62.669	893980000	41	8	8	7	7	7	8	8	8	7	7	7	8
Q3UP01;P62046;Q3UWY4	Leucine-rich repeat and calponin homology domain-containing protein 1	Lrch1	1.19289	0.109253				0.452033				0.961567	0.254458	21.3977	21.531	21.233	21.0496	21.038	21.3107	21.3873	21.1328	0.149269	0.154215	5				5	5	10.6	10.6	10.6	83.137	0	20.579	175040000	6	4	4	4	4	4	5	4	4	4	4	4	5
A0A0R4J0N5;P46718;Q7TNW4;A2T4N6	Programmed cell death protein 2	Pdcd2	1.09331	0.109361				0.612238				0.961139	0.128697	24.1431	24.2792	24.2998	24.0604	24.1883	24.0874	24.2407	24.112	0.0851592	0.067387	5				5	5	17.5	17.5	17.5	38.325	0	13.436	373820000	17	4	5	4	5	5	5	4	5	4	5	5	5
O35685	Nuclear migration protein nudC	Nudc	-1.04789	0.109447				0.766835				0.960795	-0.0674858	27.7538	27.7572	27.8314	27.8386	27.8885	27.8178	27.7808	27.8483	0.0438358	0.0363785	15				15	15	46.1	46.1	46.1	38.358	0	67.983	8672300000	106	14	14	12	13	13	14	14	14	12	13	13	14
Q9D1Q4	Dolichol-phosphate mannosyltransferase subunit 3	Dpm3	1.18587	0.109468				0.45473				0.960714	0.245944	24.9936	24.6839	24.7109	24.4371	24.5429	24.6706	24.7961	24.5502	0.171554	0.116936	3				3	3	51.1	51.1	51.1	10.139	0	49.63	1476300000	26	3	3	3	3	3	3	3	3	3	3	3	3
G3UZ63;G3X961;Q921I2;Q6PE06;G3UZG5	Kelch domain-containing protein 4	Klhdc4	-1.08108	0.109692				0.644605				0.959825	-0.112474	25.9867	25.8575	25.8408	25.9712	25.9848	26.0664	25.895	26.0075	0.0798777	0.0514808	11				11	11	28.6	28.6	28.6	61.479	0	116.09	1483200000	60	9	10	9	10	10	11	9	10	9	10	10	11
Q3UJY4;P59235;Q3URN3;Q7TT04	Nucleoporin Nup43	Nup43	1.11926	0.10975				0.55772				0.959596	0.162539	24.1993	24.3584	24.4003	24.1086	24.1042	24.2576	24.3193	24.1568	0.106038	0.0873171	4				4	4	14.2	14.2	14.2	41.998	0	86.691	799590000	25	4	4	4	4	4	4	4	4	4	4	4	4
Q921Z9;Q3V100;Q924M7	Mannose-6-phosphate isomerase	Mpi	-1.07908	0.109777				0.648222				0.959488	-0.1098	25.1492	25.0561	25.1914	25.2419	25.3039	25.1803	25.1322	25.242	0.0692153	0.0618173	7				7	7	26.5	26.5	26.5	46.513	0	57.684	1797000000	42	7	7	7	7	7	7	7	7	7	7	7	7
F8VPK5;P70336;Q3UMT5;Q6A035	Rho-associated protein kinase;Rho-associated protein kinase 2	Rock2	-1.15691	0.109862				0.490978				0.959154	-0.210271	28.182	28.1653	28.4782	28.4592	28.5093	28.4878	28.2752	28.4854	0.175992	0.0251332	50				50	43	44.5	44.5	39.2	160.61	0	323.31	17428000000	296	42	46	45	44	48	45	42	46	45	44	48	45
Q921Z5;J3QM73;D3YWJ5;D3Z325;D3Z312	Tumor necrosis factor alpha-induced protein 8	Tnfaip8	-1.52245	0.109969				0.310678				0.958729	-0.606398	21.2855	20.8769	20.9258	21.98	21.1109	21.8164	21.0294	21.6358	0.223151	0.46182	3				3	3	19.2	19.2	19.2	22.96	0	43.904	159530000	10	1	3	2	2	3	2	1	3	2	2	3	2
D6RFD6;B7ZP34;Q8C3B8;E9Q0V1	Protein RFT1 homolog	Rft1	-1.58468	0.109981				0.298199				0.958683	-0.664195	19.8389	19.1947	18.9856	20.3929	19.7431	19.8758	19.3397	20.0039	0.444727	0.343305	2				2	2	6.8	6.8	6.8	42.529	0	6.5631	70885000	8	1	2	2	2	2	2	1	2	2	2	2	2
Q921H8;Q3UPU8;H3BKL5;H3BJZ9;Q3TUU3;Q3UKM0;Q8VCH0	3-ketoacyl-CoA thiolase A, peroxisomal;3-ketoacyl-CoA thiolase B, peroxisomal	Acaa1a;Acaa1b	-1.0714	0.11021				0.671546				0.95778	-0.0994968	27.9298	27.9605	27.9491	27.9542	28.0688	28.115	27.9465	28.046	0.0155486	0.0827886	16				16	6	57.1	57.1	25.2	43.953	0	323.31	14037000000	198	14	16	15	15	16	15	14	16	15	15	16	15
Q8CHU6;E9Q987;E9PV98;Q3UUU9;Q8CC73;D3YYU4		Trim12c;Trim5	1.55872	0.110308				0.300256				0.957394	0.640364	21.9454	20.9378	21.1912	20.5649	20.8384	20.7499	21.3581	20.7178	0.524098	0.139525	4				4	4	14.4	14.4	14.4	57.284	0	16.255	174530000	10	1	3	3	2	3	3	1	3	3	2	3	3
Q9D051	Pyruvate dehydrogenase E1 component subunit beta, mitochondrial	Pdhb	1.16864	0.110379				0.475591				0.957115	0.224826	27.6591	27.4854	27.5286	27.16	27.3438	27.4947	27.5577	27.3329	0.0904292	0.167632	11				11	11	34.5	34.5	34.5	38.937	0	203.53	9339300000	100	9	10	10	9	10	11	9	10	10	9	10	11
Q8BT60;Q3UJS6	Copine-3	Cpne3	1.12041	0.110503				0.556539				0.956627	0.164023	26.7777	26.6566	26.8751	26.6411	26.5081	26.6682	26.7698	26.6058	0.109468	0.0856998	14				14	12	34.9	34.9	31.5	59.584	0	113.4	6509500000	88	14	14	13	14	14	13	14	14	13	14	14	13
Q3UPI8;O35316;Q8BRX2	Transporter;Sodium- and chloride-dependent taurine transporter	Slc6a6	-1.24831	0.110672				0.408043				0.955962	-0.319974	23.2911	23.6415	23.2041	23.5361	23.793	23.7675	23.3789	23.6989	0.231555	0.141535	2				2	2	4.7	4.7	4.7	69.855	0	15.12	820660000	27	2	2	2	2	2	2	2	2	2	2	2	2
Q54AE5;P39876	Metalloproteinase inhibitor 3	Timp3	1.8196	0.110755				0.274735				0.955636	0.863623	26.0365	24.6834	24.8991	24.4298	24.3508	24.2475	25.2063	24.3427	0.726991	0.0914286	5				5	5	29.9	29.9	29.9	24.182	0	59.733	2351700000	25	5	4	5	5	4	4	5	4	5	5	4	4
Q3U9C4;Q3UKG1;Q9CY73	39S ribosomal protein L44, mitochondrial	Mrpl44	1.07972	0.110856				0.647515				0.95524	0.110654	23.1728	23.1555	23.238	22.9823	23.1194	23.1327	23.1888	23.0781	0.0435202	0.0832265	9				9	9	50.3	50.3	50.3	33.053	0	37.434	658770000	25	8	9	9	9	7	8	8	9	9	9	7	8
Q8BGT7;Q3TGV3	Survival of motor neuron-related-splicing factor 30	Smndc1	1.3211	0.110995				0.374054				0.954699	0.401741	24.0276	24.2189	24.3196	23.4533	23.8496	24.0581	24.1887	23.787	0.148345	0.307223	3				3	3	24.4	24.4	24.4	26.753	0	47.947	1064000000	13	3	3	3	3	3	3	3	3	3	3	3	3
D6RJL6;E9PV28;Q571G4	Protein lin-54 homolog	Lin54	1.23385	0.111113				0.416563				0.954234	0.303169	19.6548	19.662	19.3106	19.182	19.4214	19.1145	19.5425	19.2393	0.200819	0.161294	1				1	1	12.2	12.2	12.2	10.107	0.0018392	2.3645	25660000	2	1	1	1	1	1	1	1	1	1	1	1	1
Q91YJ3;Q8BJZ7	Thymocyte nuclear protein 1	Thyn1	-1.1958	0.11121				0.453051				0.953858	-0.257982	23.1835	23.3329	23.3782	23.7285	23.3458	23.5942	23.2982	23.5562	0.101921	0.194136	5				5	5	22.1	22.1	22.1	26.178	0	12.421	775090000	24	5	4	4	4	4	3	5	4	4	4	4	3
Q3V038	Tetratricopeptide repeat protein 9A	Ttc9	-2.14851	0.111285				0.24633				0.953565	-1.10334	21.8591	21.8424	20.2852	22.4972	22.644	22.1555	21.3289	22.4322	0.903919	0.250631	1				1	1	6.4	6.4	6.4	24.35	0	3.2251	167660000	3	1	1	0	1	1	1	1	1	0	1	1	1
D3YYK8;E9Q6X0;Q8R001;Q3TG90	Microtubule-associated protein RP/EB family member 2	Mapre2	1.43673	0.111297				0.329271				0.953518	0.522792	25.5454	24.8662	24.7607	24.3981	24.65	24.5558	25.0574	24.5346	0.425877	0.127252	9				9	8	38.5	38.5	34.6	29.425	0	87.658	1857400000	35	7	9	6	8	5	8	7	9	6	8	5	8
Q3TJA9;Q99M87	DnaJ homolog subfamily A member 3, mitochondrial	Dnaja3	1.14199	0.111399				0.513355				0.953118	0.191555	24.1612	24.2207	24.0278	23.7968	24.0014	24.0367	24.1365	23.945	0.0988	0.129552	7				7	7	22.3	22.3	22.3	49.486	0	51.269	1122800000	37	6	7	6	7	7	6	6	7	6	7	7	6
A0A075B5P6;A0A075B6A0;P01872	Ig mu chain C region	Ighm	1.18639	0.111444				0.456484				0.952944	0.246576	24.2485	24.2617	24.5052	24.1289	23.9248	24.222	24.3385	24.0919	0.144536	0.152016	1				1	1	2.2	2.2	2.2	49.943	0.0021645	2.2645	700400000	8	1	1	1	1	1	1	1	1	1	1	1	1
G3UXY2;O88508;G3UY43;G3UZF8;G3UZK0;G3UZN5;G3UX07;Q3TYD7;Q3UWR0	DNA (cytosine-5)-methyltransferase 3A	Dnmt3a	1.10032	0.111478				0.601759				0.952812	0.137929	22.6547	22.5865	22.5339	22.4652	22.348	22.5481	22.5917	22.4538	0.0605369	0.100531	2				2	2	9	9	9	36.261	0	13.09	39667000	9	2	2	2	2	2	2	2	2	2	2	2	2
Q61033	Lamina-associated polypeptide 2, isoforms alpha/zeta	Tmpo	1.10019	0.111633				0.601974				0.952208	0.137758	27.1143	27.2516	27.0915	27.1017	26.9472	26.9953	27.1525	27.0147	0.0866007	0.0790812	19				19	12	38.5	38.5	23.1	75.167	0	323.31	6044700000	88	15	18	17	14	17	15	15	18	17	14	17	15
Q9D2R0	Acetoacetyl-CoA synthetase	Aacs	1.06715	0.111756				0.688024				0.951728	0.0937697	27.793	27.6849	27.6428	27.612	27.6329	27.5944	27.7069	27.6131	0.0775063	0.01927	21				21	21	38.1	38.1	38.1	75.199	0	171.43	12368000000	130	14	21	20	20	20	20	14	21	20	20	20	20
Q5SWU9	Acetyl-CoA carboxylase 1;Biotin carboxylase	Acaca	1.09455	0.112022				0.61067				0.950697	0.130338	26.7441	26.6252	26.5936	26.6081	26.4546	26.5092	26.6543	26.524	0.0793276	0.0778211	42				42	36	23.7	23.7	20.1	265.25	0	248.51	5217400000	128	27	35	32	31	33	34	27	35	32	31	33	34
Q9JHI5	Isovaleryl-CoA dehydrogenase, mitochondrial	Ivd	1.07782	0.112027				0.654661				0.950676	0.108112	25.9734	25.9155	25.7959	25.7989	25.7949	25.7667	25.8949	25.7868	0.0904952	0.0175348	8				8	8	27.6	27.6	27.6	46.325	0	95.298	2177600000	33	7	8	8	7	7	8	7	8	8	7	7	8
Q91XU3	Phosphatidylinositol 5-phosphate 4-kinase type-2 gamma	Pip4k2c	1.12081	0.112126				0.555914				0.950292	0.164544	23.3745	23.5688	23.3713	23.2765	23.3553	23.1892	23.4382	23.2737	0.113121	0.0830715	6				6	6	15.2	15.2	15.2	47.335	0	60.709	803580000	21	4	6	5	5	6	6	4	6	5	5	6	6
Q9DCT2	NADH dehydrogenase [ubiquinone] iron-sulfur protein 3, mitochondrial	Ndufs3	1.30806	0.112289				0.381139				0.949661	0.387424	26.1554	25.606	25.7026	25.2737	25.4504	25.5776	25.8213	25.4339	0.293309	0.15266	10				10	10	52.5	52.5	52.5	30.149	0	126.91	3560600000	45	5	10	9	7	8	10	5	10	9	7	8	10
D3Z5I9;Q9CXK9;F6RNF9	RNA-binding protein 33	Rbm33	1.16639	0.112419				0.482092				0.94916	0.222047	23.8224	23.8749	23.9934	23.5343	23.6291	23.8612	23.8969	23.6749	0.0876087	0.168153	2				2	2	1.8	1.8	1.8	132.82	0.00034843	3.0806	129370000	6	1	2	1	1	2	2	1	2	1	1	2	2
Q8CIV8;E0CZ81	Tubulin-specific chaperone E	Tbce	1.17717	0.112495				0.463504				0.948866	0.235329	24.0194	23.875	23.963	23.5367	23.704	23.9108	23.9525	23.7172	0.0727533	0.187379	9				9	9	20.6	20.6	20.6	59.085	0	25.239	560420000	29	8	8	7	6	6	8	8	8	7	6	6	8
Q3UH28;Q3V1I9;Q3U1M7;A2A483;E9Q8D1;A2A485		Zmynd8	1.15909	0.112496				0.490318				0.948863	0.212991	24.8422	24.8668	24.805	24.6634	24.4297	24.782	24.838	24.625	0.0311194	0.179247	6				6	1	8.2	8.2	1	127.29	0	17.245	177780000	20	6	4	5	5	4	5	6	4	5	5	4	5
Q6P5F9	Exportin-1	Xpo1	1.10479	0.112784				0.589641				0.947752	0.143777	28.403	28.2672	28.3871	28.2043	28.1129	28.3087	28.3524	28.2087	0.0742659	0.0979797	35				35	35	46.4	46.4	46.4	123.09	0	323.31	17966000000	271	28	32	34	33	33	33	28	32	34	33	33	33
Q8C2E7	WASH complex subunit strumpellin	Kiaa0196	1.18771	0.112924				0.456328				0.947215	0.248184	26.7392	26.4193	26.4918	26.173	26.2994	26.4334	26.5501	26.3019	0.167706	0.130237	29				29	29	32.4	32.4	32.4	134.11	0	226.31	4356200000	103	21	25	20	25	26	21	21	25	20	25	26	21
B2RWB7;Q8BZA9	Fructose-2,6-bisphosphatase TIGAR	9630033F20Rik;Tigar	1.35768	0.113015				0.36208				0.946865	0.441139	22.9894	22.2545	22.5046	22.1228	22.0993	22.2029	22.5828	22.1417	0.373628	0.0543097	4				4	4	24.2	24.2	24.2	29.19	0	24.159	368970000	16	3	4	4	4	4	4	3	4	4	4	4	4
Q3U2V3	8-oxo-dGDP phosphatase NUDT18	Nudt18	1.24779	0.113139				0.409738				0.94639	0.319375	20.7514	20.9598	20.69	20.467	20.7218	20.2543	20.8004	20.481	0.141464	0.23404	1				1	1	5	5	5	35.693	0	9.6716	95773000	14	1	1	1	1	1	1	1	1	1	1	1	1
Q99MV7	RING finger protein 17	Rnf17	1.37262	0.113162				0.356362				0.946298	0.456933	21.7517	22.2006	22.3601	21.6193	21.431	21.8913	22.1041	21.6472	0.31551	0.23144	3				3	3	1.7	1.7	1.7	185.6	0.009009	1.3956	40693000	3	1	1	2	2	2	2	1	1	2	2	2	2
Q8R2R3	Alpha- and gamma-adaptin-binding protein p34	Aagab	-1.32654	0.1132				0.373685				0.946154	-0.407664	22.0544	21.43	21.6195	21.9829	22.2585	22.0854	21.7013	22.1089	0.320155	0.139316	3				3	3	15.5	15.5	15.5	34.51	0	17.951	100940000	15	3	2	1	2	2	1	3	2	1	2	2	1
E9PZ11		Zfp651	1.21793	0.113203				0.435843				0.946143	0.284435	25.2219	25.4731	25.515	25.2042	24.9067	25.2459	25.4034	25.1189	0.158525	0.18498	2				2	2	3.7	3.7	3.7	80.787	0	4.0839	122490000	9	2	2	2	2	2	2	2	2	2	2	2	2
Q3UZP4	Small VCP/p97-interacting protein	Svip	1.65607	0.113371				0.295131				0.945499	0.727763	20.4387	20.2046	20.3686	19.0489	20.2625	19.5172	20.3373	19.6095	0.120165	0.612033	1				1	1	18.2	18.2	18.2	8.3635	0	4.4943	62382000	5	1	1	1	0	1	1	1	1	1	0	1	1
Q9CQ71	Replication protein A 14 kDa subunit	Rpa3	1.59795	0.113416				0.299763				0.945327	0.676223	24.8103	23.6871	24.3966	23.706	23.4903	23.669	24.298	23.6218	0.568055	0.115335	2				2	2	21.5	21.5	21.5	13.584	0	5.8733	281780000	11	2	2	2	2	2	2	2	2	2	2	2	2
B2RRR9;Q8BHC9	Alpha-(1,3)-fucosyltransferase 11	Fut11	1.33902	0.113865				0.371863				0.94361	0.421177	23.0698	22.7791	22.8983	22.2415	22.3733	22.8689	22.9157	22.4945	0.146137	0.330805	7				7	7	20.9	20.9	20.9	55.532	0	54.605	435010000	21	6	5	4	5	4	4	6	5	4	5	4	4
Q9Z2I0	LETM1 and EF-hand domain-containing protein 1, mitochondrial	Letm1	1.17288	0.114025				0.472331				0.943001	0.230061	25.6615	25.3	25.5579	25.2003	25.3236	25.3053	25.5065	25.2764	0.186141	0.0665022	14				14	14	28.3	28.3	28.3	82.988	0	168.12	2263300000	63	12	12	13	12	12	12	12	12	13	12	12	12
Q99LD8;O08972;G3UZR0	N(G),N(G)-dimethylarginine dimethylaminohydrolase 2	Ddah2	1.10602	0.114086				0.587907				0.942769	0.145383	27.6017	27.7272	27.7468	27.4588	27.53	27.6507	27.6919	27.5465	0.0787501	0.0969955	10				9	9	47	44.2	44.2	29.645	0	108.61	4638600000	70	9	9	8	9	9	10	8	8	7	8	8	9
Q3U1J4;Q91YC8	DNA damage-binding protein 1	Ddb1	1.06233	0.114302				0.711281				0.941944	0.0872269	28.511	28.4023	28.4679	28.3894	28.4144	28.3157	28.4604	28.3732	0.0547126	0.051332	38				38	38	39.6	39.6	39.6	126.85	0	323.31	18403000000	265	32	32	36	34	35	33	32	32	36	34	35	33
D3YWT0;D3Z569;D3YTS1;Q9R0P6;Q6PET3	Signal peptidase complex catalytic subunit SEC11;Signal peptidase complex catalytic subunit SEC11A	Sec11a	1.43655	0.114431				0.334853				0.941458	0.522606	25.7848	24.9549	25.3709	24.8524	24.6718	25.0185	25.3702	24.8476	0.414927	0.173415	6				6	6	31.8	31.8	31.8	19.569	0	29.761	2754000000	39	4	6	6	6	6	6	4	6	6	6	6	6
A0A0R4J254;Q9ESJ0	Exportin-4	Xpo4	1.31476	0.114552				0.381956				0.940996	0.394794	24.8714	24.1948	24.5074	24.1122	24.1135	24.1636	24.5246	24.1298	0.338614	0.0293282	14				14	14	18.3	18.3	18.3	129.96	0	89.93	1397600000	54	13	13	12	12	13	10	13	13	12	12	13	10
Q8K0C1;Q3UDQ3	Importin-13	Ipo13	-1.10394	0.114818				0.591907				0.939991	-0.142666	23.317	23.2083	23.2683	23.3044	23.5236	23.3936	23.2645	23.4072	0.0544293	0.110242	11				11	11	16.9	16.9	16.9	108.23	0	45.85	651640000	30	10	10	10	11	10	9	10	10	10	11	10	9
Q8BGH7	CDC42 small effector protein 2	Cdc42se2	-1.38049	0.115154				0.356776				0.938723	-0.465185	22.6343	22.2815	21.8963	22.8923	22.7384	22.5769	22.2707	22.7359	0.369116	0.157713	1				1	1	22.6	22.6	22.6	9.2234	0	4.312	304820000	10	1	1	1	1	1	1	1	1	1	1	1	1
O88665	Bromodomain-containing protein 7	Brd7	-1.71131	0.115362				0.29418				0.937939	-0.775105	20.3403	20.7804	20.351	21.9385	21.1425	20.7161	20.4906	21.2657	0.251093	0.620466	3				3	3	5.7	5.7	5.7	73.999	0.0052134	1.8289	134760000	1	2	2	3	3	2	3	2	2	3	3	2	3
Q5I0X8;P58466	Carboxy-terminal domain RNA polymerase II polypeptide A small phosphatase 1	Ctdsp1	1.1279	0.115441				0.54395				0.93764	0.173641	24.1979	24.0778	24.3639	23.9909	24.0542	24.0736	24.2132	24.0396	0.143633	0.0432184	2				2	2	8.8	8.8	8.8	29.266	0	4.6773	58717000	9	2	2	1	2	2	1	2	2	1	2	2	1
Q642K0;Q3TIG9		Myl6	-1.06891	0.115457				0.684106				0.937579	-0.0961431	31.8394	31.9591	31.8039	31.9716	31.9749	31.9443	31.8675	31.9636	0.0813355	0.0168138	9				9	1	73.5	73.5	17.9	16.961	0	163.2	137750000000	289	9	9	9	9	9	9	9	9	9	9	9	9
Q8BGT6	MICAL-like protein 1	Micall1	-1.26662	0.115483				0.399604				0.93748	-0.340986	23.2542	23.0622	22.8905	23.6438	23.4056	23.1805	23.069	23.41	0.181941	0.231699	3				3	3	4.6	4.6	4.6	94.078	0	40.439	106850000	10	2	3	2	3	3	3	2	3	2	3	3	3
Q9CR41	Huntingtin-interacting protein K	Hypk	1.55106	0.115561				0.314047				0.937188	0.633252	23.2936	23.0915	23.9888	22.8283	22.5437	23.1022	23.458	22.8247	0.470649	0.279262	3				3	3	36.4	36.4	36.4	14.679	0	114.57	678620000	15	3	3	3	3	3	3	3	3	3	3	3	3
Q9EQH4	Transcription initiation factor TFIID subunit 8	Taf8	1.26373	0.115689				0.403055				0.936709	0.337685	20.7556	20.6658	20.5406	20.0591	20.2902	20.5997	20.654	20.3163	0.108022	0.271254	1				1	1	5.5	5.5	5.5	33.988	0	8.2057	53529000	6	1	1	1	1	1	1	1	1	1	1	1	1
P35235;Q9CT18;Q05C78	Tyrosine-protein phosphatase non-receptor type 11	Ptpn11	-1.0646	0.115885				0.704518				0.935973	-0.0903091	27.2796	27.4062	27.283	27.4392	27.3802	27.4203	27.3229	27.4132	0.0721046	0.0301172	22				22	22	48.2	48.2	48.2	68.46	0	323.31	9400400000	131	18	22	22	21	21	22	18	22	22	21	21	22
Q9JIA0;B2C3G8;P42230;Q6PHA0	Signal transducer and activator of transcription;Signal transducer and activator of transcription 5A	Stat5a	1.21515	0.116047				0.44164				0.935367	0.281137	22.2256	22.0453	22.0219	21.5813	22.0071	21.861	22.0976	21.8165	0.111454	0.216392	5				5	1	7.8	7.8	1.9	90.83	0	35.719	274380000	7	3	4	3	3	4	4	3	4	3	3	4	4
Q6ZWQ5;Q3TGS7;Q3V2H3;O70493;Q99M52	Sorting nexin-12	Snx12	1.07958	0.116287				0.650433				0.93447	0.110469	27.2725	27.1557	27.1066	27.0939	27.0174	27.092	27.1782	27.0678	0.0852213	0.0436068	9				7	7	67.3	57.4	57.4	18.884	0	58.114	4396900000	60	8	9	9	9	9	9	6	7	7	7	7	7
B2RXR6;E9QNQ2;J3QK13	Serine/threonine-protein phosphatase 6 regulatory ankyrin repeat subunit B	Ankrd44	-1.28392	0.116327				0.394203				0.93432	-0.360561	23.8157	24.2662	23.8768	24.1284	24.4094	24.5025	23.9862	24.3468	0.244388	0.194763	11				11	11	14.6	14.6	14.6	107.38	0	29.727	757350000	33	8	10	9	10	11	9	8	10	9	10	11	9
Q9JJ78	Lymphokine-activated killer T-cell-originated protein kinase	Pbk	1.43329	0.116341				0.337885				0.934267	0.519332	22.8696	22.8558	22.8372	22.0207	22.1337	22.8502	22.8542	22.3349	0.0162878	0.449841	5				5	5	23.9	23.9	23.9	36.744	0	12.37	184600000	14	3	3	2	4	4	3	3	3	2	4	4	3
Q3UX93;O88952;Q3TTY6	Protein lin-7 homolog C	Lin7c	1.26705	0.116436				0.401213				0.933912	0.34147	23.983	23.8317	24.32	23.521	23.7806	23.8088	24.0449	23.7035	0.249976	0.158664	4				4	4	17.8	17.8	17.8	21.903	0	14.861	963900000	19	3	2	4	4	4	3	3	2	4	4	4	3
A0A0R4J099;Q3UY34	Uncharacterized protein C12orf43 homolog		-5.44687	0.116859				0.210338				0.932337	-2.44543	22.6905	18.6251	19.5932	22.7385	22.7752	22.7315	20.303	22.7484	2.1236	0.0234868	2				2	2	12.5	12.5	12.5	27.603	0	4.9479	66769000	4	2	0	0	1	2	1	2	0	0	1	2	1
Q3U0I4;P97857;E9PY08;Q3TTE6;Q3TQF7;Q05DU9	A disintegrin and metalloproteinase with thrombospondin motifs 1	Adamts1	2.25917	0.11721				0.255489				0.931037	1.17579	23.099	22.6779	23.1457	20.9109	21.6191	22.8653	22.9742	21.7984	0.25768	0.989456	3				3	3	5	5	5	105.82	0	10.438	65985000	6	2	2	2	2	2	2	2	2	2	2	2	2
P70697	Uroporphyrinogen decarboxylase	Urod	1.10734	0.117227				0.586584				0.930971	0.1471	23.6537	23.6947	23.7197	23.4685	23.4735	23.6849	23.6894	23.5423	0.0333293	0.123508	6				6	6	27.8	27.8	27.8	40.691	0	88.465	767910000	26	6	5	5	6	5	5	6	5	5	6	5	5
Q9MD59;Q7JD05;Q6QN84;Q5GA83;M1VMU3;K7X735;A3R492;A3R479;A3R453;A3E4A8;A0A0F6PXG3;A0A067XKW9;A0A067XKM8;A0A023J6E5;A0A023J697;A0A023J695;A0A023J687;A0A023J665;A0A023J657;A0A023J641;A0A023J633;A0A023J616;A0A023J5X8;A0A023J604;P03893;A3R414;A0A023J6E3;A0A023J619;A0A075DCF9;A0A067XKV2	NADH-ubiquinone oxidoreductase chain 2	mt-Nd2;ND2;Mtnd2	1.56979	0.117598				0.313532				0.929599	0.650576	22.2642	21.3433	22.3733	21.3614	21.3584	21.3094	21.9936	21.343	0.565806	0.0292019	2				2	2	7.5	7.5	7.5	38.752	0	12.966	250760000	11	2	2	1	2	2	1	2	2	1	2	2	1
G3UZ44;P63013;Q3TMI4;Q9D861	Paired mesoderm homeobox protein 1	Prrx1	1.58495	0.11767				0.309389				0.929334	0.664436	24.9684	25.0809	25.9275	24.556	24.4861	24.9414	25.3256	24.6612	0.524276	0.245207	6				6	4	45.5	45.5	34.5	22.53	0	78.774	1409800000	33	3	5	6	4	5	6	3	5	6	4	5	6
Q8BVL3	Sorting nexin-17	Snx17	1.33484	0.117792				0.375186				0.928883	0.416665	25.0421	24.4495	24.8017	24.1122	24.4284	24.5027	24.7644	24.3478	0.298084	0.207368	11				11	11	34.3	34.3	34.3	52.797	0	59.332	1371500000	45	8	11	10	9	10	11	8	11	10	9	10	11
B2RR84;Q9Z0X4	cGMP-inhibited 3,5-cyclic phosphodiesterase A	Pde3a	-1.29268	0.118055				0.393955				0.927916	-0.370369	22.9465	23.241	22.6063	23.2511	23.3669	23.2869	22.9313	23.3016	0.317602	0.0592917	4				4	4	5	5	5	124.51	0	6.8411	304190000	8	3	3	3	3	3	3	3	3	3	3	3	3
Q9DBY8	Nuclear valosin-containing protein-like	Nvl	1.11828	0.118057				0.565611				0.927907	0.161285	23.1136	23.1126	23.1754	22.8375	23.1095	22.9708	23.1338	22.9726	0.0359938	0.136015	7				7	7	13.3	13.3	13.3	94.475	0	44.196	446250000	25	6	6	6	5	6	5	6	6	6	5	6	5
Q8BH78;Q8K3G7	Reticulon	Rtn4	-2.02886	0.118196				0.269698				0.927399	-1.02067	23.8527	25.1947	25.3337	26.1202	25.8949	25.428	24.7937	25.8144	0.817883	0.353078	11				1	1	55.9	3.7	3.7	38.403	0	16.549	3920500000	12	10	11	10	11	11	10	1	1	1	1	1	1
S4R1M2;D3YXK2	Scaffold attachment factor B1	Safb	1.23399	0.118206				0.427953				0.927362	0.303327	26.9639	26.8115	27.1477	26.6593	26.4728	26.881	26.9744	26.6711	0.168351	0.204335	14				14	7	18.5	18.5	9.4	105.32	0	103.67	3412500000	101	14	14	14	13	13	13	14	14	14	13	13	13
P57784	U2 small nuclear ribonucleoprotein A	Snrpa1	1.21307	0.118364				0.442921				0.92678	0.278658	26.3114	25.989	25.8352	25.751	25.7745	25.774	26.0452	25.7665	0.242995	0.0134264	10				10	10	57.3	57.3	57.3	28.357	0	139.2	3284200000	63	10	10	8	10	9	10	10	10	8	10	9	10
E9Q5F9	Histone-lysine N-methyltransferase SETD2	Setd2	1.1952	0.118589				0.454032				0.925955	0.257252	22.1983	22.536	22.4755	22.2972	22.0388	22.1021	22.4033	22.146	0.180061	0.134685	3				3	3	1.7	1.7	1.7	285.66	0.002167	2.2975	37980000	6	2	3	3	3	3	3	2	3	3	3	3	3
Q8BWV2;G3X8X7;Q920Q4;Q8C016	Vacuolar protein sorting-associated protein 16 homolog	Vps16	1.12092	0.118602				0.56136				0.925908	0.164686	23.49	23.3717	23.5173	23.1555	23.3773	23.352	23.4596	23.295	0.0773553	0.121406	10				10	10	16.4	16.4	16.4	94.799	0	48.967	775180000	35	5	8	7	8	10	9	5	8	7	8	10	9
V5QQD1;A2RSF4;Q9CYP7;Q3TDF4;Q3TCT3;P58043	Sestrin-3;Sestrin-2	Sesn3;Sesn2	1.25069	0.118661				0.413756				0.92569	0.32272	20.9136	21.1131	20.7738	20.8658	20.525	20.4415	20.9335	20.6108	0.170542	0.224787	2				2	2	5.9	5.9	5.9	56.99	0	7.4397	81105000	8	2	2	2	1	1	2	2	2	2	1	1	2
Q99KA8;Q03137	Receptor protein-tyrosine kinase;Ephrin type-A receptor 4	Epha4	-3.12956	0.118731				0.233927				0.925436	-1.64596	18.7684	21.0812	20.1446	22.1684	22.0977	20.666	19.9981	21.644	1.16333	0.847769	5				2	2	6.1	2.5	2.5	103.44	0	7.2922	60074000	4	3	5	5	5	5	5	0	2	2	2	2	2
Q4FK51;P97823;D3Z111;J3QP56	Acyl-protein thioesterase 1	Lypla1	1.22524	0.118924				0.435365				0.924731	0.293065	26.4604	26.2052	25.9828	25.8295	25.9239	26.0159	26.2161	25.9231	0.238965	0.0931583	5				5	5	40.9	40.9	40.9	24.688	0	93.79	4380100000	39	4	4	5	5	5	5	4	4	5	5	5	5
B9EIT8;A0A0R4J205;Q8C1Z8	tRNA methyltransferase 10 homolog A	Trmt10a	-1.30987	0.119216				0.384609				0.923666	-0.389421	22.058	22.2916	22.2225	22.4648	22.3344	22.9411	22.1907	22.5801	0.11999	0.319384	3				3	3	13.1	13.1	13.1	37.992	0	17.608	69332000	8	1	3	1	2	3	2	1	3	1	2	3	2
Q8BFS6;D3Z7F7	Serine/threonine-protein phosphatase CPPED1	Cpped1	1.1683	0.119486				0.485854				0.922684	0.224408	24.8217	24.8451	24.6387	24.7268	24.4833	24.4222	24.7685	24.5441	0.113001	0.16113	6				6	6	29.5	29.5	29.5	35.247	0	53.823	1190500000	20	5	5	6	5	5	4	5	5	6	5	5	4
Q8R3X4;O35857	Mitochondrial import inner membrane translocase subunit TIM44	Timm44	1.06027	0.119489				0.717717				0.922671	0.0844339	25.6691	25.6087	25.5223	25.5115	25.523	25.5123	25.6	25.5156	0.0737702	0.00642031	14				14	14	37.8	37.8	37.8	50.888	0	225.13	3170800000	74	13	14	13	14	13	13	13	14	13	14	13	13
B2RWS6;Q8BJ14	Histone acetyltransferase p300	Ep300	1.67191	0.119548				0.299077				0.922459	0.741497	19.608	19.1452	20.1174	18.6497	18.616	19.3804	19.6236	18.8821	0.486318	0.431932	6				2	2	3.1	1	1	263.3	0.00034977	3.136	37004000	3	4	6	6	4	6	6	0	2	2	2	2	2
Q8R0F8	Acylpyruvase FAHD1, mitochondrial	Fahd1	-1.14002	0.11957				0.52568				0.922378	-0.189064	19.9926	20.0759	20.2413	20.3723	20.1706	20.3341	20.1033	20.2923	0.126613	0.107139	1				1	1	7	7	7	25.172	0	27.521	75041000	6	1	1	1	1	1	1	1	1	1	1	1	1
Q8BND1;P0C605	cGMP-dependent protein kinase;cGMP-dependent protein kinase 1	Prkg1	1.18546	0.11963				0.463986				0.92216	0.245448	25.0242	25.0285	24.9315	24.801	24.9268	24.52	24.9947	24.7493	0.0547928	0.208285	14				14	13	25.2	25.2	24	76.35	0	64.584	1481700000	46	12	13	12	10	10	12	12	13	12	10	10	12
Q8C0E2	Vacuolar protein sorting-associated protein 26B	Vps26b	1.07696	0.11984				0.662702				0.921398	0.106968	25.4646	25.4667	25.5231	25.3969	25.4546	25.282	25.4848	25.3778	0.0332129	0.0878657	8				8	8	31.8	31.8	31.8	39.124	0	50.83	2548500000	38	7	7	7	8	7	8	7	7	7	8	7	8
[truncated: 4,552 more rows]
[truncated: 65 more columns]
