# Supplementary material for: Global Proteome of LonP1+/− Mouse Embryonal Fibroblasts Reveals Impact on Respiratory Chain, but No Interdependence between Eral1 and Mitoribosomes
Source: Int J Mol Sci. 2019 Sep 12;20(18):4523. doi: 10.3390/ijms20184523 (PMC6770551; doi:10.3390/ijms20184523)
Supplement: Supplementary file 1 [file ijms-20-04523-s001.zip › ijms-557919 supplementary done/KeyAuburger_SupplTableA2_CLPXoverexprProteome_1.5foldUp-p0.05-STRINGenrichment.xls]

## Sheet: KEGGpathways
#pathway ID	pathway description	observed gene count	false discovery rate	matching proteins in your network (IDs)	matching proteins in your network (labels)
3008	Ribosome biogenesis in eukaryotes	22	4.15e-15	ENSMUSP00000007993,ENSMUSP00000021574,ENSMUSP00000027139,ENSMUSP00000027174,ENSMUSP00000027303,ENSMUSP00000027797,ENSMUSP00000028608,ENSMUSP00000030684,ENSMUSP00000032735,ENSMUSP00000033776,ENSMUSP00000045812,ENSMUSP00000046643,ENSMUSP00000048204,ENSMUSP00000048337,ENSMUSP00000048377,ENSMUSP00000052465,ENSMUSP00000054084,ENSMUSP00000060613,ENSMUSP00000068103,ENSMUSP00000079538,ENSMUSP00000099487,…	Cirh1a,Dkc1,Gnl2,Gtpbp4,Heatr1,Imp4,Mphosph10,Nat10,Nop56,Nop58,Nvl,Pwp2,Rbm28,Tbl3,Utp14a,Utp15,Utp18,Utp6,Wdr3,Wdr36,Wdr43,Wdr75
1100	Metabolic pathways	60	9.24e-05	ENSMUSP00000001507,ENSMUSP00000001801,ENSMUSP00000011058,ENSMUSP00000013304,ENSMUSP00000018113,ENSMUSP00000020012,ENSMUSP00000021424,ENSMUSP00000021920,ENSMUSP00000022268,ENSMUSP00000022322,ENSMUSP00000022901,ENSMUSP00000023762,ENSMUSP00000026266,ENSMUSP00000026743,ENSMUSP00000027053,ENSMUSP00000027153,ENSMUSP00000027381,ENSMUSP00000028162,ENSMUSP00000028554,ENSMUSP00000028623,ENSMUSP00000028892,…	Acadl,Adpgk,Agk,Agpat1,Ahcyl2,Alg1,Alg2,Alg5,Atp5c1,Atp6v0d1,Bdh1,C1galt1,C1galt1c1,Chka,Cyp51,Dolk,Enpp1,Ext2,Fuk,Galnt7,Gls,Glud1,Glul,Gne,Idh3a,Idh3b,Idh3g,Lass5,Lclat1,Lpcat4,Man2a2,Maob,Mboat1,Mecr,Mthfd1l,Mtr,Nme6,Ogdh,Pdhb,Pdhx,Pecr,Pigw,Polr1e,Ppap2c,Ptges2,Ptgis,Ptgs2,Qrsl1,Rdh10,Rdh11,Rrm2b,Sgpl1,Sptlc1,Sptlc2,St6galnac4,Suclg1,Tcirg1,Tusc3,Uqcrc1,Uqcrc2
3013	RNA transport	15	0.00139	ENSMUSP00000003310,ENSMUSP00000020501,ENSMUSP00000021379,ENSMUSP00000021381,ENSMUSP00000039656,ENSMUSP00000044604,ENSMUSP00000047678,ENSMUSP00000048084,ENSMUSP00000057771,ENSMUSP00000062766,ENSMUSP00000063590,ENSMUSP00000068530,ENSMUSP00000117616,ENSMUSP00000120365,ENSMUSP00000131457	Aaas,Eif4g1,Nup107,Nup133,Nup205,Nup50,Nup98,Nupl2,Pnn,Ranbp2,Rangap1,Sip1,Sumo3,Tmem48,Tpr
20	Citrate cycle (TCA cycle)	6	0.0079	ENSMUSP00000022268,ENSMUSP00000028892,ENSMUSP00000056502,ENSMUSP00000065113,ENSMUSP00000091041,ENSMUSP00000127526	Idh3a,Idh3b,Idh3g,Ogdh,Pdhb,Suclg1
4260	Cardiac muscle contraction	8	0.0352	ENSMUSP00000026743,ENSMUSP00000031423,ENSMUSP00000033176,ENSMUSP00000034881,ENSMUSP00000034983,ENSMUSP00000039657,ENSMUSP00000051888,ENSMUSP00000131584	Atp1a1,Atp1b3,Atp2a2,Cox7a2,Cox7a2l,Tpm1,Uqcrc1,Uqcrc2

## Sheet: GO-CellularComponent
#pathway ID	pathway description	observed gene count	false discovery rate	matching proteins in your network (IDs)	matching proteins in your network (labels)
GO.0044446	intracellular organelle part	343	9.67e-59	ENSMUSP00000000058,ENSMUSP00000000940,ENSMUSP00000000985,ENSMUSP00000001507,ENSMUSP00000001520,ENSMUSP00000001724,ENSMUSP00000002855,ENSMUSP00000003645,ENSMUSP00000004203,ENSMUSP00000004375,ENSMUSP00000004681,ENSMUSP00000005548,ENSMUSP00000006035,ENSMUSP00000006557,ENSMUSP00000007993,ENSMUSP00000008995,ENSMUSP00000011058,ENSMUSP00000013807,ENSMUSP00000015501,ENSMUSP00000016463,ENSMUSP00000018113,…	AI464131,AW146020,AW555464,Aaas,Abcg2,Abt1,Acadl,Afg3l1,Aftph,Agk,Agpat1,Agpat5,Akap8l,Akap9,Alg1,Alg5,Ap3m2,Aph1a,Arl6ip1,Atad1,Atl2,Atp2a2,Atp5c1,Atp5s,Aup1,BC016423,Baz1a,Bbx,Bclaf1,Bdh1,Bop1,Brix1,Bud13,C1qbp,Cav2,Cbx8,Ccdc51,Cd63,Cdca2,Cenpa,Cenpe,Cenpm,Cenpv,Cep250,Chchd1,Chchd4,Chchd6,Chst12,Cib1,Cirh1a,Clcn7,Cln8,Clp1,Clpx,Crat,Ctdnep1,Cyp51,D2Wsu81e,Dcaf13,Ddx18,Ddx21,Ddx24,Ddx28,Ddx52,D…
GO.0044422	organelle part	344	2.16e-56	ENSMUSP00000000058,ENSMUSP00000000940,ENSMUSP00000000985,ENSMUSP00000001507,ENSMUSP00000001520,ENSMUSP00000001724,ENSMUSP00000002855,ENSMUSP00000003645,ENSMUSP00000004203,ENSMUSP00000004375,ENSMUSP00000004681,ENSMUSP00000005548,ENSMUSP00000006035,ENSMUSP00000006557,ENSMUSP00000006817,ENSMUSP00000007993,ENSMUSP00000008995,ENSMUSP00000011058,ENSMUSP00000013807,ENSMUSP00000015501,ENSMUSP00000016463,…	AI464131,AW146020,AW555464,Aaas,Abcg2,Abt1,Acadl,Afg3l1,Aftph,Agk,Agpat1,Agpat5,Akap8l,Akap9,Alg1,Alg5,Ap3m2,Aph1a,Arl6ip1,Atad1,Atl2,Atp5c1,Atp5s,Aup1,BC016423,Baz1a,Bbx,Bclaf1,Bdh1,Bop1,Brix1,Bud13,C1qbp,Cav2,Cbx8,Ccdc51,Cd63,Cdca2,Cenpa,Cenpe,Cenpm,Cenpv,Cep250,Chchd1,Chchd4,Chchd6,Chst12,Cib1,Cirh1a,Clcn7,Cln8,Clp1,Clpx,Crat,Ctdnep1,Cyp51,D2Wsu81e,Dcaf13,Ddx18,Ddx21,Ddx24,Ddx28,Ddx52,Dhrs7b,D…
GO.0043231	intracellular membrane-bounded organelle	393	1.26e-47	ENSMUSP00000000058,ENSMUSP00000000394,ENSMUSP00000000940,ENSMUSP00000000985,ENSMUSP00000001507,ENSMUSP00000001520,ENSMUSP00000001724,ENSMUSP00000002855,ENSMUSP00000003645,ENSMUSP00000004172,ENSMUSP00000004203,ENSMUSP00000004375,ENSMUSP00000004681,ENSMUSP00000005548,ENSMUSP00000006035,ENSMUSP00000006557,ENSMUSP00000007993,ENSMUSP00000008579,ENSMUSP00000008995,ENSMUSP00000011058,ENSMUSP00000015501,…	AI464131,AW146020,Aaas,Abcg2,Abhd6,Abt1,Acadl,Adpgk,Afg3l1,Aftph,Agk,Agpat1,Agpat5,Ahcyl2,Akap8l,Akap9,Alg1,Alg2,Alg5,Ap3m2,Aph1a,Arid5b,Arl6ip1,Atad1,Atl2,Atp1a1,Atp1b3,Atp2a2,Atp5c1,Atp5s,Aup1,BC016423,Baz1a,Bbx,Bclaf1,Bdh1,Bop1,Brix1,Bst2,Bud13,C1qbp,C79672,Cav2,Cbx8,Ccdc51,Cd63,Cdca2,Cdkn2c,Cenpa,Cenpe,Cenpm,Cenpv,Chchd1,Chchd4,Chchd6,Chst12,Cib1,Cirh1a,Clcn7,Cln8,Clp1,Clpx,Cnpy3,Crat,Ctdnep1…
GO.0043229	intracellular organelle	410	6.24e-47	ENSMUSP00000000058,ENSMUSP00000000394,ENSMUSP00000000940,ENSMUSP00000000985,ENSMUSP00000001507,ENSMUSP00000001520,ENSMUSP00000001724,ENSMUSP00000002855,ENSMUSP00000003645,ENSMUSP00000004172,ENSMUSP00000004203,ENSMUSP00000004375,ENSMUSP00000004681,ENSMUSP00000005548,ENSMUSP00000006035,ENSMUSP00000006557,ENSMUSP00000007993,ENSMUSP00000008579,ENSMUSP00000008995,ENSMUSP00000011058,ENSMUSP00000015501,…	AI464131,AW146020,AW555464,Aaas,Abcg2,Abhd6,Abt1,Acadl,Adpgk,Afg3l1,Aftph,Agk,Agpat1,Agpat5,Ahcyl2,Akap8l,Akap9,Alg1,Alg2,Alg5,Ap3m2,Aph1a,Arid5b,Arl6ip1,Atad1,Atl2,Atp1a1,Atp1b3,Atp2a2,Atp5c1,Atp5s,Aup1,BC016423,Baz1a,Bbx,Bclaf1,Bdh1,Bop1,Brix1,Bst2,Bud13,C1qbp,C79672,Cav2,Cbx8,Ccdc51,Cd63,Cdca2,Cdkn2c,Cenpa,Cenpe,Cenpm,Cenpv,Cep250,Chchd1,Chchd4,Chchd6,Chst12,Cib1,Cirh1a,Cln8,Clp1,Clpx,Cnpy3,Cr…
GO.0043227	membrane-bounded organelle	415	2.26e-46	ENSMUSP00000000058,ENSMUSP00000000394,ENSMUSP00000000940,ENSMUSP00000000985,ENSMUSP00000001507,ENSMUSP00000001520,ENSMUSP00000001724,ENSMUSP00000002855,ENSMUSP00000003645,ENSMUSP00000004172,ENSMUSP00000004203,ENSMUSP00000004375,ENSMUSP00000004681,ENSMUSP00000005548,ENSMUSP00000006035,ENSMUSP00000006557,ENSMUSP00000006817,ENSMUSP00000007993,ENSMUSP00000008579,ENSMUSP00000008995,ENSMUSP00000011058,…	AI464131,AW146020,Aaas,Abcb11,Abcc1,Abcg2,Abhd6,Abt1,Acadl,Adpgk,Afg3l1,Aftph,Agk,Agpat1,Agpat5,Ahcyl2,Akap8l,Akap9,Alg1,Alg2,Alg5,Ap3m2,Aph1a,Arid5b,Arl6ip1,Atad1,Atl2,Atp1b3,Atp5c1,Atp5s,Atp6ap2,Aup1,BC016423,Baz1a,Bbx,Bclaf1,Bdh1,Bop1,Brix1,Bst2,Bud13,C1galt1c1,C1qbp,C79672,Cav2,Cbx8,Ccdc51,Cd63,Cdca2,Cdkn2c,Cenpa,Cenpe,Cenpm,Cenpv,Cep250,Chchd1,Chchd4,Chchd6,Chst12,Cib1,Cirh1a,Clcn7,Cln8,Clp1…
GO.0043226	organelle	427	8.96e-45	ENSMUSP00000000058,ENSMUSP00000000394,ENSMUSP00000000940,ENSMUSP00000000985,ENSMUSP00000001507,ENSMUSP00000001520,ENSMUSP00000001724,ENSMUSP00000002855,ENSMUSP00000003645,ENSMUSP00000004172,ENSMUSP00000004203,ENSMUSP00000004375,ENSMUSP00000004681,ENSMUSP00000005548,ENSMUSP00000006035,ENSMUSP00000006557,ENSMUSP00000006817,ENSMUSP00000007993,ENSMUSP00000008579,ENSMUSP00000008995,ENSMUSP00000011058,…	AI464131,AW146020,AW555464,Aaas,Abcb11,Abcc1,Abcg2,Abhd6,Abt1,Acadl,Adpgk,Afg3l1,Aftph,Agk,Agpat1,Agpat5,Ahcyl2,Akap8l,Akap9,Alg1,Alg2,Alg5,Ap3m2,Aph1a,Arid5b,Arl6ip1,Atad1,Atl2,Atp1b3,Atp5c1,Atp5s,Atp6ap2,Aup1,BC016423,Baz1a,Bbx,Bclaf1,Bdh1,Bop1,Brix1,Bst2,Bud13,C1galt1c1,C1qbp,C79672,Cav2,Cbx8,Ccdc51,Cd63,Cdca2,Cdkn2c,Cenpa,Cenpe,Cenpm,Cenpv,Cep250,Chchd1,Chchd4,Chchd6,Chst12,Cib1,Cirh1a,Cln8,C…
GO.0044424	intracellular part	430	1.46e-42	ENSMUSP00000000058,ENSMUSP00000000394,ENSMUSP00000000940,ENSMUSP00000000985,ENSMUSP00000001507,ENSMUSP00000001520,ENSMUSP00000001724,ENSMUSP00000002855,ENSMUSP00000003645,ENSMUSP00000004172,ENSMUSP00000004203,ENSMUSP00000004375,ENSMUSP00000004681,ENSMUSP00000005548,ENSMUSP00000006035,ENSMUSP00000006557,ENSMUSP00000007993,ENSMUSP00000008579,ENSMUSP00000008995,ENSMUSP00000011058,ENSMUSP00000013886,…	AI464131,AW146020,AW555464,Aaas,Abcg2,Abhd6,Abt1,Acadl,Adpgk,Afg3l1,Aftph,Agk,Agpat1,Agpat5,Ahcyl2,Akap8l,Akap9,Alg1,Alg2,Alg5,Ap3m2,Aph1a,Arid5b,Arl6ip1,Ascc1,Atad1,Atl2,Atp1a1,Atp1b3,Atp5c1,Atp5s,Aup1,BC016423,Baz1a,Bbx,Bclaf1,Bdh1,Bloc1s4,Bop1,Brix1,Bst2,Bud13,C1qbp,C79672,Car8,Cav2,Cbx8,Ccdc51,Cd63,Cdca2,Cdkn2c,Cenpa,Cenpe,Cenpm,Cenpv,Cep250,Chchd1,Chchd4,Chchd6,Chka,Chst12,Cib1,Cirh1a,Cln8,C…
GO.0005622	intracellular	432	1.6e-40	ENSMUSP00000000058,ENSMUSP00000000394,ENSMUSP00000000940,ENSMUSP00000000985,ENSMUSP00000001507,ENSMUSP00000001520,ENSMUSP00000001724,ENSMUSP00000002855,ENSMUSP00000003645,ENSMUSP00000004172,ENSMUSP00000004203,ENSMUSP00000004375,ENSMUSP00000004681,ENSMUSP00000005548,ENSMUSP00000006035,ENSMUSP00000006557,ENSMUSP00000006614,ENSMUSP00000007993,ENSMUSP00000008579,ENSMUSP00000008995,ENSMUSP00000011058,…	AI464131,AW146020,AW555464,Aaas,Abcg2,Abhd6,Abt1,Acadl,Adpgk,Afg3l1,Aftph,Agk,Agpat1,Agpat5,Ahcyl2,Akap8l,Akap9,Alg1,Alg2,Alg5,Ap3m2,Aph1a,Arid5b,Arl6ip1,Ascc1,Atad1,Atl2,Atp1a1,Atp1b3,Atp5c1,Atp5s,Aup1,BC016423,Baz1a,Bbx,Bclaf1,Bdh1,Bloc1s4,Bop1,Brix1,Bst2,Bud13,C1qbp,C79672,Car8,Cav2,Cbx8,Ccdc51,Cd63,Cdca2,Cdkn2c,Cenpa,Cenpe,Cenpm,Cenpv,Cep250,Chchd1,Chchd4,Chchd6,Chka,Chst12,Cib1,Cirh1a,Cln8,C…
GO.0031974	membrane-enclosed lumen	209	5.06e-40	ENSMUSP00000000940,ENSMUSP00000001724,ENSMUSP00000003645,ENSMUSP00000004203,ENSMUSP00000004375,ENSMUSP00000005548,ENSMUSP00000007993,ENSMUSP00000008995,ENSMUSP00000011058,ENSMUSP00000013807,ENSMUSP00000015501,ENSMUSP00000016463,ENSMUSP00000018572,ENSMUSP00000018577,ENSMUSP00000018653,ENSMUSP00000019950,ENSMUSP00000020182,ENSMUSP00000020501,ENSMUSP00000020580,ENSMUSP00000020705,ENSMUSP00000020756,…	AW146020,Aaas,Abcg2,Abt1,Acadl,Aftph,Akap1,Akap8l,BC016423,Baz1a,Bbx,Bclaf1,Bdh1,Bop1,Brix1,Bud13,C1qbp,Cbx8,Ccdc51,Cd63,Cdca2,Cenpa,Cenpe,Cenpv,Chchd1,Chchd4,Cib1,Cirh1a,Clp1,Clpx,Dcaf13,Ddx18,Ddx21,Ddx24,Ddx28,Ddx52,Dhx33,Dhx9,Dkc1,Dnttip2,Dom3z,Ebna1bp2,Ecd,Emc2,Ep400,Epb4.1l2,Ercc1,Ergic2,Esf1,Ftsj3,Glud1,Gnl2,Gtpbp4,Hdac4,Hmox1,Hspd1,Hspe1,Idh3g,Imp4,Incenp,Itpr1,Katna1,Kif18b,Kif20b,Kif22,K…
GO.0005730	nucleolus	99	8.18e-40	ENSMUSP00000000940,ENSMUSP00000001724,ENSMUSP00000004203,ENSMUSP00000005548,ENSMUSP00000007993,ENSMUSP00000018577,ENSMUSP00000020705,ENSMUSP00000021048,ENSMUSP00000021311,ENSMUSP00000021379,ENSMUSP00000021574,ENSMUSP00000021824,ENSMUSP00000022815,ENSMUSP00000022855,ENSMUSP00000022909,ENSMUSP00000022962,ENSMUSP00000023217,ENSMUSP00000025170,ENSMUSP00000027173,ENSMUSP00000027174,ENSMUSP00000027303,…	AW146020,Abt1,Bclaf1,Bop1,Brix1,C1qbp,Chchd1,Cirh1a,Dap3,Dcaf13,Ddx18,Ddx21,Ddx24,Ddx28,Ddx52,Dhx33,Dhx9,Dkc1,Dnttip2,Ebna1bp2,Emc2,Ergic2,Esf1,Ftsj3,Gnl2,Gtpbp4,Hmox1,Idh3g,Imp4,Itpr1,Kif18b,Kif20b,Klhl7,Kri1,Krr1,Lyar,Mak16,Mki67ip,Mob2,Mphosph10,Mrps31,Mrps9,Mrto4,Mybbp1a,Nat10,Ngdn,Nip7,Nkrf,Noc2l,Nol11,Nol12,Nol8,Nop2,Nop56,Nop58,Nsa2,Nsun5,Nvl,Orc1,Pdcd11,Pes1,Pex14,Polr1e,Ppan,Pwp2,Rbm19,R…
GO.0070013	intracellular organelle lumen	205	2.43e-39	ENSMUSP00000000940,ENSMUSP00000001724,ENSMUSP00000003645,ENSMUSP00000004203,ENSMUSP00000004375,ENSMUSP00000005548,ENSMUSP00000007993,ENSMUSP00000008995,ENSMUSP00000011058,ENSMUSP00000013807,ENSMUSP00000015501,ENSMUSP00000016463,ENSMUSP00000018572,ENSMUSP00000018577,ENSMUSP00000018653,ENSMUSP00000019950,ENSMUSP00000020182,ENSMUSP00000020501,ENSMUSP00000020580,ENSMUSP00000020705,ENSMUSP00000021048,…	AW146020,Aaas,Abcg2,Abt1,Acadl,Aftph,Akap1,Akap8l,BC016423,Baz1a,Bbx,Bclaf1,Bdh1,Bop1,Brix1,Bud13,C1qbp,Cbx8,Ccdc51,Cd63,Cdca2,Cenpa,Cenpe,Cenpv,Chchd1,Cib1,Cirh1a,Clp1,Clpx,Dcaf13,Ddx18,Ddx21,Ddx24,Ddx28,Ddx52,Dhx33,Dhx9,Dkc1,Dnttip2,Dom3z,Ebna1bp2,Ecd,Emc2,Ep400,Epb4.1l2,Ercc1,Ergic2,Esf1,Ftsj3,Glud1,Gnl2,Gtpbp4,Hdac4,Hmox1,Hspd1,Hspe1,Idh3g,Imp4,Incenp,Itpr1,Katna1,Kif18b,Kif20b,Kif22,Kif23,Kl…
GO.0044428	nuclear part	194	2.8e-34	ENSMUSP00000000940,ENSMUSP00000001724,ENSMUSP00000003645,ENSMUSP00000004203,ENSMUSP00000004375,ENSMUSP00000005548,ENSMUSP00000007993,ENSMUSP00000008995,ENSMUSP00000013807,ENSMUSP00000015501,ENSMUSP00000018577,ENSMUSP00000018653,ENSMUSP00000019950,ENSMUSP00000020501,ENSMUSP00000020705,ENSMUSP00000021048,ENSMUSP00000021239,ENSMUSP00000021311,ENSMUSP00000021381,ENSMUSP00000021574,ENSMUSP00000021824,…	AI464131,AW146020,Aaas,Abcg2,Abt1,Aftph,Agpat5,Akap8l,Amot,BC016423,Baz1a,Bbx,Bclaf1,Bdh1,Bop1,Brix1,Bud13,C1qbp,Cbx8,Ccdc51,Cdca2,Cenpa,Cenpe,Cenpv,Chchd1,Cib1,Cirh1a,Clp1,Clpx,Ctdnep1,Dap3,Dcaf13,Ddx18,Ddx21,Ddx24,Ddx28,Ddx52,Dhx33,Dhx9,Dkc1,Dnttip2,Dom3z,Dst,Ebna1bp2,Ecd,Ei24,Emc2,Ep400,Ercc1,Ergic2,Esf1,Ftsj3,Gnl2,Gtpbp4,Hdac4,Hmox1,Hspd1,Idh3g,Imp4,Incenp,Itpr1,Katna1,Kif18b,Kif20b,Kif22,Kif…
GO.0005623	cell	445	6.97e-34	ENSMUSP00000000058,ENSMUSP00000000394,ENSMUSP00000000940,ENSMUSP00000000985,ENSMUSP00000001507,ENSMUSP00000001520,ENSMUSP00000001724,ENSMUSP00000002855,ENSMUSP00000003645,ENSMUSP00000004172,ENSMUSP00000004203,ENSMUSP00000004375,ENSMUSP00000004681,ENSMUSP00000005548,ENSMUSP00000006035,ENSMUSP00000006557,ENSMUSP00000006614,ENSMUSP00000006817,ENSMUSP00000007993,ENSMUSP00000008579,ENSMUSP00000008995,…	AI464131,AW146020,AW555464,Aaas,Abcb11,Abcc1,Abcg2,Abhd6,Abt1,Acadl,Adpgk,Afg3l1,Aftph,Agk,Agpat1,Agpat5,Ahcyl2,Akap8l,Akap9,Alg1,Alg2,Alg5,Antxr2,Ap3m2,Aph1a,Arid5b,Arl6ip1,Ascc1,Atad1,Atl2,Atp1a1,Atp5c1,Atp5s,Aup1,BC016423,Baz1a,Bbx,Bclaf1,Bdh1,Bloc1s4,Bop1,Brix1,Bud13,C1qbp,C79672,Car8,Cav2,Cbx8,Ccdc51,Cd63,Cdca2,Cdkn2c,Cenpa,Cenpe,Cenpm,Cenpv,Cep250,Chchd1,Chchd4,Chchd6,Chka,Chst12,Cib1,Cirh1…
GO.0044464	cell part	444	8.31e-34	ENSMUSP00000000058,ENSMUSP00000000394,ENSMUSP00000000940,ENSMUSP00000000985,ENSMUSP00000001507,ENSMUSP00000001520,ENSMUSP00000001724,ENSMUSP00000002855,ENSMUSP00000003645,ENSMUSP00000004172,ENSMUSP00000004203,ENSMUSP00000004375,ENSMUSP00000004681,ENSMUSP00000005548,ENSMUSP00000006035,ENSMUSP00000006557,ENSMUSP00000006614,ENSMUSP00000006817,ENSMUSP00000007993,ENSMUSP00000008579,ENSMUSP00000008995,…	AI464131,AW146020,AW555464,Aaas,Abcb11,Abcc1,Abcg2,Abhd6,Abt1,Acadl,Adpgk,Afg3l1,Aftph,Agk,Agpat1,Agpat5,Ahcyl2,Akap8l,Akap9,Alg1,Alg2,Alg5,Antxr2,Ap3m2,Aph1a,Arid5b,Arl6ip1,Ascc1,Atad1,Atl2,Atp1a1,Atp5c1,Atp5s,Aup1,BC016423,Baz1a,Bbx,Bclaf1,Bdh1,Bloc1s4,Bop1,Brix1,Bud13,C1qbp,C79672,Car8,Cav2,Cbx8,Ccdc51,Cd63,Cdca2,Cdkn2c,Cenpa,Cenpe,Cenpm,Cenpv,Cep250,Chchd1,Chchd4,Chchd6,Chka,Chst12,Cib1,Cirh1…
GO.0043232	intracellular non-membrane-bounded organelle	196	1.67e-33	ENSMUSP00000000940,ENSMUSP00000001724,ENSMUSP00000003645,ENSMUSP00000004203,ENSMUSP00000004375,ENSMUSP00000005548,ENSMUSP00000007993,ENSMUSP00000008995,ENSMUSP00000013304,ENSMUSP00000015501,ENSMUSP00000016463,ENSMUSP00000018295,ENSMUSP00000018572,ENSMUSP00000018577,ENSMUSP00000018653,ENSMUSP00000019026,ENSMUSP00000019854,ENSMUSP00000019975,ENSMUSP00000020023,ENSMUSP00000020580,ENSMUSP00000020705,…	AW146020,AW555464,Aaas,Abt1,Akap1,Akap9,Amot,Atp6v0d1,Baz1a,Bclaf1,Bop1,Brix1,C1qbp,Cbx8,Cdca2,Cenpa,Cenpe,Cenpm,Cenpv,Cep250,Chchd1,Cib1,Cirh1a,Clpx,Ctnna3,D2Wsu81e,Dcaf13,Ddx18,Ddx21,Ddx24,Ddx28,Ddx52,Dhx33,Dhx9,Dkc1,Dnttip2,Dst,Dync1i1,Ebna1bp2,Emc2,Enah,Ep400,Epb4.1l2,Ercc1,Ergic2,Esf1,Fam101b,Ftsj3,Gan,Gja1,Gnl2,Gtpbp4,Gtse1,Hdac4,Hmox1,Hscb,Idh3g,Imp4,Incenp,Itpr1,Katna1,Kif18b,Kif20a,Kif20…
GO.0031981	nuclear lumen	177	1.13e-31	ENSMUSP00000000940,ENSMUSP00000001724,ENSMUSP00000003645,ENSMUSP00000004203,ENSMUSP00000004375,ENSMUSP00000005548,ENSMUSP00000007993,ENSMUSP00000008995,ENSMUSP00000013807,ENSMUSP00000015501,ENSMUSP00000018577,ENSMUSP00000018653,ENSMUSP00000019950,ENSMUSP00000020501,ENSMUSP00000020705,ENSMUSP00000021048,ENSMUSP00000021311,ENSMUSP00000021379,ENSMUSP00000021381,ENSMUSP00000021574,ENSMUSP00000021824,…	AW146020,Aaas,Abcg2,Abt1,Aftph,Akap8l,BC016423,Baz1a,Bbx,Bclaf1,Bdh1,Bop1,Brix1,Bud13,C1qbp,Cbx8,Ccdc51,Cdca2,Cenpa,Cenpe,Cenpv,Chchd1,Cib1,Cirh1a,Clp1,Clpx,Dap3,Dcaf13,Ddx18,Ddx21,Ddx24,Ddx28,Ddx52,Dhx33,Dhx9,Dkc1,Dnttip2,Dom3z,Ebna1bp2,Ecd,Emc2,Ep400,Epb4.1l2,Ercc1,Ergic2,Esf1,Ftsj3,Gnl2,Gtpbp4,Hdac4,Hmox1,Idh3g,Imp4,Incenp,Itpr1,Katna1,Kif18b,Kif20b,Kif22,Kif23,Klhl7,Kri1,Krr1,Lrpprc,Ltv1,Lyar…
GO.0005739	mitochondrion	126	3.88e-31	ENSMUSP00000000394,ENSMUSP00000000985,ENSMUSP00000001520,ENSMUSP00000003310,ENSMUSP00000004375,ENSMUSP00000008579,ENSMUSP00000011058,ENSMUSP00000013807,ENSMUSP00000015501,ENSMUSP00000016463,ENSMUSP00000018295,ENSMUSP00000019026,ENSMUSP00000019854,ENSMUSP00000019975,ENSMUSP00000020012,ENSMUSP00000020580,ENSMUSP00000020756,ENSMUSP00000021239,ENSMUSP00000021372,ENSMUSP00000021424,ENSMUSP00000021486,…	Abcg2,Abhd6,Acadl,Afg3l1,Agk,Agpat5,Atad1,Atp5c1,Atp5s,Bdh1,C1qbp,Ccdc51,Chchd1,Chchd4,Chchd6,Cln8,Clpx,Crat,Ddx28,Dnajc11,Dnajc15,Emc2,Exog,Fastkd2,Gfm1,Gja1,Glrx5,Gls,Glud1,Glul,Hccs,Hscb,Hsdl1,Hspe1,Idh3a,Idh3g,Immt,Lrpprc,Lrrc59,Maob,Mecr,Mp68,Mrpl1,Mrpl12,Mrpl15,Mrpl19,Mrpl24,Mrpl3,Mrpl35,Mrpl37,Mrpl39,Mrpl42,Mrpl44,Mrpl45,Mrpl47,Mrps18b,Mrps22,Mrps27,Mrps28,Mrps30,Mrps35,Mrps5,Mrps9,Mtch2,M…
GO.0005575	cellular_component	469	1.54e-30	ENSMUSP00000000058,ENSMUSP00000000394,ENSMUSP00000000940,ENSMUSP00000000985,ENSMUSP00000001507,ENSMUSP00000001520,ENSMUSP00000001724,ENSMUSP00000002855,ENSMUSP00000003645,ENSMUSP00000004172,ENSMUSP00000004203,ENSMUSP00000004375,ENSMUSP00000004681,ENSMUSP00000005548,ENSMUSP00000006035,ENSMUSP00000006557,ENSMUSP00000006614,ENSMUSP00000007993,ENSMUSP00000008579,ENSMUSP00000008995,ENSMUSP00000011058,…	AI464131,AW146020,AW555464,Aaas,Abcb11,Abcc1,Abcc5,Abcg2,Abhd6,Abt1,Acadl,Adpgk,Afg3l1,Aftph,Agk,Agpat1,Agpat5,Ahcyl2,Akap8l,Akap9,Alg1,Alg2,Alg5,Antxr2,Ap3m2,Aph1a,Arid5b,Arl6ip1,Ascc1,Atad1,Atl2,Atp13a3,Atp1a1,Atp5c1,Atp5s,Aup1,BC016423,Baz1a,Bbx,Bclaf1,Bdh1,Bloc1s4,Bop1,Brix1,Bud13,C1galt1,C1galt1c1,C1qbp,C79672,Car8,Cav2,Cbx8,Ccdc51,Cd63,Cdca2,Cdkn2c,Cenpa,Cenpe,Cenpm,Cenpv,Cep250,Chchd1,Chch…
GO.0030684	preribosome	27	3.79e-30	ENSMUSP00000020705,ENSMUSP00000021048,ENSMUSP00000022815,ENSMUSP00000022909,ENSMUSP00000023217,ENSMUSP00000025170,ENSMUSP00000027173,ENSMUSP00000027174,ENSMUSP00000027303,ENSMUSP00000029838,ENSMUSP00000030738,ENSMUSP00000032735,ENSMUSP00000037613,ENSMUSP00000038580,ENSMUSP00000045812,ENSMUSP00000046643,ENSMUSP00000048204,ENSMUSP00000060613,ENSMUSP00000068103,ENSMUSP00000072008,ENSMUSP00000079538,…	Bop1,Dcaf13,Fbl,Ftsj3,Imp4,Krr1,Mphosph10,Ngdn,Nop56,Nop58,Pdcd11,Pes1,Pwp2,Rpf1,Rrp1b,Rrp9,Tbl3,Utp11l,Utp14a,Utp15,Utp18,Utp23,Utp3,Utp6,Wdr12,Wdr3,Wdr46
GO.0005737	cytoplasm	346	6.74e-26	ENSMUSP00000000058,ENSMUSP00000000394,ENSMUSP00000000985,ENSMUSP00000001507,ENSMUSP00000001520,ENSMUSP00000002855,ENSMUSP00000003310,ENSMUSP00000003645,ENSMUSP00000004172,ENSMUSP00000004375,ENSMUSP00000004681,ENSMUSP00000006035,ENSMUSP00000006557,ENSMUSP00000008579,ENSMUSP00000008995,ENSMUSP00000011058,ENSMUSP00000013886,ENSMUSP00000015501,ENSMUSP00000016463,ENSMUSP00000018113,ENSMUSP00000018295,…	AW555464,Aaas,Abcg2,Abhd6,Acadl,Adpgk,Afg3l1,Aftph,Agk,Agpat1,Agpat5,Ahcyl2,Akap8l,Akap9,Alg1,Alg2,Alg5,Amot,Ap3m2,Aph1a,Arl6ip1,Ascc1,Atad1,Atl2,Atp1a1,Atp1b3,Atp5c1,Atp5s,Aup1,BC016423,Bbx,Bclaf1,Bdh1,Bloc1s4,Bst2,C1qbp,Car8,Cav2,Ccdc51,Cd63,Cdca2,Cdkn2c,Cenpe,Cenpm,Cenpv,Cep250,Chchd1,Chchd4,Chchd6,Chka,Chst12,Cib1,Cln8,Clp1,Clpx,Cnpy3,Crat,Ctdnep1,Ctnna3,Cyp51,Ddx28,Dhrs7b,Dhx33,Dhx9,Dnajc11,…
GO.0031090	organelle membrane	154	9.48e-26	ENSMUSP00000000058,ENSMUSP00000000985,ENSMUSP00000001507,ENSMUSP00000001520,ENSMUSP00000002855,ENSMUSP00000003310,ENSMUSP00000004375,ENSMUSP00000004681,ENSMUSP00000005548,ENSMUSP00000006035,ENSMUSP00000006557,ENSMUSP00000006817,ENSMUSP00000013304,ENSMUSP00000015501,ENSMUSP00000016463,ENSMUSP00000018113,ENSMUSP00000019143,ENSMUSP00000019937,ENSMUSP00000019975,ENSMUSP00000020008,ENSMUSP00000020023,…	AI464131,Aaas,Abcg2,Afg3l1,Aftph,Agk,Agpat1,Agpat5,Alg1,Alg5,Ap3m2,Aph1a,Arl6ip1,Atad1,Atl2,Atp5c1,Atp5s,Atp6v0d1,Aup1,Bdh1,Cav2,Cd63,Chchd6,Chst12,Clcn7,Cln8,Clpx,Crat,Ctdnep1,Cyp51,Dhrs7b,Dnajc11,Dnajc15,Dolk,Dst,Ei24,Eif2ak3,Elovl1,Emc2,Enpp1,Ergic1,Ergic2,Ergic3,Exog,Ext2,Galnt7,Gcc1,Gja1,Glud1,Gnptab,Gopc,Gtpbp4,Hccs,Hmox1,Immt,Irgm1,Itpr1,Kdelr1,Lamp1,Lass5,Lclat1,Lman2,Lnp,Lpcat4,Lpgat1,Lr…
GO.0044429	mitochondrial part	77	6.85e-25	ENSMUSP00000000985,ENSMUSP00000001520,ENSMUSP00000004375,ENSMUSP00000011058,ENSMUSP00000015501,ENSMUSP00000016463,ENSMUSP00000019975,ENSMUSP00000020580,ENSMUSP00000020756,ENSMUSP00000021239,ENSMUSP00000021372,ENSMUSP00000021486,ENSMUSP00000021611,ENSMUSP00000021719,ENSMUSP00000021930,ENSMUSP00000022268,ENSMUSP00000022322,ENSMUSP00000022590,ENSMUSP00000022908,ENSMUSP00000023062,ENSMUSP00000023071,…	Abcg2,Acadl,Afg3l1,Agk,Atp5c1,Atp5s,Bdh1,C1qbp,Chchd4,Chchd6,Clpx,Crat,Ddx28,Dnajc11,Dnajc15,Exog,Gja1,Glud1,Hccs,Hspe1,Immt,Lrpprc,Lrrc59,Maob,Mp68,Mrpl1,Mrpl12,Mrpl15,Mrpl19,Mrpl3,Mrpl37,Mrpl39,Mrpl42,Mrpl47,Mrps18b,Mrps22,Mrps28,Mrps31,Mrps35,Mrps5,Mtch2,Mtx1,Ogdh,Opa1,Oxa1l,Parl,Pdhb,Pdhx,Pgam5,Phb2,Pitrm1,Pnpt1,Polrmt,Ptpmt1,Rhot2,Samm50,Sco2,Sfxn1,Slc25a24,Slc25a3,Slc25a32,Slc25a4,Slc25a5,S…
GO.0030529	ribonucleoprotein complex	70	1.17e-24	ENSMUSP00000007993,ENSMUSP00000019026,ENSMUSP00000019854,ENSMUSP00000020705,ENSMUSP00000021048,ENSMUSP00000021379,ENSMUSP00000021381,ENSMUSP00000022245,ENSMUSP00000022601,ENSMUSP00000022815,ENSMUSP00000022909,ENSMUSP00000023217,ENSMUSP00000023813,ENSMUSP00000025170,ENSMUSP00000025305,ENSMUSP00000027173,ENSMUSP00000027174,ENSMUSP00000027303,ENSMUSP00000027464,ENSMUSP00000028852,ENSMUSP00000029838,…	AW146020,Bop1,Dap3,Dcaf13,Dhx9,Dkc1,Dync1i1,Fbl,Ftsj3,Imp4,Krr1,Lrpprc,Lsm14b,Mphosph10,Mrpl1,Mrpl12,Mrpl15,Mrpl19,Mrpl24,Mrpl3,Mrpl35,Mrpl37,Mrpl39,Mrpl42,Mrpl44,Mrpl45,Mrpl47,Mrps18b,Mrps22,Mrps27,Mrps28,Mrps30,Mrps31,Mrps35,Mrps5,Mrps9,Ngdn,Nop56,Nop58,Nsa2,Pdcd11,Pes1,Pnn,Pwp2,Rbm28,Rbmx,Rc3h1,Rpf1,Rrp1b,Rrp9,Rsl24d1,Sip1,Sqstm1,Sra1,Srrm2,Tarbp2,Tbl3,Top1,Txnl4b,Utp11l,Utp14a,Utp15,Utp18,Utp…
GO.0032040	small-subunit processome	21	1.3e-24	ENSMUSP00000022815,ENSMUSP00000022909,ENSMUSP00000025170,ENSMUSP00000027174,ENSMUSP00000027303,ENSMUSP00000030738,ENSMUSP00000032735,ENSMUSP00000037613,ENSMUSP00000038580,ENSMUSP00000045812,ENSMUSP00000046643,ENSMUSP00000048204,ENSMUSP00000060613,ENSMUSP00000068103,ENSMUSP00000072008,ENSMUSP00000079538,ENSMUSP00000087896,ENSMUSP00000099487,ENSMUSP00000119261,ENSMUSP00000120911,ENSMUSP00000125746	Dcaf13,Fbl,Imp4,Krr1,Mphosph10,Ngdn,Nop56,Nop58,Pdcd11,Pwp2,Rrp9,Tbl3,Utp11l,Utp14a,Utp15,Utp18,Utp23,Utp3,Utp6,Wdr3,Wdr46
GO.0044444	cytoplasmic part	258	3.43e-22	ENSMUSP00000000058,ENSMUSP00000000394,ENSMUSP00000000985,ENSMUSP00000001507,ENSMUSP00000001520,ENSMUSP00000002855,ENSMUSP00000003310,ENSMUSP00000004172,ENSMUSP00000004375,ENSMUSP00000004681,ENSMUSP00000006035,ENSMUSP00000006557,ENSMUSP00000008579,ENSMUSP00000008995,ENSMUSP00000011058,ENSMUSP00000013807,ENSMUSP00000015501,ENSMUSP00000016463,ENSMUSP00000018113,ENSMUSP00000018295,ENSMUSP00000018651,…	Abcg2,Abhd6,Acadl,Adpgk,Afg3l1,Aftph,Agk,Agpat1,Agpat5,Ahcyl2,Akap9,Alg1,Alg2,Alg5,Amot,Ap3m2,Aph1a,Arl6ip1,Atad1,Atl2,Atp1a1,Atp1b3,Atp5c1,Atp5s,Aup1,Bdh1,Bloc1s4,Bst2,C1qbp,Cav2,Ccdc51,Cd63,Cep250,Chchd1,Chchd4,Chchd6,Chst12,Cib1,Cln8,Clpx,Cnpy3,Crat,Ctdnep1,Cyp51,Ddx28,Dhrs7b,Dhx9,Dnajc11,Dnajc15,Dolk,Dst,Dync1i1,Ei24,Eif2ak3,Elovl1,Emc2,Enah,Enpp1,Ergic1,Ergic2,Ergic3,Exog,Ext2,Fam134b,Fastkd…
GO.0032991	macromolecular complex	193	1.41e-19	ENSMUSP00000000058,ENSMUSP00000000985,ENSMUSP00000003645,ENSMUSP00000004375,ENSMUSP00000007993,ENSMUSP00000008995,ENSMUSP00000015501,ENSMUSP00000016463,ENSMUSP00000018577,ENSMUSP00000018653,ENSMUSP00000019026,ENSMUSP00000019854,ENSMUSP00000019975,ENSMUSP00000020008,ENSMUSP00000020012,ENSMUSP00000020023,ENSMUSP00000020705,ENSMUSP00000020756,ENSMUSP00000021048,ENSMUSP00000021311,ENSMUSP00000021372,…	AW146020,AW555464,Abhd6,Abt1,Aftph,Ap3m2,Arl6ip1,Ascc1,Atp1a1,Atp1b3,Atp2a2,Atp5c1,Atp5s,Baz1a,Bloc1s4,Bop1,Cav2,Cbx8,Cenpa,Cenpe,Cenpm,Cenpv,Cep250,Cirh1a,Clp1,Clpx,Cox7a2l,Ctdnep1,D2Wsu81e,Dap3,Dcaf13,Dhx9,Dkc1,Dst,Dync1i1,Emc2,Ep400,Epb4.1l2,Ercc1,Exog,Ext2,Fbl,Ftsj3,Gan,Gja1,Glul,Gopc,Gtse1,Hc,Hdac4,Imp4,Incenp,Itga7,Itgb1,Itpr1,Katna1,Kif18b,Kif20a,Kif20b,Kif22,Kif23,Kif2c,Klhl22,Klhl7,Krr1,…
GO.0031967	organelle envelope	73	2.78e-18	ENSMUSP00000000985,ENSMUSP00000001520,ENSMUSP00000004375,ENSMUSP00000015501,ENSMUSP00000016463,ENSMUSP00000019975,ENSMUSP00000020756,ENSMUSP00000021239,ENSMUSP00000021372,ENSMUSP00000021486,ENSMUSP00000021574,ENSMUSP00000021719,ENSMUSP00000021930,ENSMUSP00000022322,ENSMUSP00000022590,ENSMUSP00000022908,ENSMUSP00000023062,ENSMUSP00000023071,ENSMUSP00000023749,ENSMUSP00000023762,ENSMUSP00000028117,…	AI464131,Aaas,Abcg2,Afg3l1,Agk,Agpat5,Atp5c1,Atp5s,Bdh1,Chchd4,Chchd6,Clpx,Crat,Ctdnep1,Dnajc11,Dnajc15,Dst,Ei24,Exog,Gja1,Glud1,Gtpbp4,Hccs,Immt,Itpr1,Lass5,Lrpprc,Lrrc59,Maob,Mp68,Mrpl19,Mrto4,Mtch2,Mtx1,Nup107,Nup133,Nup50,Nup98,Nupl2,Ogdh,Opa1,Oxa1l,Parl,Pgam5,Phb2,Pnpt1,Ptpmt1,Rcc1,Rhot2,Samm50,Sco2,Sfxn1,Slc25a24,Slc25a3,Slc25a32,Slc25a4,Slc25a5,Stoml2,Suclg1,Timm17a,Timm50,Timm9,Tmbim6,Tme…
GO.0005634	nucleus	235	6.65e-18	ENSMUSP00000000058,ENSMUSP00000000940,ENSMUSP00000001724,ENSMUSP00000003645,ENSMUSP00000004203,ENSMUSP00000004375,ENSMUSP00000005548,ENSMUSP00000007993,ENSMUSP00000008995,ENSMUSP00000013807,ENSMUSP00000015501,ENSMUSP00000016463,ENSMUSP00000018113,ENSMUSP00000018143,ENSMUSP00000018577,ENSMUSP00000018653,ENSMUSP00000019950,ENSMUSP00000020106,ENSMUSP00000020251,ENSMUSP00000020501,ENSMUSP00000020705,…	AI464131,AW146020,Aaas,Abcg2,Abt1,Aftph,Agpat5,Akap8l,Alg2,Amot,Arid5b,BC016423,Baz1a,Bbx,Bclaf1,Bdh1,Bop1,Brix1,Bud13,C1qbp,C79672,Cav2,Cbx8,Ccdc51,Cdca2,Cdkn2c,Cenpa,Cenpe,Cenpm,Cenpv,Chchd1,Cib1,Cirh1a,Clp1,Clpx,Ctdnep1,Dap3,Dcaf13,Ddx18,Ddx21,Ddx24,Ddx27,Ddx28,Ddx52,Dhx33,Dhx9,Dkc1,Dnajc17,Dnttip2,Dom3z,Dst,Ebna1bp2,Ecd,Ei24,Emc2,Ep400,Ercc1,Ergic2,Esf1,Ftsj3,Gins1,Glrx5,Glul,Gnl2,Gnptab,Gtpb…
GO.0005759	mitochondrial matrix	37	1.4e-15	ENSMUSP00000011058,ENSMUSP00000015501,ENSMUSP00000016463,ENSMUSP00000018572,ENSMUSP00000020580,ENSMUSP00000021239,ENSMUSP00000021611,ENSMUSP00000022268,ENSMUSP00000022322,ENSMUSP00000022419,ENSMUSP00000025305,ENSMUSP00000027123,ENSMUSP00000027153,ENSMUSP00000028852,ENSMUSP00000030365,ENSMUSP00000032124,ENSMUSP00000033934,ENSMUSP00000035034,ENSMUSP00000035177,ENSMUSP00000037046,ENSMUSP00000038305,…	Acadl,Akap1,Bdh1,C1qbp,Clpx,Ddx28,Glud1,Hspd1,Hspe1,Lrpprc,Lrrc59,Mrpl1,Mrpl12,Mrpl15,Mrpl19,Mrpl3,Mrpl37,Mrpl39,Mrpl42,Mrpl47,Mrps18b,Mrps22,Mrps28,Mrps31,Mrps35,Mrps5,Ogdh,Pdhb,Pdhx,Pitrm1,Polrmt,Ppif,Slc25a5,Suclg1,Trmt10c,Tsfm,Yars2
GO.0031966	mitochondrial membrane	50	1.52e-14	ENSMUSP00000000985,ENSMUSP00000001520,ENSMUSP00000004375,ENSMUSP00000015501,ENSMUSP00000016463,ENSMUSP00000019975,ENSMUSP00000021372,ENSMUSP00000021486,ENSMUSP00000021719,ENSMUSP00000021930,ENSMUSP00000022322,ENSMUSP00000022419,ENSMUSP00000022590,ENSMUSP00000022908,ENSMUSP00000023062,ENSMUSP00000023071,ENSMUSP00000023749,ENSMUSP00000028117,ENSMUSP00000028207,ENSMUSP00000029477,ENSMUSP00000030169,…	Abcg2,Afg3l1,Agk,Atp5c1,Atp5s,Bdh1,Chchd6,Clpx,Crat,Dnajc11,Dnajc15,Exog,Gja1,Glud1,Hccs,Immt,Maob,Mp68,Mtch2,Mtx1,Ogdh,Opa1,Oxa1l,Parl,Pgam5,Phb2,Ppif,Ptpmt1,Rhot2,Samm50,Sco2,Sfxn1,Slc25a24,Slc25a3,Slc25a32,Slc25a4,Slc25a5,Stoml2,Suclg1,Timm17a,Timm50,Timm9,Tmbim6,Tomm20,Tomm22,Tomm40,Tomm70a,Uqcrc2,Wasf1,Yme1l1
GO.0044452	nucleolar part	18	5.87e-14	ENSMUSP00000018577,ENSMUSP00000020705,ENSMUSP00000023217,ENSMUSP00000027173,ENSMUSP00000027174,ENSMUSP00000027303,ENSMUSP00000032735,ENSMUSP00000033776,ENSMUSP00000038580,ENSMUSP00000045812,ENSMUSP00000046643,ENSMUSP00000048204,ENSMUSP00000048377,ENSMUSP00000060613,ENSMUSP00000068103,ENSMUSP00000099487,ENSMUSP00000120911,ENSMUSP00000121007	Bop1,Cirh1a,Dkc1,Imp4,Mphosph10,Nol11,Nop56,Nop58,Pes1,Polr1e,Pwp2,Rrp9,Tbl3,Utp15,Utp18,Utp6,Wdr12,Wdr3
GO.0005743	mitochondrial inner membrane	40	1.13e-13	ENSMUSP00000000985,ENSMUSP00000004375,ENSMUSP00000015501,ENSMUSP00000016463,ENSMUSP00000018572,ENSMUSP00000021372,ENSMUSP00000021486,ENSMUSP00000021719,ENSMUSP00000021930,ENSMUSP00000022322,ENSMUSP00000022419,ENSMUSP00000022590,ENSMUSP00000022908,ENSMUSP00000023062,ENSMUSP00000023071,ENSMUSP00000028117,ENSMUSP00000028207,ENSMUSP00000029477,ENSMUSP00000030169,ENSMUSP00000032172,ENSMUSP00000033176,…	Akap1,Atp5c1,Atp5s,Bdh1,Chchd6,Clpx,Crat,Dnajc11,Dnajc15,Exog,Glud1,Hccs,Immt,Maob,Mp68,Mtch2,Mtx1,Opa1,Oxa1l,Parl,Phb2,Ppif,Ptpmt1,Rhot2,Samm50,Sco2,Sfxn1,Slc25a24,Slc25a3,Slc25a32,Slc25a4,Slc25a5,Stoml2,Suclg1,Timm17a,Timm50,Timm9,Tomm22,Uqcrc2,Yme1l1
GO.0019866	organelle inner membrane	42	1.2e-13	ENSMUSP00000000985,ENSMUSP00000004375,ENSMUSP00000015501,ENSMUSP00000016463,ENSMUSP00000018572,ENSMUSP00000021372,ENSMUSP00000021486,ENSMUSP00000021719,ENSMUSP00000021930,ENSMUSP00000022322,ENSMUSP00000022419,ENSMUSP00000022590,ENSMUSP00000022908,ENSMUSP00000023062,ENSMUSP00000023071,ENSMUSP00000028117,ENSMUSP00000028207,ENSMUSP00000029477,ENSMUSP00000030169,ENSMUSP00000032172,ENSMUSP00000032192,…	Akap1,Atp5c1,Atp5s,Bdh1,Chchd6,Clpx,Crat,Dnajc11,Dnajc15,Exog,Glud1,Hccs,Immt,Itpr1,Lrpprc,Maob,Mp68,Mtch2,Mtx1,Opa1,Oxa1l,Parl,Phb2,Ppif,Ptpmt1,Rhot2,Samm50,Sco2,Sfxn1,Slc25a24,Slc25a3,Slc25a32,Slc25a4,Slc25a5,Stoml2,Suclg1,Timm17a,Timm50,Timm9,Tomm22,Uqcrc2,Yme1l1
GO.0005740	mitochondrial envelope	50	1.55e-13	ENSMUSP00000000985,ENSMUSP00000001520,ENSMUSP00000004375,ENSMUSP00000015501,ENSMUSP00000016463,ENSMUSP00000019975,ENSMUSP00000020756,ENSMUSP00000021372,ENSMUSP00000021486,ENSMUSP00000021719,ENSMUSP00000021930,ENSMUSP00000022322,ENSMUSP00000022590,ENSMUSP00000022908,ENSMUSP00000023062,ENSMUSP00000023071,ENSMUSP00000023749,ENSMUSP00000028117,ENSMUSP00000028207,ENSMUSP00000029477,ENSMUSP00000030169,…	Abcg2,Afg3l1,Agk,Atp5c1,Atp5s,Bdh1,Chchd4,Chchd6,Clpx,Crat,Dnajc11,Dnajc15,Exog,Gja1,Glud1,Hccs,Immt,Maob,Mp68,Mtch2,Mtx1,Ogdh,Opa1,Oxa1l,Parl,Pgam5,Phb2,Pnpt1,Ptpmt1,Rhot2,Samm50,Sco2,Sfxn1,Slc25a24,Slc25a3,Slc25a32,Slc25a4,Slc25a5,Stoml2,Suclg1,Timm17a,Timm50,Timm9,Tmbim6,Tomm22,Tomm40,Tomm70a,Uqcrc2,Wasf1,Yme1l1
GO.0098588	bounding membrane of organelle	104	4.02e-13	ENSMUSP00000000058,ENSMUSP00000001507,ENSMUSP00000002855,ENSMUSP00000004375,ENSMUSP00000004681,ENSMUSP00000005548,ENSMUSP00000006035,ENSMUSP00000006557,ENSMUSP00000013304,ENSMUSP00000018113,ENSMUSP00000018572,ENSMUSP00000019143,ENSMUSP00000019937,ENSMUSP00000019975,ENSMUSP00000020008,ENSMUSP00000020023,ENSMUSP00000020251,ENSMUSP00000020463,ENSMUSP00000021239,ENSMUSP00000021424,ENSMUSP00000021864,…	Aftph,Agpat1,Agpat5,Akap1,Alg1,Alg5,Aph1a,Arl6ip1,Atad1,Atl2,Atp2a2,Atp6v0d1,Aup1,Cav2,Cd63,Chst12,Clcn7,Cln8,Ctdnep1,Cyp51,Dhrs7b,Dolk,Dst,Ei24,Eif2ak3,Elovl1,Emc2,Enpp1,Ergic1,Ergic2,Ergic3,Ext2,Galnt7,Gcc1,Gja1,Gnptab,Gopc,Hmox1,Irgm1,Itpr1,Kdelr1,Lamp1,Lass5,Lclat1,Lman2,Lnp,Lpcat4,Lpgat1,Lrpprc,Lrrc59,Man2a2,Maob,Mtch2,Mtx1,Ncln,Necap1,Nomo1,Opa1,Pecr,Pex14,Pgam5,Phb2,Pigw,Plekhm1,Pnpla6,Pom…
GO.0042175	nuclear outer membrane-endoplasmic reticulum membrane network	57	3.51e-11	ENSMUSP00000001507,ENSMUSP00000002855,ENSMUSP00000004681,ENSMUSP00000005548,ENSMUSP00000006035,ENSMUSP00000006557,ENSMUSP00000018113,ENSMUSP00000019937,ENSMUSP00000020023,ENSMUSP00000020463,ENSMUSP00000021239,ENSMUSP00000021424,ENSMUSP00000021864,ENSMUSP00000021920,ENSMUSP00000022962,ENSMUSP00000023749,ENSMUSP00000023762,ENSMUSP00000027053,ENSMUSP00000027068,ENSMUSP00000027554,ENSMUSP00000028200,…	Agpat1,Agpat5,Alg1,Alg5,Aph1a,Arl6ip1,Atl2,Atp2a2,Aup1,Cln8,Ctdnep1,Cyp51,Dhrs7b,Dolk,Dst,Ei24,Eif2ak3,Elovl1,Emc2,Ergic1,Ergic2,Ergic3,Ext2,Hmox1,Itpr1,Kdelr1,Lass5,Lclat1,Lnp,Lpcat4,Lpgat1,Lrpprc,Lrrc59,Ncln,Nomo1,Pigw,Pnpla6,Pomt1,Ptgis,Ptgs2,Rdh10,Rdh11,Reep3,Sec62,Sec63,Sgpl1,Sptlc1,Sptlc2,Ssr1,Tmbim6,Tmem38b,Tor1a,Tram1,Tusc3,Ube2j1,Use1,Zdhhc6
GO.0016020	membrane	259	4.12e-11	ENSMUSP00000000058,ENSMUSP00000000985,ENSMUSP00000001507,ENSMUSP00000001520,ENSMUSP00000001724,ENSMUSP00000002855,ENSMUSP00000004172,ENSMUSP00000004375,ENSMUSP00000004681,ENSMUSP00000005548,ENSMUSP00000006035,ENSMUSP00000006557,ENSMUSP00000006614,ENSMUSP00000015501,ENSMUSP00000016463,ENSMUSP00000018113,ENSMUSP00000018295,ENSMUSP00000018651,ENSMUSP00000019143,ENSMUSP00000019937,ENSMUSP00000019975,…	AI464131,Aaas,Abcb11,Abcc1,Abcc5,Abcg2,Abhd6,Adpgk,Afg3l1,Aftph,Agk,Agpat1,Agpat5,Alg1,Alg2,Alg5,Amot,Antxr2,Ap3m2,Aph1a,Arl6ip1,Atad1,Atl2,Atp13a3,Atp1a1,Atp5c1,Atp5s,Atp6ap2,Aup1,Bdh1,Bst2,C1galt1,C1galt1c1,C1qbp,Cav2,Ccdc51,Cd63,Cenpe,Chchd6,Chst12,Cib1,Clcn7,Cln8,Clptm1l,Clpx,Crat,Ctdnep1,Cyp51,Ddx18,Ddx21,Ddx24,Ddx52,Dhrs13,Dhrs7b,Dhx9,Dnajc11,Dnajc15,Dnajc25,Dock8,Dolk,Dom3z,Dst,Dstyk,Ei24,…
GO.0005789	endoplasmic reticulum membrane	56	4.76e-11	ENSMUSP00000001507,ENSMUSP00000002855,ENSMUSP00000004681,ENSMUSP00000005548,ENSMUSP00000006035,ENSMUSP00000006557,ENSMUSP00000018113,ENSMUSP00000019937,ENSMUSP00000020023,ENSMUSP00000020463,ENSMUSP00000021239,ENSMUSP00000021424,ENSMUSP00000021864,ENSMUSP00000021920,ENSMUSP00000022962,ENSMUSP00000023749,ENSMUSP00000023762,ENSMUSP00000027053,ENSMUSP00000027068,ENSMUSP00000027554,ENSMUSP00000028200,…	Agpat1,Agpat5,Alg1,Alg5,Aph1a,Arl6ip1,Atl2,Atp2a2,Aup1,Cln8,Ctdnep1,Cyp51,Dhrs7b,Dolk,Dst,Ei24,Eif2ak3,Elovl1,Emc2,Ergic1,Ergic2,Ergic3,Ext2,Hmox1,Itpr1,Kdelr1,Lass5,Lclat1,Lnp,Lpcat4,Lpgat1,Lrrc59,Ncln,Nomo1,Pigw,Pnpla6,Pomt1,Ptgis,Ptgs2,Rdh10,Rdh11,Reep3,Sec62,Sec63,Sgpl1,Sptlc1,Sptlc2,Ssr1,Tmbim6,Tmem38b,Tor1a,Tram1,Tusc3,Ube2j1,Use1,Zdhhc6
GO.0030686	90S preribosome	11	5.25e-11	ENSMUSP00000020705,ENSMUSP00000023217,ENSMUSP00000025170,ENSMUSP00000027173,ENSMUSP00000027303,ENSMUSP00000032735,ENSMUSP00000045812,ENSMUSP00000046643,ENSMUSP00000060613,ENSMUSP00000068103,ENSMUSP00000120911	Bop1,Imp4,Mphosph10,Pes1,Pwp2,Tbl3,Utp18,Utp6,Wdr12,Wdr3,Wdr46
GO.0005783	endoplasmic reticulum	77	1.8e-10	ENSMUSP00000001507,ENSMUSP00000002855,ENSMUSP00000004172,ENSMUSP00000004681,ENSMUSP00000005548,ENSMUSP00000006035,ENSMUSP00000006557,ENSMUSP00000018113,ENSMUSP00000018572,ENSMUSP00000019143,ENSMUSP00000019937,ENSMUSP00000020023,ENSMUSP00000020463,ENSMUSP00000021239,ENSMUSP00000021424,ENSMUSP00000021864,ENSMUSP00000021920,ENSMUSP00000022962,ENSMUSP00000023749,ENSMUSP00000023762,ENSMUSP00000026266,…	Adpgk,Agpat1,Agpat5,Ahcyl2,Akap1,Alg1,Alg2,Alg5,Aph1a,Arl6ip1,Atl2,Atp1a1,Atp2a2,Aup1,Cib1,Cln8,Cnpy3,Crat,Ctdnep1,Cyp51,Dhrs7b,Dolk,Dst,Ei24,Eif2ak3,Elovl1,Emc2,Ergic1,Ergic2,Ergic3,Ext2,Gja1,Glul,Hmox1,Hmox2,Irgm1,Itpr1,Kdelr1,Lass5,Lclat1,Lnp,Lpcat4,Lpgat1,Lrrc59,Mboat1,Ncln,Nkrf,Nomo1,Pigw,Pnpla6,Pomt1,Ptgis,Ptgs2,Rdh10,Rdh11,Reep3,Rrs1,Sec62,Sec63,Sgpl1,Slc35b4,Sptlc1,Sptlc2,Sqstm1,Ssr1,Tbl2…
GO.0005761	mitochondrial ribosome	16	2.85e-10	ENSMUSP00000025305,ENSMUSP00000028852,ENSMUSP00000030365,ENSMUSP00000032124,ENSMUSP00000033934,ENSMUSP00000035034,ENSMUSP00000035177,ENSMUSP00000037046,ENSMUSP00000038305,ENSMUSP00000044417,ENSMUSP00000048078,ENSMUSP00000048348,ENSMUSP00000075226,ENSMUSP00000088456,ENSMUSP00000112283,ENSMUSP00000115512	Dap3,Mrpl1,Mrpl12,Mrpl15,Mrpl19,Mrpl3,Mrpl37,Mrpl39,Mrpl42,Mrpl47,Mrps18b,Mrps22,Mrps28,Mrps31,Mrps35,Mrps5
GO.0012505	endomembrane system	129	5.08e-09	ENSMUSP00000000058,ENSMUSP00000001507,ENSMUSP00000002855,ENSMUSP00000004172,ENSMUSP00000004681,ENSMUSP00000005548,ENSMUSP00000006035,ENSMUSP00000006557,ENSMUSP00000013304,ENSMUSP00000018113,ENSMUSP00000018295,ENSMUSP00000018572,ENSMUSP00000019143,ENSMUSP00000019937,ENSMUSP00000020008,ENSMUSP00000020023,ENSMUSP00000020251,ENSMUSP00000020463,ENSMUSP00000021239,ENSMUSP00000021424,ENSMUSP00000021574,…	AI464131,Aaas,Adpgk,Aftph,Agpat1,Agpat5,Ahcyl2,Akap1,Akap9,Alg1,Alg2,Alg5,Ap3m2,Aph1a,Arl6ip1,Atl2,Atp1a1,Atp2a2,Atp6v0d1,Aup1,Bst2,Cav2,Cd63,Chst12,Cib1,Cln8,Cnpy3,Crat,Ctdnep1,Cyp51,Dhrs7b,Dolk,Dst,Dync1i1,Ei24,Eif2ak3,Elovl1,Emc2,Ergic1,Ergic2,Ergic3,Ext2,Fam134b,Fv1,Galnt7,Gcc1,Gkap1,Glul,Gnptab,Gopc,Gtpbp4,Hmox1,Hmox2,Irgm1,Itgb1,Itpr1,Kdelr1,Kif20a,Lass5,Lclat1,Lman2,Lnp,Lpcat4,Lpgat1,Lrppr…
GO.0005840	ribosome	24	6.79e-09	ENSMUSP00000019026,ENSMUSP00000019854,ENSMUSP00000022245,ENSMUSP00000025305,ENSMUSP00000027464,ENSMUSP00000028852,ENSMUSP00000030365,ENSMUSP00000032124,ENSMUSP00000033934,ENSMUSP00000034738,ENSMUSP00000035034,ENSMUSP00000035177,ENSMUSP00000037046,ENSMUSP00000038305,ENSMUSP00000044417,ENSMUSP00000048078,ENSMUSP00000048348,ENSMUSP00000056855,ENSMUSP00000062326,ENSMUSP00000066493,ENSMUSP00000075226,…	Dap3,Mrpl1,Mrpl12,Mrpl15,Mrpl19,Mrpl24,Mrpl3,Mrpl35,Mrpl37,Mrpl39,Mrpl42,Mrpl44,Mrpl45,Mrpl47,Mrps18b,Mrps22,Mrps27,Mrps28,Mrps30,Mrps31,Mrps35,Mrps5,Mrps9,Rsl24d1
GO.0005654	nucleoplasm	103	1.01e-08	ENSMUSP00000003645,ENSMUSP00000008995,ENSMUSP00000013807,ENSMUSP00000015501,ENSMUSP00000018653,ENSMUSP00000019950,ENSMUSP00000020501,ENSMUSP00000020705,ENSMUSP00000021311,ENSMUSP00000021379,ENSMUSP00000021381,ENSMUSP00000022115,ENSMUSP00000022268,ENSMUSP00000022344,ENSMUSP00000022601,ENSMUSP00000022901,ENSMUSP00000023217,ENSMUSP00000023756,ENSMUSP00000023813,ENSMUSP00000025305,ENSMUSP00000026663,…	AW146020,Aaas,Abcg2,Aftph,Akap8l,BC016423,Bbx,Bclaf1,Bdh1,Bop1,Bud13,Cbx8,Ccdc51,Cdca2,Cenpv,Chchd1,Cib1,Clp1,Clpx,Dap3,Ddx21,Dhx33,Dhx9,Dkc1,Dom3z,Ecd,Ep400,Epb4.1l2,Ercc1,Esf1,Fbl,Hdac4,Idh3g,Katna1,Kif18b,Kif20b,Kif22,Kif23,Klhl7,Lrpprc,Ltv1,Mastl,Mki67ip,Mll2,Mrpl1,Mrps18b,Mrto4,Ncoa3,Nfyc,Noc2l,Nop56,Nop58,Nr2c1,Nrf1,Nsmce2,Nup107,Nupl2,Opa1,Pdhb,Pes1,Phb,Phc2,Phf17,Pnn,Polr1e,Pten,Ptprj,Rac…
GO.0043234	protein complex	142	1.16e-08	ENSMUSP00000000058,ENSMUSP00000000985,ENSMUSP00000003645,ENSMUSP00000004375,ENSMUSP00000008995,ENSMUSP00000015501,ENSMUSP00000016463,ENSMUSP00000018577,ENSMUSP00000018653,ENSMUSP00000019975,ENSMUSP00000020008,ENSMUSP00000020012,ENSMUSP00000020023,ENSMUSP00000020705,ENSMUSP00000020756,ENSMUSP00000021311,ENSMUSP00000021372,ENSMUSP00000021379,ENSMUSP00000021424,ENSMUSP00000021486,ENSMUSP00000021719,…	AW555464,Abhd6,Abt1,Aftph,Ap3m2,Arl6ip1,Ascc1,Atp1a1,Atp1b3,Atp2a2,Atp5c1,Atp5s,Baz1a,Bloc1s4,Bop1,Cav2,Cbx8,Cenpa,Cenpe,Cenpm,Cenpv,Cep250,Cirh1a,Clp1,Clpx,Cox7a2l,Ctdnep1,D2Wsu81e,Dcaf13,Dhx9,Dst,Dync1i1,Emc2,Ep400,Epb4.1l2,Ercc1,Exog,Ext2,Gan,Gja1,Glul,Gopc,Gtse1,Hc,Hdac4,Imp4,Incenp,Itga7,Itgb1,Itpr1,Katna1,Kif18b,Kif20a,Kif20b,Kif22,Kif23,Kif2c,Klhl22,Klhl7,Lrp4,Lrpprc,Mid1,Mll2,Mp68,Mphosph…
GO.0034388	Pwp2p-containing subcomplex of 90S preribosome	5	3.2e-07	ENSMUSP00000045812,ENSMUSP00000046643,ENSMUSP00000060613,ENSMUSP00000068103,ENSMUSP00000120911	Pwp2,Tbl3,Utp18,Utp6,Wdr3
GO.0098798	mitochondrial protein complex	16	5.6e-07	ENSMUSP00000015501,ENSMUSP00000020756,ENSMUSP00000021486,ENSMUSP00000021719,ENSMUSP00000022419,ENSMUSP00000023062,ENSMUSP00000023071,ENSMUSP00000026743,ENSMUSP00000032555,ENSMUSP00000033176,ENSMUSP00000065113,ENSMUSP00000079883,ENSMUSP00000080614,ENSMUSP00000110547,ENSMUSP00000131584,ENSMUSP00000136493	Atp5c1,Clpx,Cox7a2l,Mp68,Pnpt1,Ppif,Samm50,Suclg1,Timm17a,Timm50,Timm9,Tomm20,Tomm22,Tomm40,Uqcrc1,Uqcrc2
GO.0016021	integral component of membrane	165	6.9e-07	ENSMUSP00000000058,ENSMUSP00000000985,ENSMUSP00000001507,ENSMUSP00000001520,ENSMUSP00000002855,ENSMUSP00000004681,ENSMUSP00000006035,ENSMUSP00000006557,ENSMUSP00000006614,ENSMUSP00000006817,ENSMUSP00000007340,ENSMUSP00000016463,ENSMUSP00000018113,ENSMUSP00000018572,ENSMUSP00000018651,ENSMUSP00000019143,ENSMUSP00000019937,ENSMUSP00000020023,ENSMUSP00000020251,ENSMUSP00000020463,ENSMUSP00000020804,…	AI464131,Abcb11,Abcc1,Abcc5,Abcg2,Abhd6,Afg3l1,Agpat1,Agpat5,Akap1,Alg1,Alg2,Alg5,Amot,Antxr2,Aph1a,Arl6ip1,Atl2,Atp12a,Atp13a3,Atp1a1,Atp1b3,Atp2a2,Atp6ap2,Aup1,Bst2,C1galt1,C1galt1c1,Cav2,Ccdc51,Cd63,Chst12,Clcn7,Cln8,Clptm1l,Ctdnep1,Cyp51,Dhrs7b,Dnajc15,Dnajc25,Dolk,Dst,Ei24,Eif2ak3,Elovl1,Emc2,Enpp1,Epha2,Ergic1,Ergic2,Ergic3,Ext2,Fam134b,Frrs1,Galnt7,Gde1,Gdpd1,Gja1,Gnptab,Gpr39,Hc,Igsf8,Imm…
GO.0031965	nuclear membrane	22	1.88e-06	ENSMUSP00000003310,ENSMUSP00000021574,ENSMUSP00000023762,ENSMUSP00000028200,ENSMUSP00000030513,ENSMUSP00000030726,ENSMUSP00000032124,ENSMUSP00000032192,ENSMUSP00000044604,ENSMUSP00000048084,ENSMUSP00000057771,ENSMUSP00000059038,ENSMUSP00000060613,ENSMUSP00000062766,ENSMUSP00000063590,ENSMUSP00000068530,ENSMUSP00000104234,ENSMUSP00000107927,ENSMUSP00000110738,ENSMUSP00000117616,ENSMUSP00000120365,…	AI464131,Aaas,Ctdnep1,Ei24,Gtpbp4,Itpr1,Lass5,Lrpprc,Mrpl19,Mrto4,Nup107,Nup133,Nup50,Nup98,Nupl2,Ranbp2,Rangap1,Rcc1,Tmem48,Tor1a,Tpr,Wdr3
GO.0031224	intrinsic component of membrane	166	2.99e-06	ENSMUSP00000000058,ENSMUSP00000000985,ENSMUSP00000001507,ENSMUSP00000001520,ENSMUSP00000002855,ENSMUSP00000004681,ENSMUSP00000006035,ENSMUSP00000006557,ENSMUSP00000006614,ENSMUSP00000006817,ENSMUSP00000007340,ENSMUSP00000016463,ENSMUSP00000018113,ENSMUSP00000018572,ENSMUSP00000018651,ENSMUSP00000019143,ENSMUSP00000019937,ENSMUSP00000020023,ENSMUSP00000020251,ENSMUSP00000020463,ENSMUSP00000020804,…	AI464131,Abcb11,Abcc1,Abcc5,Abcg2,Abhd6,Afg3l1,Agpat1,Agpat5,Akap1,Alg1,Alg2,Alg5,Amot,Antxr2,Aph1a,Arl6ip1,Atl2,Atp12a,Atp13a3,Atp1a1,Atp1b3,Atp2a2,Atp6ap2,Aup1,Bst2,C1galt1,C1galt1c1,Cav2,Ccdc51,Cd63,Chst12,Clcn7,Cln8,Clptm1l,Ctdnep1,Cyp51,Dhrs7b,Dnajc15,Dnajc25,Dolk,Dst,Ei24,Eif2ak3,Elovl1,Emc2,Enpp1,Epha2,Ergic1,Ergic2,Ergic3,Ext2,Fam134b,Frrs1,Galnt7,Gde1,Gdpd1,Gja1,Gnptab,Gpr39,Hc,Igsf8,Imm…
GO.0000793	condensed chromosome	19	4.96e-06	ENSMUSP00000018653,ENSMUSP00000020705,ENSMUSP00000025562,ENSMUSP00000027202,ENSMUSP00000027626,ENSMUSP00000030726,ENSMUSP00000048084,ENSMUSP00000057771,ENSMUSP00000057938,ENSMUSP00000063590,ENSMUSP00000064261,ENSMUSP00000068896,ENSMUSP00000071955,ENSMUSP00000078641,ENSMUSP00000086560,ENSMUSP00000097793,ENSMUSP00000107927,ENSMUSP00000111221,ENSMUSP00000122831	Cenpa,Cenpe,Cenpm,Cenpv,D2Wsu81e,Dync1i1,Incenp,Kif2c,Lrpprc,Mki67ip,Nsmce2,Nup107,Nup133,Pes1,Rangap1,Rcc1,Rrs1,Sgol2,Top2a
GO.0005741	mitochondrial outer membrane	16	6.9e-06	ENSMUSP00000004375,ENSMUSP00000018572,ENSMUSP00000019975,ENSMUSP00000023062,ENSMUSP00000023071,ENSMUSP00000032555,ENSMUSP00000034049,ENSMUSP00000036993,ENSMUSP00000040550,ENSMUSP00000044639,ENSMUSP00000064536,ENSMUSP00000073261,ENSMUSP00000108124,ENSMUSP00000121851,ENSMUSP00000129186,ENSMUSP00000136493	Akap1,Gja1,Maob,Mtch2,Mtx1,Opa1,Pgam5,Phb2,Rhot2,Samm50,Slc25a4,Tomm20,Tomm22,Tomm40,Tomm70a,Wasf1
GO.0031968	organelle outer membrane	17	1.02e-05	ENSMUSP00000004375,ENSMUSP00000018572,ENSMUSP00000019975,ENSMUSP00000023062,ENSMUSP00000023071,ENSMUSP00000032555,ENSMUSP00000034049,ENSMUSP00000036993,ENSMUSP00000040550,ENSMUSP00000044639,ENSMUSP00000064536,ENSMUSP00000073261,ENSMUSP00000107927,ENSMUSP00000108124,ENSMUSP00000121851,ENSMUSP00000129186,ENSMUSP00000136493	Akap1,Gja1,Lrpprc,Maob,Mtch2,Mtx1,Opa1,Pgam5,Phb2,Rhot2,Samm50,Slc25a4,Tomm20,Tomm22,Tomm40,Tomm70a,Wasf1
GO.0044455	mitochondrial membrane part	16	1.23e-05	ENSMUSP00000000985,ENSMUSP00000018572,ENSMUSP00000021719,ENSMUSP00000023062,ENSMUSP00000023071,ENSMUSP00000026743,ENSMUSP00000032555,ENSMUSP00000033176,ENSMUSP00000034881,ENSMUSP00000036993,ENSMUSP00000044639,ENSMUSP00000045948,ENSMUSP00000079883,ENSMUSP00000080614,ENSMUSP00000110547,ENSMUSP00000136493	Akap1,Atp5c1,Cox7a2,Mp68,Noa1,Opa1,Oxa1l,Rhot2,Samm50,Timm17a,Timm50,Tomm20,Tomm22,Tomm40,Uqcrc1,Uqcrc2
GO.0044425	membrane part	185	1.49e-05	ENSMUSP00000000058,ENSMUSP00000000985,ENSMUSP00000001507,ENSMUSP00000001520,ENSMUSP00000002855,ENSMUSP00000004681,ENSMUSP00000005548,ENSMUSP00000006035,ENSMUSP00000006557,ENSMUSP00000006614,ENSMUSP00000006817,ENSMUSP00000016463,ENSMUSP00000018113,ENSMUSP00000018295,ENSMUSP00000018572,ENSMUSP00000018651,ENSMUSP00000019143,ENSMUSP00000019937,ENSMUSP00000020008,ENSMUSP00000020023,ENSMUSP00000020251,…	AI464131,Abcb11,Abcc1,Abcc5,Abcg2,Abhd6,Afg3l1,Aftph,Agpat1,Agpat5,Akap1,Alg1,Alg2,Alg5,Amot,Antxr2,Ap3m2,Aph1a,Arl6ip1,Atad1,Atl2,Atp13a3,Atp1a1,Atp5c1,Atp5s,Atp6ap2,Aup1,Bst2,C1galt1,C1galt1c1,Cav2,Ccdc51,Cd63,Chst12,Cib1,Clcn7,Cln8,Clptm1l,Cox7a2,Ctdnep1,Cyp51,Dhrs7b,Dnajc15,Dnajc25,Dolk,Dst,Dstyk,Ei24,Eif2ak3,Elovl1,Emc2,Enpp1,Epb4.1l2,Epha2,Ergic1,Ergic2,Ergic3,Ext2,Fam134b,Frrs1,Galnt7,Gde1…
GO.0005643	nuclear pore	9	4.97e-05	ENSMUSP00000044604,ENSMUSP00000048084,ENSMUSP00000057771,ENSMUSP00000062766,ENSMUSP00000063590,ENSMUSP00000068530,ENSMUSP00000117616,ENSMUSP00000120365,ENSMUSP00000131457	Aaas,Nup107,Nup133,Nup50,Nup98,Nupl2,Rangap1,Tmem48,Tpr
GO.0030687	preribosome, large subunit precursor	4	5.04e-05	ENSMUSP00000020705,ENSMUSP00000023217,ENSMUSP00000027173,ENSMUSP00000029838	Bop1,Pes1,Rpf1,Wdr12
GO.0005763	mitochondrial small ribosomal subunit	7	5.12e-05	ENSMUSP00000025305,ENSMUSP00000028852,ENSMUSP00000033934,ENSMUSP00000035034,ENSMUSP00000038305,ENSMUSP00000048348,ENSMUSP00000075226	Mrpl42,Mrps18b,Mrps22,Mrps28,Mrps31,Mrps35,Mrps5
GO.0098687	chromosomal region	19	5.96e-05	ENSMUSP00000003645,ENSMUSP00000018653,ENSMUSP00000022815,ENSMUSP00000025562,ENSMUSP00000027202,ENSMUSP00000048084,ENSMUSP00000052170,ENSMUSP00000057771,ENSMUSP00000057938,ENSMUSP00000063590,ENSMUSP00000064155,ENSMUSP00000064261,ENSMUSP00000069813,ENSMUSP00000078641,ENSMUSP00000086560,ENSMUSP00000097793,ENSMUSP00000111221,ENSMUSP00000117616,ENSMUSP00000122831	Cenpa,Cenpe,Cenpm,Cenpv,D2Wsu81e,Dync1i1,Ercc1,Incenp,Kif2c,Ngdn,Nsmce2,Nup107,Nup133,Rangap1,Rif1,Scmh1,Sgol2,Terf2ip,Tpr
GO.0000777	condensed chromosome kinetochore	12	6.76e-05	ENSMUSP00000018653,ENSMUSP00000025562,ENSMUSP00000027202,ENSMUSP00000048084,ENSMUSP00000057771,ENSMUSP00000057938,ENSMUSP00000063590,ENSMUSP00000064261,ENSMUSP00000086560,ENSMUSP00000097793,ENSMUSP00000111221,ENSMUSP00000122831	Cenpa,Cenpe,Cenpm,Cenpv,D2Wsu81e,Dync1i1,Incenp,Kif2c,Nup107,Nup133,Rangap1,Sgol2
GO.0000776	kinetochore	13	0.000102	ENSMUSP00000018653,ENSMUSP00000025562,ENSMUSP00000027202,ENSMUSP00000048084,ENSMUSP00000057771,ENSMUSP00000057938,ENSMUSP00000063590,ENSMUSP00000064261,ENSMUSP00000086560,ENSMUSP00000097793,ENSMUSP00000111221,ENSMUSP00000117616,ENSMUSP00000122831	Cenpa,Cenpe,Cenpm,Cenpv,D2Wsu81e,Dync1i1,Incenp,Kif2c,Nup107,Nup133,Rangap1,Sgol2,Tpr
GO.0098796	membrane protein complex	43	0.000136	ENSMUSP00000021372,ENSMUSP00000021424,ENSMUSP00000021719,ENSMUSP00000021920,ENSMUSP00000022419,ENSMUSP00000022962,ENSMUSP00000023062,ENSMUSP00000023071,ENSMUSP00000023486,ENSMUSP00000026313,ENSMUSP00000026743,ENSMUSP00000028233,ENSMUSP00000028348,ENSMUSP00000028623,ENSMUSP00000028689,ENSMUSP00000029574,ENSMUSP00000030169,ENSMUSP00000030698,ENSMUSP00000031423,ENSMUSP00000032477,ENSMUSP00000032555,…	Abhd6,Aftph,Ap3m2,Arl6ip1,Atp1a1,Atp1b3,Atp2a2,Atp5c1,Atp5s,Cox7a2l,Ctdnep1,Emc2,Ext2,Gja1,Hc,Itga7,Itgb1,Itgb6,Lrp4,Mp68,Necap1,Nup107,Nup133,Nup98,Ppif,Rangap1,Samm50,Sptlc1,Sptlc2,Stoml2,Stx12,Stxbp2,Tfrc,Timm17a,Timm50,Tomm20,Tomm22,Tomm40,Tpr,Tusc3,Uqcrc1,Uqcrc2,Vcam1
GO.0000779	condensed chromosome, centromeric region	12	0.00016	ENSMUSP00000018653,ENSMUSP00000025562,ENSMUSP00000027202,ENSMUSP00000048084,ENSMUSP00000057771,ENSMUSP00000057938,ENSMUSP00000063590,ENSMUSP00000064261,ENSMUSP00000086560,ENSMUSP00000097793,ENSMUSP00000111221,ENSMUSP00000122831	Cenpa,Cenpe,Cenpm,Cenpv,D2Wsu81e,Dync1i1,Incenp,Kif2c,Nup107,Nup133,Rangap1,Sgol2
GO.0005635	nuclear envelope	23	0.000215	ENSMUSP00000021239,ENSMUSP00000021574,ENSMUSP00000023762,ENSMUSP00000028200,ENSMUSP00000030513,ENSMUSP00000030726,ENSMUSP00000032124,ENSMUSP00000032192,ENSMUSP00000044604,ENSMUSP00000048084,ENSMUSP00000059038,ENSMUSP00000060613,ENSMUSP00000062766,ENSMUSP00000063590,ENSMUSP00000068530,ENSMUSP00000095392,ENSMUSP00000104234,ENSMUSP00000107927,ENSMUSP00000110738,ENSMUSP00000117025,ENSMUSP00000117616,…	AI464131,Aaas,Agpat5,Ctdnep1,Dst,Ei24,Gtpbp4,Itpr1,Lass5,Lrpprc,Lrrc59,Mrpl19,Mrto4,Nup107,Nup133,Nup50,Nup98,Nupl2,Rcc1,Tmem48,Tor1a,Tpr,Wdr3
GO.0005694	chromosome	38	0.000221	ENSMUSP00000003645,ENSMUSP00000004375,ENSMUSP00000018653,ENSMUSP00000020705,ENSMUSP00000022815,ENSMUSP00000025562,ENSMUSP00000026663,ENSMUSP00000027202,ENSMUSP00000027626,ENSMUSP00000030588,ENSMUSP00000030726,ENSMUSP00000031590,ENSMUSP00000032735,ENSMUSP00000032915,ENSMUSP00000048084,ENSMUSP00000049038,ENSMUSP00000052170,ENSMUSP00000057771,ENSMUSP00000057938,ENSMUSP00000063590,ENSMUSP00000064155,…	Baz1a,Cbx8,Cdca2,Cenpa,Cenpe,Cenpm,Cenpv,D2Wsu81e,Dync1i1,Ep400,Ercc1,Incenp,Kif22,Kif2c,Lrpprc,Mki67ip,Mphosph10,Ncoa3,Ngdn,Nsmce2,Nup107,Nup133,Orc1,Pes1,Phb2,Phc2,Rangap1,Rbm19,Rbmx,Rcc1,Rif1,Rrp1b,Rrs1,Scmh1,Sgol2,Terf2ip,Top1,Tpr
GO.0005732	small nucleolar ribonucleoprotein complex	6	0.000221	ENSMUSP00000027174,ENSMUSP00000032735,ENSMUSP00000033776,ENSMUSP00000037613,ENSMUSP00000038580,ENSMUSP00000099487	Dkc1,Fbl,Mphosph10,Nop56,Nop58,Rrp9
GO.0044391	ribosomal subunit	14	0.000226	ENSMUSP00000025305,ENSMUSP00000028852,ENSMUSP00000033934,ENSMUSP00000035034,ENSMUSP00000035177,ENSMUSP00000037046,ENSMUSP00000038305,ENSMUSP00000044417,ENSMUSP00000048078,ENSMUSP00000048348,ENSMUSP00000075226,ENSMUSP00000088456,ENSMUSP00000112283,ENSMUSP00000115512	Dap3,Mrpl1,Mrpl12,Mrpl15,Mrpl3,Mrpl39,Mrpl42,Mrpl47,Mrps18b,Mrps22,Mrps28,Mrps31,Mrps35,Mrps5
GO.0031428	box C/D snoRNP complex	4	0.000284	ENSMUSP00000027174,ENSMUSP00000037613,ENSMUSP00000038580,ENSMUSP00000099487	Fbl,Nop56,Nop58,Rrp9
GO.0034455	t-UTP complex	3	0.000329	ENSMUSP00000018577,ENSMUSP00000048204,ENSMUSP00000048377	Cirh1a,Nol11,Utp15
GO.0044615	nuclear pore nuclear basket	3	0.000329	ENSMUSP00000003310,ENSMUSP00000068530,ENSMUSP00000117616	Nup98,Ranbp2,Tpr
GO.0070545	PeBoW complex	3	0.000329	ENSMUSP00000020705,ENSMUSP00000023217,ENSMUSP00000027173	Bop1,Pes1,Wdr12
GO.0098799	outer mitochondrial membrane protein complex	4	0.000529	ENSMUSP00000023062,ENSMUSP00000023071,ENSMUSP00000032555,ENSMUSP00000136493	Samm50,Tomm20,Tomm22,Tomm40
GO.0000775	chromosome, centromeric region	14	0.00104	ENSMUSP00000018653,ENSMUSP00000022815,ENSMUSP00000025562,ENSMUSP00000027202,ENSMUSP00000048084,ENSMUSP00000057771,ENSMUSP00000057938,ENSMUSP00000063590,ENSMUSP00000064261,ENSMUSP00000086560,ENSMUSP00000097793,ENSMUSP00000111221,ENSMUSP00000117616,ENSMUSP00000122831	Cenpa,Cenpe,Cenpm,Cenpv,D2Wsu81e,Dync1i1,Incenp,Kif2c,Ngdn,Nup107,Nup133,Rangap1,Sgol2,Tpr
GO.0042645	mitochondrial nucleoid	7	0.00134	ENSMUSP00000015501,ENSMUSP00000016463,ENSMUSP00000020580,ENSMUSP00000021239,ENSMUSP00000058950,ENSMUSP00000058954,ENSMUSP00000107927	Clpx,Ddx28,Lrpprc,Lrrc59,Polrmt,Slc25a5,Trmt10c
GO.0014704	intercalated disc	7	0.00181	ENSMUSP00000031423,ENSMUSP00000039657,ENSMUSP00000064536,ENSMUSP00000074606,ENSMUSP00000087457,ENSMUSP00000095392,ENSMUSP00000107262	Atp1a1,Atp2a2,Ctnna3,Dst,Gja1,Itgb1,Xirp1
GO.0015935	small ribosomal subunit	8	0.00193	ENSMUSP00000025305,ENSMUSP00000028852,ENSMUSP00000033934,ENSMUSP00000035034,ENSMUSP00000038305,ENSMUSP00000048348,ENSMUSP00000075226,ENSMUSP00000088456	Dap3,Mrpl42,Mrps18b,Mrps22,Mrps28,Mrps31,Mrps35,Mrps5
GO.0043209	myelin sheath	15	0.00201	ENSMUSP00000013807,ENSMUSP00000016463,ENSMUSP00000022638,ENSMUSP00000022639,ENSMUSP00000026743,ENSMUSP00000033176,ENSMUSP00000034049,ENSMUSP00000039657,ENSMUSP00000041232,ENSMUSP00000066181,ENSMUSP00000075987,ENSMUSP00000083375,ENSMUSP00000087457,ENSMUSP00000110547,ENSMUSP00000127526	Atp1a1,Atp5c1,Glul,Idh3a,Igsf8,Immt,Itgb1,Nefl,Nefm,Pten,Slc25a3,Slc25a4,Slc25a5,Uqcrc1,Uqcrc2
GO.0005762	mitochondrial large ribosomal subunit	6	0.00202	ENSMUSP00000035177,ENSMUSP00000037046,ENSMUSP00000044417,ENSMUSP00000048078,ENSMUSP00000112283,ENSMUSP00000115512	Mrpl1,Mrpl12,Mrpl15,Mrpl3,Mrpl39,Mrpl47
GO.0031594	neuromuscular junction	7	0.00305	ENSMUSP00000008995,ENSMUSP00000018572,ENSMUSP00000022638,ENSMUSP00000026649,ENSMUSP00000028689,ENSMUSP00000087457,ENSMUSP00000096712	Akap1,Hdac4,Itga7,Itgb1,Lrp4,Nefm,Syngr2
GO.0005742	mitochondrial outer membrane translocase complex	3	0.00925	ENSMUSP00000023062,ENSMUSP00000032555,ENSMUSP00000136493	Tomm20,Tomm22,Tomm40
GO.0034677	integrin alpha7-beta1 complex	2	0.011	ENSMUSP00000087457,ENSMUSP00000096712	Itga7,Itgb1
GO.0044430	cytoskeletal part	48	0.011	ENSMUSP00000008995,ENSMUSP00000013304,ENSMUSP00000016463,ENSMUSP00000018653,ENSMUSP00000020023,ENSMUSP00000021207,ENSMUSP00000021311,ENSMUSP00000022115,ENSMUSP00000022638,ENSMUSP00000022639,ENSMUSP00000022992,ENSMUSP00000023756,ENSMUSP00000025562,ENSMUSP00000028062,ENSMUSP00000028119,ENSMUSP00000029574,ENSMUSP00000032915,ENSMUSP00000034815,ENSMUSP00000038135,ENSMUSP00000038744,ENSMUSP00000038765,…	AW555464,Aaas,Akap9,Amot,Atp6v0d1,Cenpe,Cenpv,Cep250,Cib1,Dhx9,Dst,Dync1i1,Enah,Fam101b,Gja1,Gtse1,Hdac4,Hscb,Incenp,Katna1,Kif18b,Kif20a,Kif20b,Kif22,Kif23,Kif2c,Klhl22,Lrpprc,Mastl,Mid1,Nefl,Nefm,Nup107,Pde4dip,Racgap1,Rangap1,Reep3,Rif1,Skp1a,Slc25a5,Top2a,Tpr,Traf3ip1,Usp20,Vcam1,Vim,Wdr67,Xrcc4
GO.0044614	nuclear pore cytoplasmic filaments	2	0.011	ENSMUSP00000003310,ENSMUSP00000057771	Ranbp2,Rangap1
GO.0044427	chromosomal part	30	0.0111	ENSMUSP00000003645,ENSMUSP00000004375,ENSMUSP00000018653,ENSMUSP00000022815,ENSMUSP00000025562,ENSMUSP00000026663,ENSMUSP00000027202,ENSMUSP00000030588,ENSMUSP00000030726,ENSMUSP00000032915,ENSMUSP00000048084,ENSMUSP00000049038,ENSMUSP00000052170,ENSMUSP00000057771,ENSMUSP00000057938,ENSMUSP00000063590,ENSMUSP00000064155,ENSMUSP00000064261,ENSMUSP00000069813,ENSMUSP00000078641,ENSMUSP00000080085,…	Cbx8,Cenpa,Cenpe,Cenpm,Cenpv,D2Wsu81e,Dync1i1,Ep400,Ercc1,Incenp,Kif22,Kif2c,Ncoa3,Ngdn,Nsmce2,Nup107,Nup133,Orc1,Phb2,Phc2,Rangap1,Rbmx,Rcc1,Rif1,Rrp1b,Scmh1,Sgol2,Terf2ip,Top1,Tpr
GO.0072686	mitotic spindle	6	0.0119	ENSMUSP00000023756,ENSMUSP00000034815,ENSMUSP00000057771,ENSMUSP00000057938,ENSMUSP00000112412,ENSMUSP00000117616	Cenpe,Kif23,Klhl22,Racgap1,Rangap1,Tpr
GO.0000794	condensed nuclear chromosome	8	0.0122	ENSMUSP00000025562,ENSMUSP00000027202,ENSMUSP00000027626,ENSMUSP00000030726,ENSMUSP00000057938,ENSMUSP00000071955,ENSMUSP00000107927,ENSMUSP00000122831	Cenpa,Cenpe,Incenp,Lrpprc,Mki67ip,Rcc1,Rrs1,Sgol2
GO.0005819	spindle	16	0.0123	ENSMUSP00000016463,ENSMUSP00000018653,ENSMUSP00000021311,ENSMUSP00000023756,ENSMUSP00000025562,ENSMUSP00000032915,ENSMUSP00000034815,ENSMUSP00000057771,ENSMUSP00000057938,ENSMUSP00000064155,ENSMUSP00000105248,ENSMUSP00000111221,ENSMUSP00000112412,ENSMUSP00000117616,ENSMUSP00000130045,ENSMUSP00000132514	Cenpe,Cenpv,Cep250,Dync1i1,Incenp,Katna1,Kif18b,Kif20a,Kif22,Kif23,Klhl22,Racgap1,Rangap1,Rif1,Slc25a5,Tpr
GO.0035371	microtubule plus-end	3	0.0133	ENSMUSP00000021311,ENSMUSP00000064261,ENSMUSP00000095392	Dst,Kif18b,Kif2c
GO.1902494	catalytic complex	36	0.0187	ENSMUSP00000003645,ENSMUSP00000008995,ENSMUSP00000021424,ENSMUSP00000021920,ENSMUSP00000022268,ENSMUSP00000022909,ENSMUSP00000023813,ENSMUSP00000025354,ENSMUSP00000026663,ENSMUSP00000026743,ENSMUSP00000026865,ENSMUSP00000027123,ENSMUSP00000028475,ENSMUSP00000030588,ENSMUSP00000030841,ENSMUSP00000031423,ENSMUSP00000032192,ENSMUSP00000033176,ENSMUSP00000034983,ENSMUSP00000038744,ENSMUSP00000039418,…	Atp1a1,Atp1b3,Atp2a2,Cbx8,Clp1,Ctdnep1,Dcaf13,Dync1i1,Ep400,Ercc1,Gan,Hdac4,Hspd1,Itpr1,Klhl22,Klhl7,Mll2,Naa30,Ogdh,Pdhb,Pggt1b,Phc2,Phf17,Phka1,Polr1e,Skp1a,Sptlc1,Sptlc2,Suclg1,Taf6,Tarbp2,Tpr,Tusc3,Uqcrc1,Uqcrc2,Vhl
GO.0042405	nuclear inclusion body	3	0.0192	ENSMUSP00000003310,ENSMUSP00000068530,ENSMUSP00000117616	Nup98,Ranbp2,Tpr
GO.0005871	kinesin complex	6	0.0225	ENSMUSP00000021311,ENSMUSP00000032915,ENSMUSP00000034815,ENSMUSP00000057938,ENSMUSP00000064261,ENSMUSP00000130045	Cenpe,Kif18b,Kif20a,Kif22,Kif23,Kif2c
GO.0016604	nuclear body	18	0.0236	ENSMUSP00000013807,ENSMUSP00000020501,ENSMUSP00000021379,ENSMUSP00000021381,ENSMUSP00000022601,ENSMUSP00000027174,ENSMUSP00000033776,ENSMUSP00000037613,ENSMUSP00000039133,ENSMUSP00000049038,ENSMUSP00000049265,ENSMUSP00000078641,ENSMUSP00000080614,ENSMUSP00000085867,ENSMUSP00000085993,ENSMUSP00000089858,ENSMUSP00000093958,ENSMUSP00000099835	Dkc1,Ep400,Fbl,Nop58,Nr2c1,Nsmce2,Pnn,Pten,Rnps1,Rreb1,Sip1,Sqstm1,Srrm2,Sumo3,Timm50,Tut1,Wbp4,Ythdc1
GO.0031080	nuclear pore outer ring	3	0.0262	ENSMUSP00000048084,ENSMUSP00000063590,ENSMUSP00000068530	Nup107,Nup133,Nup98
GO.0034457	Mpp10 complex	2	0.0285	ENSMUSP00000027303,ENSMUSP00000032735	Imp4,Mphosph10
GO.0097149	centralspindlin complex	2	0.0285	ENSMUSP00000023756,ENSMUSP00000034815	Kif23,Racgap1
GO.0033116	endoplasmic reticulum-Golgi intermediate compartment membrane	5	0.034	ENSMUSP00000002855,ENSMUSP00000006035,ENSMUSP00000027554,ENSMUSP00000120456,ENSMUSP00000132922	Cln8,Ergic1,Ergic2,Ergic3,Kdelr1
GO.0005901	caveola	7	0.0366	ENSMUSP00000000058,ENSMUSP00000005548,ENSMUSP00000018113,ENSMUSP00000028689,ENSMUSP00000034983,ENSMUSP00000035065,ENSMUSP00000039657	Atp1a1,Atp1b3,Cav2,Hmox1,Lrp4,Ptgis,Ptgs2
GO.0015630	microtubule cytoskeleton	38	0.0398	ENSMUSP00000013304,ENSMUSP00000016463,ENSMUSP00000018653,ENSMUSP00000020023,ENSMUSP00000021311,ENSMUSP00000022115,ENSMUSP00000022992,ENSMUSP00000023756,ENSMUSP00000025562,ENSMUSP00000028119,ENSMUSP00000032915,ENSMUSP00000034815,ENSMUSP00000038135,ENSMUSP00000038744,ENSMUSP00000040905,ENSMUSP00000042391,ENSMUSP00000044604,ENSMUSP00000046129,ENSMUSP00000057771,ENSMUSP00000057938,ENSMUSP00000062811,…	AW555464,Aaas,Akap9,Atp6v0d1,Cenpe,Cenpv,Cep250,Cib1,Dhx9,Dst,Dync1i1,Gtse1,Hscb,Incenp,Katna1,Kif18b,Kif20a,Kif20b,Kif22,Kif23,Kif2c,Klhl22,Lrpprc,Mastl,Nup107,Pde4dip,Racgap1,Rangap1,Reep3,Rif1,Skp1a,Slc25a5,Top2a,Tpr,Traf3ip1,Usp20,Wdr67,Xrcc4
GO.0005916	fascia adherens	3	0.0433	ENSMUSP00000064536,ENSMUSP00000074606,ENSMUSP00000107262	Ctnna3,Gja1,Xirp1

## Sheet: GO-BiologicalProcess
#pathway ID	pathway description	observed gene count	false discovery rate	matching proteins in your network (IDs)	matching proteins in your network (labels)
GO.0042254	ribosome biogenesis	50	1.84e-32	ENSMUSP00000000940,ENSMUSP00000018577,ENSMUSP00000020705,ENSMUSP00000021048,ENSMUSP00000021574,ENSMUSP00000021824,ENSMUSP00000022815,ENSMUSP00000022855,ENSMUSP00000022909,ENSMUSP00000023217,ENSMUSP00000025170,ENSMUSP00000027173,ENSMUSP00000027174,ENSMUSP00000027303,ENSMUSP00000029838,ENSMUSP00000030501,ENSMUSP00000030513,ENSMUSP00000030684,ENSMUSP00000030738,ENSMUSP00000032735,ENSMUSP00000033776,…	Abt1,Bop1,Brix1,C1qbp,Cirh1a,Dcaf13,Ddx21,Ddx52,Dkc1,Ebna1bp2,Fbl,Ftsj3,Gnl2,Gtpbp4,Imp4,Krr1,Mphosph10,Mrto4,Ngdn,Nip7,Noa1,Nol11,Nol8,Nop2,Nop56,Nop58,Nsa2,Nsun5,Pdcd11,Pes1,Pwp2,Rnmtl1,Rpf1,Rpf2,Rrp1b,Rrp9,Rrs1,Rsl24d1,Tbl3,Utp11l,Utp14a,Utp15,Utp18,Utp23,Utp3,Utp6,Wdr12,Wdr3,Wdr46,Wdr55
GO.0022613	ribonucleoprotein complex biogenesis	59	2.44e-32	ENSMUSP00000000940,ENSMUSP00000018577,ENSMUSP00000020705,ENSMUSP00000021048,ENSMUSP00000021574,ENSMUSP00000021824,ENSMUSP00000022815,ENSMUSP00000022855,ENSMUSP00000022909,ENSMUSP00000023217,ENSMUSP00000023813,ENSMUSP00000025170,ENSMUSP00000027173,ENSMUSP00000027174,ENSMUSP00000027303,ENSMUSP00000028475,ENSMUSP00000029838,ENSMUSP00000030501,ENSMUSP00000030513,ENSMUSP00000030684,ENSMUSP00000030738,…	AW146020,Abt1,Bop1,Brix1,C1qbp,Cirh1a,Clp1,Dcaf13,Ddx21,Ddx52,Dkc1,Ebna1bp2,Fbl,Ftsj3,Gnl2,Gtpbp4,Imp4,Krr1,Mphosph10,Mrto4,Ngdn,Nip7,Noa1,Nol11,Nol8,Nop2,Nop56,Nop58,Nsa2,Nsun5,Pdcd11,Pes1,Pwp2,Rbmx,Rc3h1,Rnmtl1,Rpf1,Rpf2,Rrp1b,Rrp9,Rrs1,Rsl24d1,Shq1,Srpk2,Tarbp2,Tbl3,Txnl4b,Utp11l,Utp14a,Utp15,Utp18,Utp23,Utp3,Utp6,Wdr12,Wdr3,Wdr46,Wdr55,Ythdc1
GO.0006364	rRNA processing	41	4.72e-29	ENSMUSP00000000940,ENSMUSP00000018577,ENSMUSP00000020705,ENSMUSP00000021048,ENSMUSP00000021824,ENSMUSP00000022815,ENSMUSP00000022909,ENSMUSP00000023217,ENSMUSP00000025170,ENSMUSP00000027173,ENSMUSP00000027174,ENSMUSP00000027303,ENSMUSP00000029838,ENSMUSP00000030501,ENSMUSP00000030738,ENSMUSP00000032735,ENSMUSP00000033776,ENSMUSP00000035456,ENSMUSP00000037613,ENSMUSP00000038580,ENSMUSP00000039010,…	Abt1,Bop1,Cirh1a,Dcaf13,Ddx21,Ddx52,Dkc1,Ebna1bp2,Fbl,Ftsj3,Imp4,Krr1,Mphosph10,Ngdn,Nol11,Nol8,Nop2,Nop56,Nop58,Nsa2,Nsun5,Pdcd11,Pes1,Pwp2,Rnmtl1,Rpf1,Rpf2,Rrp1b,Rrp9,Tbl3,Utp11l,Utp14a,Utp15,Utp18,Utp23,Utp3,Utp6,Wdr12,Wdr3,Wdr46,Wdr55
GO.0034470	ncRNA processing	48	3.39e-25	ENSMUSP00000000940,ENSMUSP00000018577,ENSMUSP00000020705,ENSMUSP00000021048,ENSMUSP00000021824,ENSMUSP00000022815,ENSMUSP00000022909,ENSMUSP00000023217,ENSMUSP00000023813,ENSMUSP00000025170,ENSMUSP00000027173,ENSMUSP00000027174,ENSMUSP00000027303,ENSMUSP00000028475,ENSMUSP00000029838,ENSMUSP00000030501,ENSMUSP00000030738,ENSMUSP00000030980,ENSMUSP00000032735,ENSMUSP00000033776,ENSMUSP00000035456,…	Abt1,Bop1,Cirh1a,Clp1,Dcaf13,Ddx21,Ddx52,Dkc1,Ebna1bp2,Fbl,Ftsj3,Imp4,Krr1,Mphosph10,Ngdn,Nol11,Nol8,Nop2,Nop56,Nop58,Nsa2,Nsun5,Pdcd11,Pes1,Pwp2,Rnmtl1,Rpf1,Rpf2,Rrp1b,Rrp9,Tarbp2,Tbl3,Trmt10c,Trmt44,Trub2,Tut1,Tyw1,Utp11l,Utp14a,Utp15,Utp18,Utp23,Utp3,Utp6,Wdr12,Wdr3,Wdr46,Wdr55
GO.0034660	ncRNA metabolic process	52	2.55e-23	ENSMUSP00000000940,ENSMUSP00000018577,ENSMUSP00000020012,ENSMUSP00000020705,ENSMUSP00000021048,ENSMUSP00000021824,ENSMUSP00000022815,ENSMUSP00000022909,ENSMUSP00000023217,ENSMUSP00000023813,ENSMUSP00000025170,ENSMUSP00000027173,ENSMUSP00000027174,ENSMUSP00000027303,ENSMUSP00000028475,ENSMUSP00000029838,ENSMUSP00000030501,ENSMUSP00000030738,ENSMUSP00000030980,ENSMUSP00000031069,ENSMUSP00000032735,…	Abt1,Bop1,Cirh1a,Clp1,Dcaf13,Ddx21,Ddx52,Dkc1,Ebna1bp2,Fbl,Ftsj3,Imp4,Krr1,Mphosph10,Ngdn,Nol11,Nol8,Nop2,Nop56,Nop58,Nsa2,Nsun5,Pdcd11,Pes1,Polr1e,Pwp2,Qrsl1,Rnmtl1,Rpf1,Rpf2,Rrp1b,Rrp9,Sepsecs,Tarbp2,Tbl3,Trmt10c,Trmt44,Trub2,Tut1,Tyw1,Utp11l,Utp14a,Utp15,Utp18,Utp23,Utp3,Utp6,Wdr12,Wdr3,Wdr46,Wdr55,Yars2
GO.0071840	cellular component organization or biogenesis	196	1.52e-21	ENSMUSP00000000058,ENSMUSP00000000940,ENSMUSP00000001520,ENSMUSP00000003645,ENSMUSP00000004375,ENSMUSP00000005548,ENSMUSP00000006614,ENSMUSP00000008995,ENSMUSP00000013304,ENSMUSP00000013807,ENSMUSP00000018295,ENSMUSP00000018577,ENSMUSP00000018651,ENSMUSP00000018653,ENSMUSP00000020008,ENSMUSP00000020012,ENSMUSP00000020023,ENSMUSP00000020182,ENSMUSP00000020251,ENSMUSP00000020580,ENSMUSP00000020705,…	AW146020,Abt1,Afg3l1,Amot,Arl6ip1,Atad1,Atl2,Atp1b3,Atp2a2,Atp6v0d1,Baz1a,Bloc1s4,Bop1,Brix1,C1galt1c1,C1qbp,Cav2,Cbx8,Cdca2,Cenpa,Cenpe,Cenpv,Cep250,Chchd4,Chchd6,Cib1,Cirh1a,Cln8,Clp1,Cox7a2l,Ctdnep1,Dap3,Dcaf13,Ddx21,Ddx52,Dkc1,Dst,Ebna1bp2,Eif2ak3,Enah,Ep400,Epha2,Ercc1,Fam101b,Fbl,Fmnl2,Ftsj3,Gan,Gfm1,Gja1,Gls,Glul,Gnl2,Gnptab,Gopc,Gtpbp4,Hdac4,Hmg20a,Hmox1,Imp4,Incenp,Itgb1,Katna1,Kif18b,Ki…
GO.0006396	RNA processing	64	1.14e-19	ENSMUSP00000000940,ENSMUSP00000007993,ENSMUSP00000018577,ENSMUSP00000020705,ENSMUSP00000020756,ENSMUSP00000021048,ENSMUSP00000021381,ENSMUSP00000021824,ENSMUSP00000022601,ENSMUSP00000022815,ENSMUSP00000022909,ENSMUSP00000023217,ENSMUSP00000023813,ENSMUSP00000025170,ENSMUSP00000027173,ENSMUSP00000027174,ENSMUSP00000027303,ENSMUSP00000027464,ENSMUSP00000028475,ENSMUSP00000029838,ENSMUSP00000030501,…	AW146020,Abt1,Bop1,C1qbp,Cirh1a,Clp1,Dcaf13,Ddx21,Ddx52,Dhx33,Dhx9,Dkc1,Ebna1bp2,Fbl,Ftsj3,Imp4,Krr1,Mphosph10,Mrpl44,Ngdn,Nol11,Nol8,Nop2,Nop56,Nop58,Nsa2,Nsun5,Pdcd11,Pes1,Pnn,Pnpt1,Pwp2,Rbm28,Rbmx,Rnmtl1,Rnps1,Rpf1,Rpf2,Rrp1b,Rrp9,Sfswap,Srpk2,Srrm2,Tarbp2,Tbl3,Trmt10c,Trmt44,Trub2,Tut1,Txnl4b,Tyw1,Utp11l,Utp14a,Utp15,Utp18,Utp23,Utp3,Utp6,Wbp4,Wdr12,Wdr3,Wdr46,Wdr55,Ythdc1
GO.0008150	biological_process	390	2.05e-18	ENSMUSP00000000940,ENSMUSP00000001520,ENSMUSP00000001724,ENSMUSP00000002855,ENSMUSP00000004203,ENSMUSP00000004375,ENSMUSP00000004681,ENSMUSP00000006035,ENSMUSP00000006557,ENSMUSP00000006817,ENSMUSP00000007993,ENSMUSP00000008579,ENSMUSP00000008995,ENSMUSP00000011058,ENSMUSP00000013807,ENSMUSP00000018113,ENSMUSP00000018143,ENSMUSP00000018295,ENSMUSP00000018572,ENSMUSP00000018577,ENSMUSP00000018651,…	AW146020,Aaas,Abcb11,Abcc1,Abcc5,Abcg2,Abhd6,Abt1,Acadl,Adpgk,Afg3l1,Aftph,Agk,Agpat1,Agpat5,Ahcyl2,Akap1,Alg1,Alg5,Amot,Antxr2,Aph1a,Arl6ip1,Ascc1,Atad1,Atp13a3,Atp1b3,Atp5c1,Atp5s,Atp6ap2,Baz1a,Bbx,Bdh1,Bloc1s4,Bop1,Brix1,C1galt1,C1galt1c1,C1qbp,Cd63,Cdca2,Cenpa,Cenpe,Cep250,Chchd4,Chchd6,Cib1,Cirh1a,Clcn7,Cln8,Clp1,Clptm1l,Cnpy3,Cox7a2,Crat,Ctdnep1,Ctnna3,D2Wsu81e,Dap3,Dcaf13,Ddx10,Ddx18,Ddx21…
GO.0009987	cellular process	368	3.27e-18	ENSMUSP00000000058,ENSMUSP00000000940,ENSMUSP00000001520,ENSMUSP00000001724,ENSMUSP00000002855,ENSMUSP00000004172,ENSMUSP00000004203,ENSMUSP00000004375,ENSMUSP00000004681,ENSMUSP00000006557,ENSMUSP00000006817,ENSMUSP00000007340,ENSMUSP00000007993,ENSMUSP00000008579,ENSMUSP00000013807,ENSMUSP00000016463,ENSMUSP00000018113,ENSMUSP00000018143,ENSMUSP00000018295,ENSMUSP00000018572,ENSMUSP00000018577,…	AI464131,AW146020,Abcb11,Abcc1,Abcc5,Abcg2,Abhd6,Abt1,Acadl,Adpgk,Afg3l1,Agk,Agpat1,Agpat5,Ahcyl2,Akap1,Alg1,Alg2,Alg5,Amot,Ap3m2,Aph1a,Arid5b,Arl6ip1,Ascc1,Atad1,Atl2,Atp12a,Atp1b3,Atp5c1,Atp5s,Atp6ap2,Aup1,Baz1a,Bbx,Bloc1s4,Bop1,Brix1,Bst2,C1galt1,C1galt1c1,C1qbp,Cav2,Cd63,Cdca2,Cenpa,Cenpe,Cenpv,Cep250,Chchd4,Chchd6,Chst12,Cib1,Cirh1a,Clcn7,Cln8,Clp1,Clptm1l,Cox7a2,Crat,Ctdnep1,Ctnna3,D2Wsu81e…
GO.0008152	metabolic process	295	2.2e-17	ENSMUSP00000000940,ENSMUSP00000000985,ENSMUSP00000001520,ENSMUSP00000001724,ENSMUSP00000004375,ENSMUSP00000004681,ENSMUSP00000006557,ENSMUSP00000007340,ENSMUSP00000007993,ENSMUSP00000008579,ENSMUSP00000008995,ENSMUSP00000011058,ENSMUSP00000013304,ENSMUSP00000018143,ENSMUSP00000018295,ENSMUSP00000018577,ENSMUSP00000018653,ENSMUSP00000019854,ENSMUSP00000019937,ENSMUSP00000020008,ENSMUSP00000020012,…	AI464131,AW146020,Abcb11,Abcc1,Abcc5,Abcg2,Abhd6,Abt1,Acadl,Adpgk,Afg3l1,Agk,Agpat1,Agpat5,Ahcyl2,Alg1,Alg5,Aph1a,Arid5b,Ascc1,Atad1,Atl2,Atp12a,Atp13a3,Atp1a1,Atp1b3,Atp5c1,Atp5s,Atp6ap2,Atp6v0d1,Baz1a,Bbx,Bclaf1,Bdh1,Bop1,C1galt1,C1galt1c1,C1qbp,Car8,Cbx8,Cenpe,Cenpv,Chchd4,Cirh1a,Cln8,Clp1,Cox7a2,Cox7a2l,Crat,Ctdnep1,D2Wsu81e,Dcaf13,Ddx10,Ddx18,Ddx21,Ddx24,Ddx27,Ddx28,Ddx52,Dhrs13,Dhrs7b,Dhx33…
GO.0006996	organelle organization	132	5.96e-17	ENSMUSP00000000058,ENSMUSP00000000985,ENSMUSP00000001520,ENSMUSP00000003645,ENSMUSP00000004375,ENSMUSP00000008995,ENSMUSP00000013304,ENSMUSP00000013807,ENSMUSP00000018653,ENSMUSP00000019975,ENSMUSP00000020008,ENSMUSP00000020012,ENSMUSP00000020023,ENSMUSP00000020182,ENSMUSP00000020251,ENSMUSP00000020580,ENSMUSP00000020705,ENSMUSP00000020756,ENSMUSP00000021207,ENSMUSP00000021311,ENSMUSP00000021486,…	Abt1,Afg3l1,Amot,Atad1,Atl2,Atp2a2,Atp6v0d1,Baz1a,Bloc1s4,Brix1,C1qbp,Cav2,Cbx8,Cdca2,Cenpa,Cenpe,Cenpv,Cep250,Chchd4,Chchd6,Cib1,Cln8,Cox7a2l,Ctdnep1,Dap3,Dst,Eif2ak3,Enah,Ep400,Ercc1,Fam101b,Fbl,Fmnl2,Gan,Gfm1,Gnptab,Gopc,Hdac4,Hmg20a,Incenp,Itgb1,Katna1,Kif18b,Kif20a,Kif20b,Kif22,Kif23,Kif2c,Klhl22,Larp4,Lnp,Mastl,Mll2,Mob2,Mrpl12,Mrpl15,Mrpl39,Mrpl44,Mrpl47,Mrps18b,Mtch2,Mtx1,Ncoa3,Nefl,Nefm,…
GO.0044237	cellular metabolic process	261	1.28e-16	ENSMUSP00000000940,ENSMUSP00000000985,ENSMUSP00000001520,ENSMUSP00000001724,ENSMUSP00000004172,ENSMUSP00000004375,ENSMUSP00000004681,ENSMUSP00000005548,ENSMUSP00000006557,ENSMUSP00000007993,ENSMUSP00000008995,ENSMUSP00000018113,ENSMUSP00000018143,ENSMUSP00000018295,ENSMUSP00000018577,ENSMUSP00000019854,ENSMUSP00000020008,ENSMUSP00000020012,ENSMUSP00000020106,ENSMUSP00000020182,ENSMUSP00000020251,…	AW146020,Abcg2,Abhd6,Abt1,Acadl,Adpgk,Afg3l1,Agk,Agpat1,Agpat5,Ahcyl2,Alg1,Alg2,Alg5,Aph1a,Arid5b,Ascc1,Atp1a1,Atp5c1,Atp5s,Atp6ap2,Baz1a,Bbx,Bclaf1,Bop1,C1galt1,C1galt1c1,C1qbp,Car8,Cbx8,Chchd4,Chst12,Cirh1a,Cln8,Clp1,Crat,Ctdnep1,Dcaf13,Ddx10,Ddx18,Ddx21,Ddx24,Ddx27,Ddx28,Ddx52,Dhx33,Dhx9,Dkc1,Dnttip2,Dolk,Dom3z,Dstyk,Ebna1bp2,Ecd,Eef2k,Ei24,Eif2ak3,Eif4g1,Elovl1,Enpp1,Ep400,Esf1,Exog,Ext2,Fbl,…
GO.0007005	mitochondrion organization	41	9.94e-16	ENSMUSP00000000058,ENSMUSP00000000985,ENSMUSP00000001520,ENSMUSP00000004375,ENSMUSP00000020012,ENSMUSP00000020580,ENSMUSP00000020756,ENSMUSP00000021486,ENSMUSP00000022419,ENSMUSP00000022901,ENSMUSP00000023062,ENSMUSP00000023071,ENSMUSP00000025305,ENSMUSP00000027464,ENSMUSP00000027554,ENSMUSP00000028117,ENSMUSP00000030169,ENSMUSP00000032172,ENSMUSP00000032555,ENSMUSP00000034049,ENSMUSP00000036993,…	Afg3l1,Cav2,Chchd4,Chchd6,Cln8,Cox7a2l,Dap3,Gfm1,Mrpl12,Mrpl15,Mrpl39,Mrpl44,Mrpl47,Mrps18b,Mtch2,Mtx1,Noa1,Nrf1,Opa1,Oxa1l,Phb,Phb2,Pnpt1,Polrmt,Ppif,Ptcd3,Qrsl1,Rhot2,Rrm2b,Samm50,Slc25a4,Stoml2,Timm50,Timm9,Tomm20,Tomm22,Tomm40,Trmt10c,Tsfm,Yars2,Yme1l1
GO.0044085	cellular component biogenesis	101	2.7e-15	ENSMUSP00000000058,ENSMUSP00000000940,ENSMUSP00000000985,ENSMUSP00000005548,ENSMUSP00000013304,ENSMUSP00000013807,ENSMUSP00000018295,ENSMUSP00000018577,ENSMUSP00000018653,ENSMUSP00000020008,ENSMUSP00000020705,ENSMUSP00000020756,ENSMUSP00000021048,ENSMUSP00000021574,ENSMUSP00000021824,ENSMUSP00000022638,ENSMUSP00000022639,ENSMUSP00000022815,ENSMUSP00000022855,ENSMUSP00000022909,ENSMUSP00000023217,…	AW146020,Abt1,Atl2,Atp6v0d1,Bop1,Brix1,C1qbp,Cav2,Cenpa,Cenpv,Cep250,Cirh1a,Clp1,Cox7a2l,Dcaf13,Ddx21,Ddx52,Dkc1,Ebna1bp2,Eif2ak3,Fbl,Ftsj3,Gja1,Gls,Glul,Gnl2,Gopc,Gtpbp4,Hmox1,Imp4,Itgb1,Kif23,Krr1,Lrp4,Mphosph10,Mrto4,Nbr1,Nefl,Nefm,Ngdn,Nip7,Noa1,Noc2l,Nol11,Nol8,Nop2,Nop56,Nop58,Nsa2,Nsun5,Nup107,Nup98,Oxa1l,Pdcd11,Pde4dip,Pes1,Pex14,Pick1,Plec,Pnpt1,Polr1e,Pten,Pwp2,Racgap1,Rbmx,Rc3h1,Rcc1,R…
GO.0044238	primary metabolic process	256	1.91e-13	ENSMUSP00000000394,ENSMUSP00000000940,ENSMUSP00000001520,ENSMUSP00000001724,ENSMUSP00000004375,ENSMUSP00000004681,ENSMUSP00000006557,ENSMUSP00000007993,ENSMUSP00000008995,ENSMUSP00000018113,ENSMUSP00000018143,ENSMUSP00000018295,ENSMUSP00000018577,ENSMUSP00000019854,ENSMUSP00000020012,ENSMUSP00000020106,ENSMUSP00000020182,ENSMUSP00000020251,ENSMUSP00000020501,ENSMUSP00000020580,ENSMUSP00000020705,…	AI464131,AW146020,Abhd6,Abt1,Acadl,Adpgk,Afg3l1,Agk,Agpat1,Agpat5,Ahcyl2,Alg1,Alg5,Aph1a,Arid5b,Ascc1,Atp5c1,Atp5s,Atp6ap2,Aup1,Baz1a,Bbx,Bclaf1,Bop1,C1galt1,C1galt1c1,C1qbp,Cbx8,Chchd4,Chka,Cirh1a,Cln8,Clp1,Crat,Ctdnep1,Dcaf13,Ddx10,Ddx18,Ddx21,Ddx24,Ddx27,Ddx28,Ddx52,Dhx33,Dhx9,Dkc1,Dnttip2,Dolk,Dom3z,Dstyk,Ebna1bp2,Ecd,Eef2k,Eif2ak3,Eif4g1,Elovl1,Enpp1,Ep400,Esf1,Exog,Ext2,Fastkd2,Fbl,Ftsj3,Ga…
GO.0006807	nitrogen compound metabolic process	180	2e-13	ENSMUSP00000000940,ENSMUSP00000001724,ENSMUSP00000004172,ENSMUSP00000004375,ENSMUSP00000004681,ENSMUSP00000005548,ENSMUSP00000006557,ENSMUSP00000007993,ENSMUSP00000008995,ENSMUSP00000018143,ENSMUSP00000018577,ENSMUSP00000019854,ENSMUSP00000019937,ENSMUSP00000020012,ENSMUSP00000020106,ENSMUSP00000020580,ENSMUSP00000020705,ENSMUSP00000020756,ENSMUSP00000021048,ENSMUSP00000021372,ENSMUSP00000021381,…	AW146020,Abcg2,Abt1,Acadl,Adpgk,Agk,Ahcyl2,Arid5b,Ascc1,Atp5c1,Atp5s,Atp6ap2,Baz1a,Bbx,Bclaf1,Bop1,C1qbp,Cbx8,Chchd4,Chst12,Cirh1a,Cln8,Clp1,Crat,Dcaf13,Ddx10,Ddx18,Ddx21,Ddx24,Ddx27,Ddx28,Ddx52,Dhx33,Dhx9,Dkc1,Dnttip2,Dom3z,Ebna1bp2,Ecd,Eef2k,Eif2ak3,Eif4g1,Elovl1,Enpp1,Esf1,Exog,Ext2,Fbl,Ftsj3,Gfm1,Gins1,Gls,Glud1,Glul,Gne,Hdac4,Hmg20a,Hmox1,Hmox2,Idh3g,Imp4,Kif22,Krr1,Lass5,Lrpprc,Ly6e,Mb21d1,…
GO.0071704	organic substance metabolic process	261	2.33e-13	ENSMUSP00000000394,ENSMUSP00000000940,ENSMUSP00000001520,ENSMUSP00000001724,ENSMUSP00000004172,ENSMUSP00000004375,ENSMUSP00000004681,ENSMUSP00000005548,ENSMUSP00000006557,ENSMUSP00000007993,ENSMUSP00000008995,ENSMUSP00000018113,ENSMUSP00000018143,ENSMUSP00000018295,ENSMUSP00000018577,ENSMUSP00000019854,ENSMUSP00000020012,ENSMUSP00000020106,ENSMUSP00000020182,ENSMUSP00000020251,ENSMUSP00000020501,…	AI464131,AW146020,Abcg2,Abhd6,Abt1,Acadl,Adpgk,Afg3l1,Agk,Agpat1,Agpat5,Ahcyl2,Alg1,Alg5,Aph1a,Arid5b,Ascc1,Atp5c1,Atp5s,Atp6ap2,Aup1,Baz1a,Bbx,Bclaf1,Bop1,C1galt1,C1galt1c1,C1qbp,Cbx8,Chchd4,Cirh1a,Cln8,Clp1,Crat,Ctdnep1,Dcaf13,Ddx10,Ddx18,Ddx21,Ddx24,Ddx27,Ddx28,Ddx52,Dhx33,Dhx9,Dkc1,Dnttip2,Dolk,Dom3z,Dstyk,Ebna1bp2,Ecd,Eef2k,Eif2ak3,Eif4g1,Elovl1,Enpp1,Ep400,Esf1,Exog,Ext2,Fastkd2,Fbl,Ftsj3,G…
GO.0034641	cellular nitrogen compound metabolic process	171	4.83e-13	ENSMUSP00000000940,ENSMUSP00000001724,ENSMUSP00000004172,ENSMUSP00000004375,ENSMUSP00000004681,ENSMUSP00000005548,ENSMUSP00000007993,ENSMUSP00000008995,ENSMUSP00000018143,ENSMUSP00000018577,ENSMUSP00000019854,ENSMUSP00000020012,ENSMUSP00000020106,ENSMUSP00000020580,ENSMUSP00000020705,ENSMUSP00000020756,ENSMUSP00000021048,ENSMUSP00000021372,ENSMUSP00000021381,ENSMUSP00000021424,ENSMUSP00000021824,…	AW146020,Abcg2,Abt1,Acadl,Adpgk,Agk,Ahcyl2,Arid5b,Ascc1,Atp5c1,Atp5s,Atp6ap2,Baz1a,Bbx,Bclaf1,Bop1,C1qbp,Cbx8,Chchd4,Cirh1a,Cln8,Clp1,Crat,Dcaf13,Ddx10,Ddx18,Ddx21,Ddx24,Ddx27,Ddx28,Ddx52,Dhx33,Dhx9,Dkc1,Dnttip2,Dom3z,Ebna1bp2,Ecd,Eef2k,Eif2ak3,Eif4g1,Enpp1,Esf1,Exog,Fbl,Ftsj3,Gfm1,Gins1,Gne,Hdac4,Hmg20a,Hmox1,Hmox2,Idh3g,Imp4,Kif22,Krr1,Lass5,Lrpprc,Mb21d1,Mll2,Mphosph10,Mrpl1,Mrpl15,Mrpl19,Mrpl…
GO.0010467	gene expression	136	3.59e-11	ENSMUSP00000000940,ENSMUSP00000001520,ENSMUSP00000004375,ENSMUSP00000007993,ENSMUSP00000008995,ENSMUSP00000018577,ENSMUSP00000019854,ENSMUSP00000020012,ENSMUSP00000020106,ENSMUSP00000020580,ENSMUSP00000020705,ENSMUSP00000020756,ENSMUSP00000021048,ENSMUSP00000021381,ENSMUSP00000021824,ENSMUSP00000021991,ENSMUSP00000022245,ENSMUSP00000022344,ENSMUSP00000022601,ENSMUSP00000022815,ENSMUSP00000022909,…	AW146020,Abt1,Afg3l1,Aph1a,Arid5b,Ascc1,Atp6ap2,Baz1a,Bbx,Bclaf1,Bop1,C1qbp,Cbx8,Chchd4,Cirh1a,Clp1,Dcaf13,Ddx21,Ddx52,Dhx33,Dhx9,Dkc1,Dnttip2,Ebna1bp2,Ecd,Eef2k,Eif2ak3,Eif4g1,Esf1,Fbl,Ftsj3,Gfm1,Hdac4,Hmg20a,Imp4,Krr1,Lrpprc,Mll2,Mphosph10,Mrpl1,Mrpl15,Mrpl19,Mrpl24,Mrpl3,Mrpl35,Mrpl37,Mrpl39,Mrpl47,Mrps18b,Mrps30,Mrps5,Mrps9,Mterfd1,Mybbp1a,Ncoa3,Nfyc,Ngdn,Nkrf,Noa1,Noc2l,Nol11,Nol8,Nop2,Nop56…
GO.0044260	cellular macromolecule metabolic process	204	1.1e-10	ENSMUSP00000000394,ENSMUSP00000000940,ENSMUSP00000001520,ENSMUSP00000001724,ENSMUSP00000004375,ENSMUSP00000007993,ENSMUSP00000008995,ENSMUSP00000018143,ENSMUSP00000018295,ENSMUSP00000018577,ENSMUSP00000019854,ENSMUSP00000020012,ENSMUSP00000020106,ENSMUSP00000020251,ENSMUSP00000020501,ENSMUSP00000020580,ENSMUSP00000020705,ENSMUSP00000020756,ENSMUSP00000021048,ENSMUSP00000021381,ENSMUSP00000021824,…	AW146020,Abt1,Afg3l1,Alg1,Alg2,Alg5,Aph1a,Arid5b,Ascc1,Baz1a,Bbx,Bclaf1,Bop1,C1galt1,C1galt1c1,C1qbp,Cbx8,Chchd4,Chst12,Cirh1a,Cln8,Clp1,Ctdnep1,Dcaf13,Ddx10,Ddx18,Ddx21,Ddx24,Ddx27,Ddx28,Ddx52,Dhx33,Dhx9,Dkc1,Dnttip2,Dom3z,Dstyk,Ebna1bp2,Ecd,Eef2k,Eif2ak3,Eif4g1,Ep400,Esf1,Exog,Ext2,Fastkd2,Fbl,Ftsj3,Galnt7,Gan,Gfm1,Gins1,Gnptab,Hdac4,Hmg20a,Hscb,Hspe1,Imp4,Katna1,Kif22,Klhl22,Klhl7,Krr1,Lrpprc,…
GO.0030490	maturation of SSU-rRNA	12	4.74e-10	ENSMUSP00000018577,ENSMUSP00000022815,ENSMUSP00000022909,ENSMUSP00000025170,ENSMUSP00000045812,ENSMUSP00000045888,ENSMUSP00000046643,ENSMUSP00000048204,ENSMUSP00000048377,ENSMUSP00000060613,ENSMUSP00000087896,ENSMUSP00000120911	Abt1,Cirh1a,Dcaf13,Ngdn,Nol11,Pwp2,Tbl3,Utp15,Utp3,Utp6,Wdr3,Wdr46
GO.0043170	macromolecule metabolic process	215	4.74e-10	ENSMUSP00000000394,ENSMUSP00000000940,ENSMUSP00000001520,ENSMUSP00000001724,ENSMUSP00000004375,ENSMUSP00000007993,ENSMUSP00000008995,ENSMUSP00000018143,ENSMUSP00000018295,ENSMUSP00000018577,ENSMUSP00000019854,ENSMUSP00000020012,ENSMUSP00000020106,ENSMUSP00000020251,ENSMUSP00000020501,ENSMUSP00000020580,ENSMUSP00000020705,ENSMUSP00000020756,ENSMUSP00000021048,ENSMUSP00000021249,ENSMUSP00000021381,…	AW146020,Abt1,Afg3l1,Alg1,Alg2,Alg5,Aph1a,Arid5b,Ascc1,Atp6ap2,Aup1,Baz1a,Bbx,Bclaf1,Bop1,C1galt1,C1galt1c1,C1qbp,Cbx8,Chchd4,Chst12,Cirh1a,Cln8,Clp1,Ctdnep1,Dcaf13,Ddx10,Ddx18,Ddx21,Ddx24,Ddx27,Ddx28,Ddx52,Dhx33,Dhx9,Dkc1,Dnttip2,Dom3z,Dstyk,Ebna1bp2,Ecd,Eef2k,Eif2ak3,Eif4g1,Enpp1,Ep400,Esf1,Exog,Ext2,Fastkd2,Fbl,Ftsj3,Galnt7,Gan,Gfm1,Gins1,Gnptab,Hc,Hdac4,Hmg20a,Hscb,Hspe1,Imp4,Katna1,Kif22,Klh…
GO.0016043	cellular component organization	158	1.22e-09	ENSMUSP00000000058,ENSMUSP00000001520,ENSMUSP00000003645,ENSMUSP00000004375,ENSMUSP00000005548,ENSMUSP00000006614,ENSMUSP00000008995,ENSMUSP00000013304,ENSMUSP00000013807,ENSMUSP00000018295,ENSMUSP00000018651,ENSMUSP00000018653,ENSMUSP00000020008,ENSMUSP00000020012,ENSMUSP00000020023,ENSMUSP00000020182,ENSMUSP00000020251,ENSMUSP00000020580,ENSMUSP00000020705,ENSMUSP00000020756,ENSMUSP00000021207,…	AW146020,Abt1,Afg3l1,Amot,Arl6ip1,Atad1,Atl2,Atp1b3,Atp2a2,Atp6v0d1,Baz1a,Bloc1s4,Brix1,C1galt1c1,C1qbp,Cav2,Cbx8,Cdca2,Cenpa,Cenpe,Cenpv,Cep250,Chchd4,Chchd6,Cib1,Cln8,Clp1,Cox7a2l,Ctdnep1,Dap3,Dst,Eif2ak3,Enah,Ep400,Epha2,Ercc1,Fam101b,Fbl,Fmnl2,Gan,Gfm1,Gja1,Gls,Glul,Gnptab,Gopc,Hdac4,Hmg20a,Hmox1,Incenp,Itgb1,Katna1,Kif18b,Kif20a,Kif20b,Kif22,Kif23,Kif2c,Klhl22,Larp4,Lnp,Lrp4,Mastl,Mfge8,Mll2…
GO.0000462	maturation of SSU-rRNA from tricistronic rRNA transcript (SSU-rRNA, 5.8S rRNA, LSU-rRNA)	10	4.18e-09	ENSMUSP00000022815,ENSMUSP00000022909,ENSMUSP00000025170,ENSMUSP00000045812,ENSMUSP00000045888,ENSMUSP00000046643,ENSMUSP00000048204,ENSMUSP00000060613,ENSMUSP00000087896,ENSMUSP00000120911	Abt1,Dcaf13,Ngdn,Pwp2,Tbl3,Utp15,Utp3,Utp6,Wdr3,Wdr46
GO.0042274	ribosomal small subunit biogenesis	12	4.92e-08	ENSMUSP00000018577,ENSMUSP00000022815,ENSMUSP00000022909,ENSMUSP00000025170,ENSMUSP00000045812,ENSMUSP00000045888,ENSMUSP00000046643,ENSMUSP00000048204,ENSMUSP00000048377,ENSMUSP00000060613,ENSMUSP00000087896,ENSMUSP00000120911	Abt1,Cirh1a,Dcaf13,Ngdn,Nol11,Pwp2,Tbl3,Utp15,Utp3,Utp6,Wdr3,Wdr46
GO.1902589	single-organism organelle organization	86	6.03e-08	ENSMUSP00000000058,ENSMUSP00000001520,ENSMUSP00000004375,ENSMUSP00000008995,ENSMUSP00000013304,ENSMUSP00000013807,ENSMUSP00000018653,ENSMUSP00000019975,ENSMUSP00000020008,ENSMUSP00000020012,ENSMUSP00000020023,ENSMUSP00000020182,ENSMUSP00000020580,ENSMUSP00000020756,ENSMUSP00000021207,ENSMUSP00000021311,ENSMUSP00000021486,ENSMUSP00000022419,ENSMUSP00000022638,ENSMUSP00000022639,ENSMUSP00000023062,…	Afg3l1,Amot,Atad1,Atp6v0d1,Cav2,Cbx8,Cdca2,Cenpa,Cenpe,Cenpv,Cep250,Chchd6,Cib1,Cln8,Dst,Enah,Ep400,Fam101b,Fbl,Fmnl2,Gfm1,Gopc,Hdac4,Incenp,Itgb1,Katna1,Kif18b,Kif20a,Kif20b,Kif22,Kif23,Kif2c,Klhl22,Mastl,Mll2,Mob2,Mrpl12,Mrpl44,Mrpl47,Mrps18b,Mtch2,Ncoa3,Nefl,Nefm,Noa1,Nsmce2,Opa1,Pex7,Phb,Phb2,Phf17,Pnpt1,Polrmt,Ppif,Ptcd3,Pten,Qrsl1,Racgap1,Rcc1,Reep3,Rhot2,Rrs1,Samm50,Sgol2,Skp1a,Stoml2,Stx1…
GO.0090304	nucleic acid metabolic process	127	1.11e-07	ENSMUSP00000000940,ENSMUSP00000001724,ENSMUSP00000004375,ENSMUSP00000007993,ENSMUSP00000008995,ENSMUSP00000018143,ENSMUSP00000018577,ENSMUSP00000020012,ENSMUSP00000020106,ENSMUSP00000020580,ENSMUSP00000020705,ENSMUSP00000020756,ENSMUSP00000021048,ENSMUSP00000021381,ENSMUSP00000021824,ENSMUSP00000021991,ENSMUSP00000022115,ENSMUSP00000022344,ENSMUSP00000022601,ENSMUSP00000022815,ENSMUSP00000022901,…	AW146020,Abt1,Arid5b,Ascc1,Baz1a,Bbx,Bclaf1,Bop1,C1qbp,Cbx8,Chchd4,Cirh1a,Clp1,Dcaf13,Ddx10,Ddx18,Ddx21,Ddx24,Ddx27,Ddx28,Ddx52,Dhx33,Dhx9,Dkc1,Dnttip2,Dom3z,Ebna1bp2,Ecd,Enpp1,Esf1,Exog,Fbl,Ftsj3,Gins1,Hdac4,Hmg20a,Imp4,Kif22,Krr1,Lrpprc,Mll2,Mphosph10,Mrpl12,Mrpl44,Mterfd1,Mybbp1a,Ncoa3,Nfyc,Ngdn,Nkrf,Noc2l,Nol11,Nol8,Nop2,Nop56,Nop58,Nr2c1,Nrf1,Nsa2,Nsmce2,Nsun5,Nup98,Orc1,Pdcd11,Pelo,Pes1,Phb…
GO.0016070	RNA metabolic process	115	1.2e-07	ENSMUSP00000000940,ENSMUSP00000001724,ENSMUSP00000004375,ENSMUSP00000007993,ENSMUSP00000008995,ENSMUSP00000018143,ENSMUSP00000018577,ENSMUSP00000020012,ENSMUSP00000020106,ENSMUSP00000020580,ENSMUSP00000020705,ENSMUSP00000020756,ENSMUSP00000021048,ENSMUSP00000021381,ENSMUSP00000021824,ENSMUSP00000021991,ENSMUSP00000022344,ENSMUSP00000022601,ENSMUSP00000022815,ENSMUSP00000022909,ENSMUSP00000023217,…	AW146020,Abt1,Arid5b,Ascc1,Baz1a,Bbx,Bclaf1,Bop1,C1qbp,Cbx8,Cirh1a,Clp1,Dcaf13,Ddx10,Ddx18,Ddx21,Ddx24,Ddx27,Ddx28,Ddx52,Dhx33,Dhx9,Dkc1,Dnttip2,Dom3z,Ebna1bp2,Ecd,Esf1,Fbl,Ftsj3,Hdac4,Hmg20a,Imp4,Krr1,Lrpprc,Mll2,Mphosph10,Mrpl12,Mrpl44,Mterfd1,Mybbp1a,Ncoa3,Nfyc,Ngdn,Nkrf,Noc2l,Nol11,Nol8,Nop2,Nop56,Nop58,Nr2c1,Nrf1,Nsa2,Nsun5,Pdcd11,Pelo,Pes1,Phb,Phb2,Phf10,Phf17,Pnn,Pnpt1,Polr1e,Polrmt,Prdm10…
GO.0006725	cellular aromatic compound metabolic process	141	3.76e-07	ENSMUSP00000000940,ENSMUSP00000001724,ENSMUSP00000004172,ENSMUSP00000004375,ENSMUSP00000005548,ENSMUSP00000007993,ENSMUSP00000008995,ENSMUSP00000018143,ENSMUSP00000018577,ENSMUSP00000020012,ENSMUSP00000020106,ENSMUSP00000020580,ENSMUSP00000020705,ENSMUSP00000020756,ENSMUSP00000021048,ENSMUSP00000021372,ENSMUSP00000021381,ENSMUSP00000021824,ENSMUSP00000021991,ENSMUSP00000022115,ENSMUSP00000022344,…	AW146020,Abcg2,Abt1,Adpgk,Ahcyl2,Arid5b,Ascc1,Atp5c1,Atp5s,Baz1a,Bbx,Bclaf1,Bop1,C1qbp,Cbx8,Chchd4,Cirh1a,Clp1,Dcaf13,Ddx10,Ddx18,Ddx21,Ddx24,Ddx27,Ddx28,Ddx52,Dhx33,Dhx9,Dkc1,Dnttip2,Dom3z,Ebna1bp2,Ecd,Enpp1,Esf1,Exog,Fbl,Ftsj3,Gins1,Gne,Hdac4,Hmg20a,Hmox1,Hmox2,Idh3g,Imp4,Kif22,Krr1,Lrpprc,Ly6e,Mb21d1,Mll2,Mphosph10,Mrpl12,Mrpl44,Mterfd1,Mthfd1l,Mybbp1a,Ncoa3,Nfyc,Ngdn,Nkrf,Noc2l,Nol11,Nol8,Nop…
GO.0006139	nucleobase-containing compound metabolic process	136	5e-07	ENSMUSP00000000940,ENSMUSP00000001724,ENSMUSP00000004375,ENSMUSP00000007993,ENSMUSP00000008995,ENSMUSP00000018143,ENSMUSP00000018577,ENSMUSP00000020012,ENSMUSP00000020106,ENSMUSP00000020580,ENSMUSP00000020705,ENSMUSP00000020756,ENSMUSP00000021048,ENSMUSP00000021372,ENSMUSP00000021381,ENSMUSP00000021824,ENSMUSP00000021991,ENSMUSP00000022115,ENSMUSP00000022344,ENSMUSP00000022601,ENSMUSP00000022815,…	AW146020,Abt1,Adpgk,Ahcyl2,Arid5b,Ascc1,Atp5c1,Atp5s,Baz1a,Bbx,Bclaf1,Bop1,C1qbp,Cbx8,Chchd4,Cirh1a,Clp1,Dcaf13,Ddx10,Ddx18,Ddx21,Ddx24,Ddx27,Ddx28,Ddx52,Dhx33,Dhx9,Dkc1,Dnttip2,Dom3z,Ebna1bp2,Ecd,Enpp1,Esf1,Exog,Fbl,Ftsj3,Gins1,Gne,Hdac4,Hmg20a,Idh3g,Imp4,Kif22,Krr1,Lrpprc,Mb21d1,Mll2,Mphosph10,Mrpl12,Mrpl44,Mterfd1,Mybbp1a,Ncoa3,Nfyc,Ngdn,Nkrf,Noc2l,Nol11,Nol8,Nop2,Nop56,Nop58,Nr2c1,Nrf1,Nsa2,N…
GO.0046483	heterocycle metabolic process	140	5e-07	ENSMUSP00000000940,ENSMUSP00000001724,ENSMUSP00000004172,ENSMUSP00000004375,ENSMUSP00000005548,ENSMUSP00000007993,ENSMUSP00000008995,ENSMUSP00000018143,ENSMUSP00000018577,ENSMUSP00000020012,ENSMUSP00000020106,ENSMUSP00000020580,ENSMUSP00000020705,ENSMUSP00000020756,ENSMUSP00000021048,ENSMUSP00000021372,ENSMUSP00000021381,ENSMUSP00000021824,ENSMUSP00000021991,ENSMUSP00000022115,ENSMUSP00000022344,…	AW146020,Abcg2,Abt1,Adpgk,Ahcyl2,Arid5b,Ascc1,Atp5c1,Atp5s,Baz1a,Bbx,Bclaf1,Bop1,C1qbp,Cbx8,Chchd4,Cirh1a,Clp1,Dcaf13,Ddx10,Ddx18,Ddx21,Ddx24,Ddx27,Ddx28,Ddx52,Dhx33,Dhx9,Dkc1,Dnttip2,Dom3z,Ebna1bp2,Ecd,Enpp1,Esf1,Exog,Fbl,Ftsj3,Gins1,Gne,Hdac4,Hmg20a,Hmox1,Hmox2,Idh3g,Imp4,Kif22,Krr1,Lrpprc,Mb21d1,Mll2,Mphosph10,Mrpl12,Mrpl44,Mterfd1,Mthfd1l,Mybbp1a,Ncoa3,Nfyc,Ngdn,Nkrf,Noc2l,Nol11,Nol8,Nop2,Nop…
GO.0043604	amide biosynthetic process	31	1.23e-06	ENSMUSP00000019854,ENSMUSP00000020012,ENSMUSP00000021424,ENSMUSP00000021920,ENSMUSP00000022245,ENSMUSP00000023762,ENSMUSP00000025305,ENSMUSP00000027464,ENSMUSP00000028852,ENSMUSP00000030365,ENSMUSP00000031069,ENSMUSP00000031977,ENSMUSP00000032124,ENSMUSP00000034093,ENSMUSP00000034738,ENSMUSP00000035177,ENSMUSP00000036178,ENSMUSP00000037046,ENSMUSP00000042134,ENSMUSP00000044417,ENSMUSP00000045948,…	Agk,Eef2k,Eif2ak3,Eif4g1,Gfm1,Lass5,Mrpl1,Mrpl12,Mrpl15,Mrpl19,Mrpl24,Mrpl3,Mrpl35,Mrpl37,Mrpl39,Mrpl44,Mrpl47,Mrps18b,Mrps30,Mrps5,Mrps9,Mthfd1l,Noa1,Ptcd3,Qrsl1,Rsl24d1,Sepsecs,Sptlc1,Sptlc2,Tsfm,Yars2
GO.1901360	organic cyclic compound metabolic process	143	3.02e-06	ENSMUSP00000000940,ENSMUSP00000001724,ENSMUSP00000004172,ENSMUSP00000004375,ENSMUSP00000005548,ENSMUSP00000007993,ENSMUSP00000008995,ENSMUSP00000018143,ENSMUSP00000018577,ENSMUSP00000020012,ENSMUSP00000020106,ENSMUSP00000020580,ENSMUSP00000020705,ENSMUSP00000020756,ENSMUSP00000021048,ENSMUSP00000021372,ENSMUSP00000021381,ENSMUSP00000021824,ENSMUSP00000021991,ENSMUSP00000022115,ENSMUSP00000022344,…	AW146020,Abcg2,Abt1,Adpgk,Ahcyl2,Arid5b,Ascc1,Atp5c1,Atp5s,Baz1a,Bbx,Bclaf1,Bop1,C1qbp,Cbx8,Chchd4,Cirh1a,Cln8,Clp1,Dcaf13,Ddx10,Ddx18,Ddx21,Ddx24,Ddx27,Ddx28,Ddx52,Dhx33,Dhx9,Dkc1,Dnttip2,Dom3z,Ebna1bp2,Ecd,Enpp1,Esf1,Exog,Fbl,Ftsj3,Gins1,Gne,Hdac4,Hmg20a,Hmox1,Hmox2,Idh3g,Imp4,Kif22,Krr1,Lrpprc,Ly6e,Mb21d1,Mll2,Mphosph10,Mrpl12,Mrpl44,Mterfd1,Mthfd1l,Mybbp1a,Ncoa3,Nfyc,Ngdn,Nkrf,Noc2l,Nol11,Nol…
GO.0006412	translation	26	6.51e-06	ENSMUSP00000019854,ENSMUSP00000020012,ENSMUSP00000022245,ENSMUSP00000025305,ENSMUSP00000027464,ENSMUSP00000028852,ENSMUSP00000030365,ENSMUSP00000031069,ENSMUSP00000032124,ENSMUSP00000034093,ENSMUSP00000034738,ENSMUSP00000035177,ENSMUSP00000037046,ENSMUSP00000042134,ENSMUSP00000044417,ENSMUSP00000045948,ENSMUSP00000046595,ENSMUSP00000047678,ENSMUSP00000048078,ENSMUSP00000055277,ENSMUSP00000056855,…	Eef2k,Eif2ak3,Eif4g1,Gfm1,Mrpl1,Mrpl12,Mrpl15,Mrpl19,Mrpl24,Mrpl3,Mrpl35,Mrpl37,Mrpl39,Mrpl44,Mrpl47,Mrps18b,Mrps30,Mrps5,Mrps9,Noa1,Ptcd3,Qrsl1,Rsl24d1,Sepsecs,Tsfm,Yars2
GO.0043603	cellular amide metabolic process	35	7.7e-06	ENSMUSP00000019854,ENSMUSP00000020012,ENSMUSP00000021424,ENSMUSP00000021920,ENSMUSP00000022245,ENSMUSP00000023762,ENSMUSP00000025305,ENSMUSP00000027464,ENSMUSP00000027554,ENSMUSP00000028852,ENSMUSP00000030365,ENSMUSP00000030709,ENSMUSP00000031069,ENSMUSP00000031977,ENSMUSP00000032124,ENSMUSP00000033313,ENSMUSP00000034093,ENSMUSP00000034738,ENSMUSP00000035177,ENSMUSP00000036178,ENSMUSP00000037046,…	Agk,Atp6ap2,Cln8,Eef2k,Eif2ak3,Eif4g1,Gfm1,Lass5,Mrpl1,Mrpl12,Mrpl15,Mrpl19,Mrpl24,Mrpl3,Mrpl35,Mrpl37,Mrpl39,Mrpl44,Mrpl47,Mrps18b,Mrps30,Mrps5,Mrps9,Mthfd1l,Noa1,Ptcd3,Qrsl1,Rsl24d1,Sepsecs,Sgpl1,Smpdl3b,Sptlc1,Sptlc2,Tsfm,Yars2
GO.0033365	protein localization to organelle	29	1.02e-05	ENSMUSP00000002855,ENSMUSP00000004375,ENSMUSP00000020182,ENSMUSP00000020251,ENSMUSP00000020501,ENSMUSP00000020705,ENSMUSP00000021486,ENSMUSP00000022217,ENSMUSP00000023062,ENSMUSP00000023071,ENSMUSP00000027174,ENSMUSP00000028200,ENSMUSP00000029256,ENSMUSP00000032555,ENSMUSP00000033824,ENSMUSP00000038765,ENSMUSP00000039418,ENSMUSP00000041380,ENSMUSP00000052170,ENSMUSP00000067353,ENSMUSP00000067395,…	Cenpa,Cep250,Chchd4,Ctdnep1,Gcc1,Gnptab,Kdelr1,Lamp1,Mid1,Mtch2,Mtx1,Nop58,Pes1,Pex7,Phb2,Samm50,Sec62,Sumo3,Terf2ip,Timm9,Tomm20,Tomm22,Tomm40,Tor1a,Tor1aip2,Tpr,Ttc21b,Vhl,Zfyve16
GO.0043933	macromolecular complex subunit organization	75	1.02e-05	ENSMUSP00000000058,ENSMUSP00000000985,ENSMUSP00000005548,ENSMUSP00000008995,ENSMUSP00000018295,ENSMUSP00000018653,ENSMUSP00000020008,ENSMUSP00000020756,ENSMUSP00000021207,ENSMUSP00000021311,ENSMUSP00000022638,ENSMUSP00000022639,ENSMUSP00000022855,ENSMUSP00000023756,ENSMUSP00000023813,ENSMUSP00000026663,ENSMUSP00000026865,ENSMUSP00000026997,ENSMUSP00000028062,ENSMUSP00000028200,ENSMUSP00000028475,…	AW146020,Abt1,Atad1,Atl2,Baz1a,Brix1,C1qbp,Cav2,Cbx8,Cenpa,Cenpv,Cib1,Clp1,Cox7a2l,Eif2ak3,Enah,Ep400,Fam101b,Fbl,Gja1,Gls,Glul,Gopc,Hdac4,Hmg20a,Hmox1,Hscb,Katna1,Kif18b,Kif23,Kif2c,Lrp4,Mll2,Nbr1,Ncoa3,Nefl,Nefm,Nip7,Noc2l,Nup107,Nup133,Nup98,Oxa1l,Pde4dip,Pex14,Phb,Phf17,Pick1,Pnpt1,Polr1e,Pwp2,Racgap1,Rbmx,Rc3h1,Rcc1,Rpf1,Rpf2,Scmh1,Sco2,Shq1,Skp1a,Sqstm1,Srpk2,Stoml2,Tarbp2,Tmem48,Top1,Tor1a…
GO.0044699	single-organism process	294	1.02e-05	ENSMUSP00000000058,ENSMUSP00000000394,ENSMUSP00000001520,ENSMUSP00000002855,ENSMUSP00000003310,ENSMUSP00000004203,ENSMUSP00000004375,ENSMUSP00000006035,ENSMUSP00000006557,ENSMUSP00000006817,ENSMUSP00000007340,ENSMUSP00000008579,ENSMUSP00000008995,ENSMUSP00000013807,ENSMUSP00000016463,ENSMUSP00000018295,ENSMUSP00000018651,ENSMUSP00000018653,ENSMUSP00000019143,ENSMUSP00000020008,ENSMUSP00000020012,…	AI464131,Aaas,Abcb11,Abcc1,Abcc5,Abcg2,Abhd6,Abt1,Acadl,Adpgk,Afg3l1,Agk,Agpat1,Agpat5,Ahcyl2,Alg1,Alg5,Amot,Ap3m2,Aph1a,Arid5b,Arl6ip1,Atad1,Atp12a,Atp13a3,Atp1b3,Atp5c1,Atp5s,Atp6ap2,Aup1,Bbx,Bclaf1,Bdh1,Bloc1s4,Bop1,Bst2,C1galt1,C1galt1c1,C1qbp,Cav2,Cbx8,Cd63,Cdca2,Cenpa,Cenpe,Cenpv,Cep250,Chchd4,Chchd6,Cib1,Clcn7,Cln8,Clp1,Clptm1l,Cox7a2,Cox7a2l,Crat,Ctdnep1,Ctnna3,D2Wsu81e,Dap3,Ddx21,Dhrs13,…
GO.1901566	organonitrogen compound biosynthetic process	44	1.08e-05	ENSMUSP00000006557,ENSMUSP00000019854,ENSMUSP00000020012,ENSMUSP00000021372,ENSMUSP00000021424,ENSMUSP00000021920,ENSMUSP00000022245,ENSMUSP00000022322,ENSMUSP00000023762,ENSMUSP00000025305,ENSMUSP00000026537,ENSMUSP00000027464,ENSMUSP00000028623,ENSMUSP00000028852,ENSMUSP00000030169,ENSMUSP00000030365,ENSMUSP00000031069,ENSMUSP00000031977,ENSMUSP00000032124,ENSMUSP00000034093,ENSMUSP00000034738,…	Agk,Atp5c1,Atp5s,Chka,Chst12,Eef2k,Eif2ak3,Eif4g1,Elovl1,Ext2,Gfm1,Gls,Glud1,Glul,Lass5,Mrpl1,Mrpl12,Mrpl15,Mrpl19,Mrpl24,Mrpl3,Mrpl35,Mrpl37,Mrpl39,Mrpl44,Mrpl47,Mrps18b,Mrps30,Mrps5,Mrps9,Mthfd1l,Mtr,Nme6,Noa1,Paox,Ptcd3,Qrsl1,Rsl24d1,Sepsecs,Sptlc1,Sptlc2,Stoml2,Tsfm,Yars2
GO.0000470	maturation of LSU-rRNA	5	1.92e-05	ENSMUSP00000020705,ENSMUSP00000023217,ENSMUSP00000027173,ENSMUSP00000029838,ENSMUSP00000035456	Bop1,Pes1,Rpf1,Rpf2,Wdr12
GO.0007006	mitochondrial membrane organization	11	1.92e-05	ENSMUSP00000001520,ENSMUSP00000021486,ENSMUSP00000022419,ENSMUSP00000023062,ENSMUSP00000023071,ENSMUSP00000027554,ENSMUSP00000032172,ENSMUSP00000036993,ENSMUSP00000044639,ENSMUSP00000080614,ENSMUSP00000121851	Afg3l1,Chchd6,Cln8,Mtch2,Opa1,Ppif,Rhot2,Samm50,Timm50,Timm9,Tomm22
GO.0051179	localization	140	2.12e-05	ENSMUSP00000000058,ENSMUSP00000000985,ENSMUSP00000002855,ENSMUSP00000003310,ENSMUSP00000004375,ENSMUSP00000006035,ENSMUSP00000006614,ENSMUSP00000006817,ENSMUSP00000007340,ENSMUSP00000013807,ENSMUSP00000016463,ENSMUSP00000018295,ENSMUSP00000018651,ENSMUSP00000018653,ENSMUSP00000019143,ENSMUSP00000020008,ENSMUSP00000020106,ENSMUSP00000020182,ENSMUSP00000020251,ENSMUSP00000020501,ENSMUSP00000020705,…	Aaas,Abcb11,Abcc1,Abcc5,Abcg2,Aftph,Amot,Antxr2,Arid5b,Arl6ip1,Atp12a,Atp13a3,Atp1b3,Atp5c1,Atp5s,Aup1,Bloc1s4,Cav2,Cd63,Cenpa,Cenpe,Cenpv,Cep250,Chchd4,Clcn7,Cln8,Cox7a2,Cox7a2l,Crat,Ctdnep1,Dnajc15,Dnajc17,Dock8,Dopey2,Dst,Dync1i1,Eif2ak3,Enah,Epha2,Ergic1,Ergic2,Ergic3,Gcc1,Gnptab,Gopc,Itga7,Itgb1,Itpr1,Katna1,Kdelr1,Kif20a,Kif22,Kif2c,Lamp1,Lgals3bp,Lman2,Lrp4,Lrpprc,Ly6e,Mfge8,Mid1,Mtch2,Mtx…
GO.0044249	cellular biosynthetic process	129	2.86e-05	ENSMUSP00000004375,ENSMUSP00000006557,ENSMUSP00000008995,ENSMUSP00000018113,ENSMUSP00000018577,ENSMUSP00000019854,ENSMUSP00000020012,ENSMUSP00000020106,ENSMUSP00000020182,ENSMUSP00000020251,ENSMUSP00000020580,ENSMUSP00000021372,ENSMUSP00000021381,ENSMUSP00000021424,ENSMUSP00000021824,ENSMUSP00000021920,ENSMUSP00000021991,ENSMUSP00000022245,ENSMUSP00000022268,ENSMUSP00000022322,ENSMUSP00000022344,…	AW146020,Abt1,Agk,Agpat1,Agpat5,Alg1,Alg2,Alg5,Arid5b,Ascc1,Atp5c1,Atp5s,Baz1a,Bbx,Bclaf1,C1galt1,C1galt1c1,C1qbp,Cbx8,Chka,Chst12,Cirh1a,Ddx21,Dkc1,Dnttip2,Dolk,Ecd,Eef2k,Eif2ak3,Eif4g1,Elovl1,Esf1,Ext2,Galnt7,Gfm1,Gins1,Gls,Glud1,Glul,Gnptab,Hdac4,Hmg20a,Lass5,Lclat1,Lpcat4,Lpgat1,Lrpprc,Man2a2,Mb21d1,Mboat1,Mecr,Mll2,Mrpl1,Mrpl15,Mrpl19,Mrpl24,Mrpl3,Mrpl35,Mrpl37,Mrpl39,Mrpl44,Mrpl47,Mrps18b,M…
GO.0044710	single-organism metabolic process	124	3.67e-05	ENSMUSP00000000394,ENSMUSP00000000985,ENSMUSP00000003645,ENSMUSP00000004681,ENSMUSP00000005548,ENSMUSP00000006557,ENSMUSP00000008579,ENSMUSP00000008995,ENSMUSP00000013807,ENSMUSP00000020012,ENSMUSP00000020182,ENSMUSP00000020251,ENSMUSP00000020580,ENSMUSP00000020756,ENSMUSP00000020804,ENSMUSP00000021187,ENSMUSP00000021372,ENSMUSP00000021424,ENSMUSP00000021522,ENSMUSP00000021920,ENSMUSP00000022115,…	Abcg2,Abhd6,Acadl,Adpgk,Agk,Agpat1,Agpat5,Ahcyl2,Alg1,Alg5,Atp5c1,Atp5s,Aup1,Bdh1,C1galt1,C1galt1c1,C1qbp,Car8,Cbx8,Chchd4,Cln8,Cox7a2,Cox7a2l,Crat,Dhrs13,Dhrs7b,Dolk,Eif2ak3,Elovl1,Enpp1,Ep400,Ercc1,Ext2,Fastkd2,Fbl,Frrs1,Galnt7,Gde1,Gdpd1,Gfm1,Glrx5,Gls,Glud1,Glul,Gnptab,Hc,Hdac4,Hmox1,Hsdl1,Idh3a,Kif22,Lass5,Lclat1,Lpcat4,Lpgat1,Man2a2,Maob,Mb21d1,Mboat1,Mecr,Mll2,Mrpl12,Mrpl44,Mrpl47,Mrps18b,…
GO.0032543	mitochondrial translation	9	5.92e-05	ENSMUSP00000020012,ENSMUSP00000025305,ENSMUSP00000027464,ENSMUSP00000042134,ENSMUSP00000045948,ENSMUSP00000048078,ENSMUSP00000055277,ENSMUSP00000076503,ENSMUSP00000080743	Gfm1,Mrpl44,Mrpl47,Mrps18b,Noa1,Ptcd3,Qrsl1,Tsfm,Yars2
GO.0051641	cellular localization	74	5.92e-05	ENSMUSP00000000985,ENSMUSP00000002855,ENSMUSP00000003310,ENSMUSP00000004375,ENSMUSP00000006035,ENSMUSP00000018295,ENSMUSP00000020182,ENSMUSP00000020251,ENSMUSP00000020501,ENSMUSP00000020705,ENSMUSP00000020756,ENSMUSP00000021249,ENSMUSP00000021486,ENSMUSP00000021940,ENSMUSP00000022217,ENSMUSP00000022419,ENSMUSP00000022638,ENSMUSP00000022639,ENSMUSP00000023062,ENSMUSP00000023071,ENSMUSP00000026407,…	Aaas,Amot,Arl6ip1,Atp1b3,Aup1,Bloc1s4,Cd63,Cenpa,Cenpe,Cep250,Chchd4,Ctdnep1,Dst,Dync1i1,Enah,Ergic1,Ergic2,Ergic3,Gcc1,Gnptab,Itpr1,Kdelr1,Kif22,Kif2c,Lamp1,Lman2,Lrp4,Ly6e,Mid1,Mtch2,Mtx1,Mybbp1a,Nefl,Nefm,Noc2l,Nop58,Nup107,Nup133,Nup50,Oxa1l,Pes1,Pex7,Phb2,Pick1,Pigw,Pnpt1,Ppif,Ranbp2,Rhot2,Rrs1,Samm50,Scrn2,Sec62,Slc25a24,Stk25,Stoml2,Stx12,Sumo3,Syngr2,Terf2ip,Timm17a,Timm9,Tmem48,Tomm20,To…
GO.0022618	ribonucleoprotein complex assembly	16	6.09e-05	ENSMUSP00000022855,ENSMUSP00000023813,ENSMUSP00000028475,ENSMUSP00000029838,ENSMUSP00000034159,ENSMUSP00000034392,ENSMUSP00000035456,ENSMUSP00000035644,ENSMUSP00000039133,ENSMUSP00000045812,ENSMUSP00000045888,ENSMUSP00000077612,ENSMUSP00000085734,ENSMUSP00000110374,ENSMUSP00000124871,ENSMUSP00000127797	AW146020,Abt1,Brix1,C1qbp,Clp1,Nip7,Pwp2,Rbmx,Rc3h1,Rpf1,Rpf2,Shq1,Srpk2,Tarbp2,Txnl4b,Ythdc1
GO.0046907	intracellular transport	51	6.09e-05	ENSMUSP00000003310,ENSMUSP00000004375,ENSMUSP00000006035,ENSMUSP00000018295,ENSMUSP00000020182,ENSMUSP00000020251,ENSMUSP00000020756,ENSMUSP00000021486,ENSMUSP00000021940,ENSMUSP00000022217,ENSMUSP00000022419,ENSMUSP00000022638,ENSMUSP00000022639,ENSMUSP00000023062,ENSMUSP00000023071,ENSMUSP00000026407,ENSMUSP00000026649,ENSMUSP00000027174,ENSMUSP00000027736,ENSMUSP00000029256,ENSMUSP00000029477,…	Aaas,Arl6ip1,Aup1,Bloc1s4,Cd63,Chchd4,Dst,Dync1i1,Enah,Ergic1,Ergic2,Ergic3,Gcc1,Gnptab,Itpr1,Lamp1,Lman2,Mtch2,Mtx1,Mybbp1a,Nefl,Nefm,Noc2l,Nop58,Nup107,Nup133,Nup50,Pex7,Phb2,Pick1,Pnpt1,Ppif,Ranbp2,Rhot2,Samm50,Sec62,Slc25a24,Stoml2,Stx12,Syngr2,Timm17a,Timm9,Tomm20,Tomm22,Tomm40,Tpr,Traf3ip1,Ttc21b,Vhl,Zc3h11a,Zfyve16
GO.0051234	establishment of localization	115	7.15e-05	ENSMUSP00000000058,ENSMUSP00000000985,ENSMUSP00000002855,ENSMUSP00000003310,ENSMUSP00000004375,ENSMUSP00000006035,ENSMUSP00000006817,ENSMUSP00000007340,ENSMUSP00000016463,ENSMUSP00000018295,ENSMUSP00000018651,ENSMUSP00000019143,ENSMUSP00000020008,ENSMUSP00000020182,ENSMUSP00000020251,ENSMUSP00000020756,ENSMUSP00000021249,ENSMUSP00000021372,ENSMUSP00000021486,ENSMUSP00000021940,ENSMUSP00000022217,…	Aaas,Abcb11,Abcc1,Abcc5,Abcg2,Aftph,Antxr2,Arl6ip1,Atp12a,Atp13a3,Atp1b3,Atp5c1,Atp5s,Aup1,Bloc1s4,Cav2,Cd63,Cenpa,Cenpe,Chchd4,Clcn7,Cln8,Cox7a2,Cox7a2l,Crat,Dnajc15,Dnajc17,Dopey2,Dst,Dync1i1,Eif2ak3,Enah,Ergic1,Ergic2,Ergic3,Gcc1,Gnptab,Gopc,Itpr1,Kdelr1,Kif20a,Kif22,Kif2c,Lamp1,Lgals3bp,Lman2,Lrp4,Lrpprc,Ly6e,Mfge8,Mtch2,Mtx1,Mybbp1a,Necap1,Nefl,Nefm,Noc2l,Nop58,Nup107,Nup133,Nup50,Nup98,Nupl…
GO.1902582	single-organism intracellular transport	45	7.15e-05	ENSMUSP00000004375,ENSMUSP00000006035,ENSMUSP00000018295,ENSMUSP00000020182,ENSMUSP00000020251,ENSMUSP00000020756,ENSMUSP00000021486,ENSMUSP00000021940,ENSMUSP00000022217,ENSMUSP00000022419,ENSMUSP00000022638,ENSMUSP00000022639,ENSMUSP00000023062,ENSMUSP00000023071,ENSMUSP00000026407,ENSMUSP00000026649,ENSMUSP00000027174,ENSMUSP00000027736,ENSMUSP00000029256,ENSMUSP00000029477,ENSMUSP00000030169,…	Ap3m2,Arl6ip1,Aup1,Bloc1s4,Cd63,Chchd4,Dst,Dync1i1,Ergic1,Ergic2,Ergic3,Gcc1,Gnptab,Itpr1,Lamp1,Lman2,Mtch2,Mtx1,Nefl,Nefm,Noc2l,Nop58,Nup107,Nup133,Pex7,Phb2,Pick1,Pnpt1,Ppif,Rhot2,Samm50,Sec62,Slc25a24,Stoml2,Syngr2,Timm9,Tomm20,Tomm22,Tomm40,Tpr,Traf3ip1,Ttc21b,Vhl,Zc3h11a,Zfyve16
GO.1901576	organic substance biosynthetic process	129	7.56e-05	ENSMUSP00000004375,ENSMUSP00000006557,ENSMUSP00000008995,ENSMUSP00000018113,ENSMUSP00000018577,ENSMUSP00000019854,ENSMUSP00000020012,ENSMUSP00000020106,ENSMUSP00000020182,ENSMUSP00000020251,ENSMUSP00000020580,ENSMUSP00000021372,ENSMUSP00000021381,ENSMUSP00000021424,ENSMUSP00000021824,ENSMUSP00000021920,ENSMUSP00000021991,ENSMUSP00000022245,ENSMUSP00000022268,ENSMUSP00000022322,ENSMUSP00000022344,…	AW146020,Abt1,Agk,Agpat1,Agpat5,Alg1,Alg2,Alg5,Arid5b,Ascc1,Atp5c1,Atp5s,Baz1a,Bbx,Bclaf1,C1galt1,C1galt1c1,C1qbp,Cbx8,Chka,Cirh1a,Ddx21,Dkc1,Dnttip2,Dolk,Ecd,Eef2k,Eif2ak3,Eif4g1,Elovl1,Esf1,Ext2,Galnt7,Gfm1,Gins1,Gls,Glud1,Glul,Gne,Gnptab,Hdac4,Hmg20a,Lass5,Lclat1,Lpcat4,Lpgat1,Lrpprc,Man2a2,Mb21d1,Mboat1,Mecr,Mll2,Mrpl1,Mrpl15,Mrpl19,Mrpl24,Mrpl3,Mrpl35,Mrpl37,Mrpl39,Mrpl44,Mrpl47,Mrps18b,Mrps…
GO.0009058	biosynthetic process	130	0.00015	ENSMUSP00000004375,ENSMUSP00000006557,ENSMUSP00000008995,ENSMUSP00000018113,ENSMUSP00000018577,ENSMUSP00000019854,ENSMUSP00000020012,ENSMUSP00000020106,ENSMUSP00000020182,ENSMUSP00000020251,ENSMUSP00000020580,ENSMUSP00000021372,ENSMUSP00000021381,ENSMUSP00000021424,ENSMUSP00000021824,ENSMUSP00000021920,ENSMUSP00000021991,ENSMUSP00000022245,ENSMUSP00000022268,ENSMUSP00000022322,ENSMUSP00000022344,…	AW146020,Abt1,Agk,Agpat1,Agpat5,Alg1,Alg2,Alg5,Arid5b,Ascc1,Atp5c1,Atp5s,Baz1a,Bbx,Bclaf1,C1galt1,C1galt1c1,C1qbp,Cbx8,Chka,Cirh1a,Ddx21,Dkc1,Dnttip2,Dolk,Ecd,Eef2k,Eif2ak3,Eif4g1,Elovl1,Esf1,Ext2,Galnt7,Gfm1,Gins1,Gls,Glud1,Glul,Gne,Gnptab,Hdac4,Hmg20a,Hscb,Lass5,Lclat1,Lpcat4,Lpgat1,Lrpprc,Man2a2,Mb21d1,Mboat1,Mecr,Mll2,Mrpl1,Mrpl15,Mrpl19,Mrpl24,Mrpl3,Mrpl35,Mrpl37,Mrpl39,Mrpl44,Mrpl47,Mrps18b…
GO.0065003	macromolecular complex assembly	49	0.00015	ENSMUSP00000000058,ENSMUSP00000000985,ENSMUSP00000005548,ENSMUSP00000018295,ENSMUSP00000018653,ENSMUSP00000020008,ENSMUSP00000020756,ENSMUSP00000022639,ENSMUSP00000022855,ENSMUSP00000023756,ENSMUSP00000023813,ENSMUSP00000028200,ENSMUSP00000028475,ENSMUSP00000028689,ENSMUSP00000029838,ENSMUSP00000030169,ENSMUSP00000030726,ENSMUSP00000034093,ENSMUSP00000034159,ENSMUSP00000034392,ENSMUSP00000034815,…	AW146020,Abt1,Atl2,Brix1,C1qbp,Cav2,Cenpa,Cenpv,Clp1,Cox7a2l,Eif2ak3,Gja1,Gls,Glul,Gopc,Hmox1,Hscb,Kif23,Lrp4,Nbr1,Nefl,Nip7,Noc2l,Nup107,Nup98,Oxa1l,Pde4dip,Pex14,Pick1,Pnpt1,Polr1e,Pwp2,Racgap1,Rbmx,Rc3h1,Rcc1,Rpf1,Rpf2,Sco2,Shq1,Sqstm1,Srpk2,Stoml2,Tarbp2,Tmem48,Tor1a,Txnl4b,Vhl,Ythdc1
GO.1901564	organonitrogen compound metabolic process	58	0.00015	ENSMUSP00000004172,ENSMUSP00000004681,ENSMUSP00000005548,ENSMUSP00000006557,ENSMUSP00000019854,ENSMUSP00000020012,ENSMUSP00000021372,ENSMUSP00000021424,ENSMUSP00000021920,ENSMUSP00000022245,ENSMUSP00000022322,ENSMUSP00000023762,ENSMUSP00000025305,ENSMUSP00000026266,ENSMUSP00000026537,ENSMUSP00000026743,ENSMUSP00000027464,ENSMUSP00000027554,ENSMUSP00000028623,ENSMUSP00000028852,ENSMUSP00000029574,…	Abcg2,Adpgk,Agk,Ahcyl2,Atp5c1,Atp5s,Atp6ap2,Chst12,Cln8,Eef2k,Eif2ak3,Eif4g1,Elovl1,Enpp1,Ext2,Gfm1,Gls,Glud1,Glul,Hmox1,Hmox2,Idh3g,Lass5,Ly6e,Mrpl1,Mrpl12,Mrpl15,Mrpl19,Mrpl24,Mrpl3,Mrpl35,Mrpl37,Mrpl39,Mrpl44,Mrpl47,Mrps18b,Mrps30,Mrps5,Mrps9,Mthfd1l,Nme6,Noa1,Ogdh,Paox,Pnpla6,Ptcd3,Qrsl1,Rsl24d1,Sepsecs,Sgpl1,Smpdl3b,Sptlc1,Sptlc2,Stoml2,Tsfm,Uqcrc1,Vcam1,Yars2
GO.0042273	ribosomal large subunit biogenesis	7	0.000187	ENSMUSP00000020705,ENSMUSP00000022855,ENSMUSP00000023217,ENSMUSP00000027173,ENSMUSP00000029838,ENSMUSP00000035456,ENSMUSP00000039010	Bop1,Brix1,Pes1,Rpf1,Rpf2,Wdr12,Wdr55
GO.0006518	peptide metabolic process	27	0.000214	ENSMUSP00000019854,ENSMUSP00000020012,ENSMUSP00000022245,ENSMUSP00000025305,ENSMUSP00000027464,ENSMUSP00000028852,ENSMUSP00000030365,ENSMUSP00000031069,ENSMUSP00000032124,ENSMUSP00000033313,ENSMUSP00000034093,ENSMUSP00000034738,ENSMUSP00000035177,ENSMUSP00000037046,ENSMUSP00000042134,ENSMUSP00000044417,ENSMUSP00000045948,ENSMUSP00000046595,ENSMUSP00000047678,ENSMUSP00000048078,ENSMUSP00000055277,…	Atp6ap2,Eef2k,Eif2ak3,Eif4g1,Gfm1,Mrpl1,Mrpl12,Mrpl15,Mrpl19,Mrpl24,Mrpl3,Mrpl35,Mrpl37,Mrpl39,Mrpl44,Mrpl47,Mrps18b,Mrps30,Mrps5,Mrps9,Noa1,Ptcd3,Qrsl1,Rsl24d1,Sepsecs,Tsfm,Yars2
GO.0008104	protein localization	64	0.000229	ENSMUSP00000000985,ENSMUSP00000002855,ENSMUSP00000003310,ENSMUSP00000004375,ENSMUSP00000018295,ENSMUSP00000020008,ENSMUSP00000020182,ENSMUSP00000020251,ENSMUSP00000020501,ENSMUSP00000020705,ENSMUSP00000021486,ENSMUSP00000021940,ENSMUSP00000022217,ENSMUSP00000022590,ENSMUSP00000023071,ENSMUSP00000023486,ENSMUSP00000026407,ENSMUSP00000026649,ENSMUSP00000027068,ENSMUSP00000027174,ENSMUSP00000027202,…	Aaas,Aftph,Amot,Ap3m2,Arl6ip1,Atp1b3,Aup1,Cd63,Cenpa,Cenpe,Cep250,Chchd4,Ctdnep1,Dnajc15,Dopey2,Gcc1,Gnptab,Gopc,Katna1,Kdelr1,Kif20a,Lamp1,Lman2,Lrp4,Mid1,Mtch2,Mtx1,Necap1,Nop58,Nup107,Nup133,Nup50,Nup98,Nupl2,Oxa1l,Pes1,Pex7,Phb2,Pick1,Pigw,Plekhm1,Ranbp2,Samm50,Sgol2,Stx12,Stxbp2,Sumo3,Syngr2,Terf2ip,Tfrc,Timm17a,Timm50,Timm9,Tmem48,Tomm20,Tomm40,Tor1a,Tor1aip2,Tpr,Tram1,Ttc21b,Use1,Vhl,Zfyve…
GO.0006997	nucleus organization	12	0.000262	ENSMUSP00000020008,ENSMUSP00000020023,ENSMUSP00000020705,ENSMUSP00000028200,ENSMUSP00000048084,ENSMUSP00000063590,ENSMUSP00000067353,ENSMUSP00000068530,ENSMUSP00000085734,ENSMUSP00000104234,ENSMUSP00000117616,ENSMUSP00000120365	Ctdnep1,Gopc,Nup107,Nup133,Nup98,Pes1,Reep3,Srpk2,Tmem48,Tor1a,Tor1aip2,Tpr
GO.0006999	nuclear pore organization	5	0.000262	ENSMUSP00000048084,ENSMUSP00000063590,ENSMUSP00000068530,ENSMUSP00000117616,ENSMUSP00000120365	Nup107,Nup133,Nup98,Tmem48,Tpr
GO.0051649	establishment of localization in cell	60	0.00028	ENSMUSP00000003310,ENSMUSP00000004375,ENSMUSP00000006035,ENSMUSP00000018295,ENSMUSP00000020182,ENSMUSP00000020251,ENSMUSP00000020756,ENSMUSP00000021249,ENSMUSP00000021486,ENSMUSP00000021940,ENSMUSP00000022217,ENSMUSP00000022419,ENSMUSP00000022638,ENSMUSP00000022639,ENSMUSP00000023062,ENSMUSP00000023071,ENSMUSP00000026407,ENSMUSP00000026649,ENSMUSP00000027174,ENSMUSP00000027498,ENSMUSP00000027736,…	Aaas,Arl6ip1,Aup1,Bloc1s4,Cd63,Cenpa,Cenpe,Chchd4,Dst,Dync1i1,Enah,Ergic1,Ergic2,Ergic3,Gcc1,Gnptab,Itpr1,Kif22,Kif2c,Lamp1,Lman2,Ly6e,Mtch2,Mtx1,Mybbp1a,Nefl,Nefm,Noc2l,Nop58,Nup107,Nup133,Nup50,Pex7,Phb2,Pick1,Pnpt1,Ppif,Ranbp2,Rhot2,Rrs1,Samm50,Scrn2,Sec62,Slc25a24,Stk25,Stoml2,Stx12,Syngr2,Timm17a,Timm9,Tomm20,Tomm22,Tomm40,Tor1a,Tpr,Traf3ip1,Ttc21b,Vhl,Zc3h11a,Zfyve16
GO.0006839	mitochondrial transport	13	0.000316	ENSMUSP00000020756,ENSMUSP00000021486,ENSMUSP00000022419,ENSMUSP00000023062,ENSMUSP00000023071,ENSMUSP00000029477,ENSMUSP00000030169,ENSMUSP00000032555,ENSMUSP00000041380,ENSMUSP00000044639,ENSMUSP00000073261,ENSMUSP00000121851,ENSMUSP00000136493	Chchd4,Mtch2,Mtx1,Pnpt1,Ppif,Rhot2,Samm50,Slc25a24,Stoml2,Timm9,Tomm20,Tomm22,Tomm40
GO.0015931	nucleobase-containing compound transport	15	0.000344	ENSMUSP00000003310,ENSMUSP00000019143,ENSMUSP00000020756,ENSMUSP00000027736,ENSMUSP00000029477,ENSMUSP00000044604,ENSMUSP00000048084,ENSMUSP00000062766,ENSMUSP00000063590,ENSMUSP00000064536,ENSMUSP00000068530,ENSMUSP00000107927,ENSMUSP00000117616,ENSMUSP00000120365,ENSMUSP00000131457	Aaas,Gja1,Lrpprc,Nup107,Nup133,Nup50,Nup98,Nupl2,Pnpt1,Ranbp2,Slc25a24,Slc35b4,Tmem48,Tpr,Zc3h11a
GO.0007018	microtubule-based movement	17	0.000371	ENSMUSP00000021311,ENSMUSP00000022638,ENSMUSP00000022639,ENSMUSP00000032915,ENSMUSP00000034815,ENSMUSP00000042391,ENSMUSP00000044639,ENSMUSP00000057938,ENSMUSP00000064261,ENSMUSP00000071840,ENSMUSP00000084599,ENSMUSP00000095392,ENSMUSP00000099506,ENSMUSP00000099779,ENSMUSP00000111221,ENSMUSP00000128446,ENSMUSP00000130045	Ap3m2,Bloc1s4,Cenpe,Dst,Dync1i1,Kif18b,Kif20a,Kif20b,Kif22,Kif23,Kif2c,Nefl,Nefm,Pex14,Rhot2,Traf3ip1,Ttc21b
GO.0000463	maturation of LSU-rRNA from tricistronic rRNA transcript (SSU-rRNA, 5.8S rRNA, LSU-rRNA)	4	0.000408	ENSMUSP00000020705,ENSMUSP00000023217,ENSMUSP00000027173,ENSMUSP00000035456	Bop1,Pes1,Rpf2,Wdr12
GO.0006810	transport	108	0.000424	ENSMUSP00000000058,ENSMUSP00000002855,ENSMUSP00000003310,ENSMUSP00000004375,ENSMUSP00000006035,ENSMUSP00000006817,ENSMUSP00000007340,ENSMUSP00000016463,ENSMUSP00000018295,ENSMUSP00000018651,ENSMUSP00000019143,ENSMUSP00000020008,ENSMUSP00000020182,ENSMUSP00000020251,ENSMUSP00000020756,ENSMUSP00000021249,ENSMUSP00000021372,ENSMUSP00000021486,ENSMUSP00000021940,ENSMUSP00000022217,ENSMUSP00000022419,…	Aaas,Abcb11,Abcc1,Abcc5,Abcg2,Aftph,Antxr2,Arl6ip1,Atp12a,Atp13a3,Atp1b3,Atp5c1,Atp5s,Aup1,Bloc1s4,Cav2,Cd63,Chchd4,Clcn7,Cln8,Cox7a2,Cox7a2l,Crat,Dnajc15,Dnajc17,Dopey2,Dst,Dync1i1,Eif2ak3,Enah,Ergic1,Ergic2,Ergic3,Gcc1,Gnptab,Gopc,Itpr1,Kdelr1,Kif20a,Lamp1,Lgals3bp,Lman2,Lrp4,Lrpprc,Ly6e,Mfge8,Mtch2,Mtx1,Mybbp1a,Necap1,Nefl,Nefm,Noc2l,Nop58,Nup107,Nup133,Nup50,Nup98,Nupl2,Pex7,Phb2,Pick1,Plekhm…
GO.0044711	single-organism biosynthetic process	46	0.000472	ENSMUSP00000006557,ENSMUSP00000018113,ENSMUSP00000020012,ENSMUSP00000020182,ENSMUSP00000020580,ENSMUSP00000021372,ENSMUSP00000021424,ENSMUSP00000021920,ENSMUSP00000022268,ENSMUSP00000022322,ENSMUSP00000022901,ENSMUSP00000023762,ENSMUSP00000025305,ENSMUSP00000027053,ENSMUSP00000027381,ENSMUSP00000027464,ENSMUSP00000028162,ENSMUSP00000028554,ENSMUSP00000028623,ENSMUSP00000030169,ENSMUSP00000030742,…	Agk,Agpat1,Agpat5,Atp5c1,Atp5s,Chka,Dolk,Elovl1,Ext2,Gfm1,Gls,Glud1,Glul,Lass5,Lclat1,Lpcat4,Lpgat1,Mb21d1,Mboat1,Mecr,Mrpl12,Mrpl44,Mrpl47,Mrps18b,Mthfd1l,Mtr,Nme6,Noa1,Pdhb,Pecr,Pex7,Pigw,Polrmt,Ptcd3,Ptges2,Ptgis,Ptgs2,Ptpmt1,Qrsl1,Rdh10,Rrm2b,Sptlc1,Sptlc2,Stoml2,Tsfm,Yars2
GO.0016482	cytoplasmic transport	30	0.000671	ENSMUSP00000004375,ENSMUSP00000006035,ENSMUSP00000020182,ENSMUSP00000020251,ENSMUSP00000020756,ENSMUSP00000021486,ENSMUSP00000022217,ENSMUSP00000023062,ENSMUSP00000023071,ENSMUSP00000026407,ENSMUSP00000027174,ENSMUSP00000027736,ENSMUSP00000029256,ENSMUSP00000031423,ENSMUSP00000032192,ENSMUSP00000032555,ENSMUSP00000033824,ENSMUSP00000039418,ENSMUSP00000041380,ENSMUSP00000044604,ENSMUSP00000044827,…	Aaas,Atp2a2,Aup1,Cd63,Chchd4,Ergic1,Ergic2,Ergic3,Gcc1,Gnptab,Itpr1,Lamp1,Mtx1,Mybbp1a,Nop58,Nup107,Nup133,Pex7,Phb2,Pnpt1,Samm50,Sec62,Timm9,Tomm20,Tomm22,Tomm40,Tpr,Vhl,Zc3h11a,Zfyve16
GO.0033036	macromolecule localization	70	0.000671	ENSMUSP00000000985,ENSMUSP00000002855,ENSMUSP00000003310,ENSMUSP00000004375,ENSMUSP00000018295,ENSMUSP00000020008,ENSMUSP00000020182,ENSMUSP00000020251,ENSMUSP00000020501,ENSMUSP00000020705,ENSMUSP00000020756,ENSMUSP00000021486,ENSMUSP00000021940,ENSMUSP00000022217,ENSMUSP00000022590,ENSMUSP00000023071,ENSMUSP00000023486,ENSMUSP00000026407,ENSMUSP00000026649,ENSMUSP00000027068,ENSMUSP00000027174,…	Aaas,Abcb11,Aftph,Amot,Ap3m2,Arl6ip1,Atp1b3,Aup1,Cd63,Cenpa,Cenpe,Cep250,Chchd4,Ctdnep1,Dnajc15,Dopey2,Enpp1,Gcc1,Gnptab,Gopc,Katna1,Kdelr1,Kif20a,Lamp1,Lman2,Lrp4,Lrpprc,Mid1,Mtch2,Mtx1,Necap1,Nop58,Nup107,Nup133,Nup50,Nup98,Nupl2,Oxa1l,Pes1,Pex7,Phb2,Pick1,Pigw,Plekhm1,Pnpt1,Ranbp2,Samm50,Sgol2,Stoml2,Stx12,Stxbp2,Sumo3,Syngr2,Terf2ip,Tfrc,Timm17a,Timm50,Timm9,Tmem48,Tomm20,Tomm40,Tor1a,Tor1aip…
GO.0071806	protein transmembrane transport	8	0.000949	ENSMUSP00000019937,ENSMUSP00000020182,ENSMUSP00000021486,ENSMUSP00000023071,ENSMUSP00000023486,ENSMUSP00000041380,ENSMUSP00000079883,ENSMUSP00000136493	Chchd4,Pex7,Samm50,Sec63,Tfrc,Timm17a,Timm9,Tomm20
GO.0042255	ribosome assembly	7	0.00117	ENSMUSP00000022855,ENSMUSP00000029838,ENSMUSP00000034392,ENSMUSP00000035456,ENSMUSP00000045812,ENSMUSP00000045888,ENSMUSP00000077612	Abt1,Brix1,C1qbp,Nip7,Pwp2,Rpf1,Rpf2
GO.0045943	positive regulation of transcription from RNA polymerase I promoter	5	0.0013	ENSMUSP00000018577,ENSMUSP00000034093,ENSMUSP00000048204,ENSMUSP00000078539,ENSMUSP00000104167	Dhx33,Eif2ak3,Nol11,Ubtf,Utp15
GO.0055114	oxidation-reduction process	42	0.00131	ENSMUSP00000000394,ENSMUSP00000000985,ENSMUSP00000001507,ENSMUSP00000005548,ENSMUSP00000008579,ENSMUSP00000018113,ENSMUSP00000020182,ENSMUSP00000021187,ENSMUSP00000021522,ENSMUSP00000022268,ENSMUSP00000022322,ENSMUSP00000022901,ENSMUSP00000026537,ENSMUSP00000026743,ENSMUSP00000027053,ENSMUSP00000027103,ENSMUSP00000027153,ENSMUSP00000027381,ENSMUSP00000028162,ENSMUSP00000029574,ENSMUSP00000030742,…	Acadl,Bdh1,Chchd4,Cox7a2,Cox7a2l,Cyp51,Dhrs13,Dhrs7b,Fastkd2,Frrs1,Glrx5,Glud1,Hmox1,Hsdl1,Idh3a,Idh3g,Maob,Mecr,Mthfd1l,Mybbp1a,Ogdh,Oxa1l,Paox,Pdhb,Pecr,Pex7,Phka1,Ptges2,Ptgis,Rdh10,Rdh11,Rdh13,Rrm2b,Sccpdh,Sco2,Suclg1,Tbrg4,Txndc2,Tyw1,Uqcrc1,Uqcrc2,Vcam1
GO.0072594	establishment of protein localization to organelle	17	0.00145	ENSMUSP00000004375,ENSMUSP00000020182,ENSMUSP00000020251,ENSMUSP00000021486,ENSMUSP00000022217,ENSMUSP00000023062,ENSMUSP00000023071,ENSMUSP00000027174,ENSMUSP00000029256,ENSMUSP00000032555,ENSMUSP00000033824,ENSMUSP00000039418,ENSMUSP00000041380,ENSMUSP00000067395,ENSMUSP00000073261,ENSMUSP00000117616,ENSMUSP00000136493	Chchd4,Gcc1,Gnptab,Lamp1,Mtx1,Nop58,Pex7,Phb2,Samm50,Sec62,Timm9,Tomm20,Tomm22,Tomm40,Tpr,Vhl,Zfyve16
GO.1902578	single-organism localization	93	0.00149	ENSMUSP00000000985,ENSMUSP00000002855,ENSMUSP00000004375,ENSMUSP00000006035,ENSMUSP00000006817,ENSMUSP00000007340,ENSMUSP00000016463,ENSMUSP00000018295,ENSMUSP00000018651,ENSMUSP00000019143,ENSMUSP00000020182,ENSMUSP00000020251,ENSMUSP00000020756,ENSMUSP00000021249,ENSMUSP00000021372,ENSMUSP00000021486,ENSMUSP00000021940,ENSMUSP00000022217,ENSMUSP00000022419,ENSMUSP00000022638,ENSMUSP00000022639,…	Abcb11,Abcc1,Abcc5,Abcg2,Ap3m2,Arl6ip1,Atp12a,Atp13a3,Atp1b3,Atp5c1,Atp5s,Aup1,Bloc1s4,Cd63,Cenpa,Cenpe,Chchd4,Clcn7,Cln8,Cox7a2,Cox7a2l,Dst,Dync1i1,Eif2ak3,Enpp1,Ergic1,Ergic2,Ergic3,Gcc1,Gnptab,Itpr1,Kdelr1,Kif22,Kif2c,Lamp1,Lman2,Lrp4,Ly6e,Mfge8,Mtch2,Mtx1,Nefl,Nefm,Noc2l,Nop58,Nup107,Nup133,Oxa1l,Pex7,Phb2,Pick1,Pigw,Pnpt1,Ppif,Ptges2,Racgap1,Rhot2,Rrs1,Samm50,Sco2,Scrn2,Sec62,Slc1a5,Slc20a1,…
GO.0007059	chromosome segregation	17	0.00173	ENSMUSP00000004375,ENSMUSP00000016463,ENSMUSP00000021311,ENSMUSP00000025562,ENSMUSP00000027202,ENSMUSP00000030501,ENSMUSP00000030726,ENSMUSP00000032915,ENSMUSP00000057938,ENSMUSP00000064261,ENSMUSP00000064839,ENSMUSP00000068896,ENSMUSP00000071955,ENSMUSP00000105094,ENSMUSP00000112412,ENSMUSP00000117847,ENSMUSP00000120365	Cdca2,Cenpe,Ebna1bp2,Incenp,Kif18b,Kif22,Kif2c,Klhl22,Phb2,Rcc1,Rrs1,Sgol2,Slc25a5,Tmem48,Top1,Top2a,Ttk
GO.0006605	protein targeting	19	0.00189	ENSMUSP00000004375,ENSMUSP00000018295,ENSMUSP00000020182,ENSMUSP00000020251,ENSMUSP00000021486,ENSMUSP00000022217,ENSMUSP00000023062,ENSMUSP00000023071,ENSMUSP00000026649,ENSMUSP00000027174,ENSMUSP00000029256,ENSMUSP00000032555,ENSMUSP00000032888,ENSMUSP00000039418,ENSMUSP00000041380,ENSMUSP00000067395,ENSMUSP00000073261,ENSMUSP00000117616,ENSMUSP00000136493	Arl6ip1,Chchd4,Gcc1,Gnptab,Mtx1,Nop58,Pex7,Phb2,Pick1,Samm50,Sec62,Syngr2,Timm9,Tomm20,Tomm22,Tomm40,Tpr,Vhl,Zfyve16
GO.0070585	protein localization to mitochondrion	8	0.0022	ENSMUSP00000021486,ENSMUSP00000023062,ENSMUSP00000023071,ENSMUSP00000032555,ENSMUSP00000041380,ENSMUSP00000073261,ENSMUSP00000121851,ENSMUSP00000136493	Chchd4,Mtch2,Mtx1,Samm50,Timm9,Tomm20,Tomm22,Tomm40
GO.0051028	mRNA transport	11	0.00261	ENSMUSP00000003310,ENSMUSP00000027736,ENSMUSP00000044604,ENSMUSP00000048084,ENSMUSP00000062766,ENSMUSP00000063590,ENSMUSP00000068530,ENSMUSP00000107927,ENSMUSP00000117616,ENSMUSP00000120365,ENSMUSP00000131457	Aaas,Lrpprc,Nup107,Nup133,Nup50,Nup98,Nupl2,Ranbp2,Tmem48,Tpr,Zc3h11a
GO.0070125	mitochondrial translational elongation	3	0.00269	ENSMUSP00000027464,ENSMUSP00000042134,ENSMUSP00000076503	Gfm1,Mrpl44,Tsfm
GO.0045184	establishment of protein localization	48	0.00273	ENSMUSP00000000985,ENSMUSP00000002855,ENSMUSP00000003310,ENSMUSP00000004375,ENSMUSP00000018295,ENSMUSP00000020008,ENSMUSP00000020182,ENSMUSP00000020251,ENSMUSP00000021486,ENSMUSP00000021940,ENSMUSP00000022217,ENSMUSP00000022590,ENSMUSP00000023071,ENSMUSP00000023486,ENSMUSP00000026407,ENSMUSP00000026649,ENSMUSP00000027068,ENSMUSP00000027174,ENSMUSP00000028200,ENSMUSP00000030698,ENSMUSP00000032477,…	Aaas,Aftph,Ap3m2,Arl6ip1,Aup1,Cd63,Cenpe,Chchd4,Dnajc15,Dopey2,Gcc1,Gnptab,Gopc,Kdelr1,Kif20a,Lamp1,Lman2,Mtx1,Necap1,Nop58,Nup107,Nup133,Nup50,Nup98,Nupl2,Oxa1l,Pex7,Phb2,Pick1,Plekhm1,Ranbp2,Samm50,Stx12,Stxbp2,Syngr2,Tfrc,Timm17a,Timm50,Timm9,Tmem48,Tomm20,Tomm40,Tor1a,Tpr,Tram1,Use1,Vhl,Zfyve16
GO.0050658	RNA transport	12	0.00305	ENSMUSP00000003310,ENSMUSP00000020756,ENSMUSP00000027736,ENSMUSP00000044604,ENSMUSP00000048084,ENSMUSP00000062766,ENSMUSP00000063590,ENSMUSP00000068530,ENSMUSP00000107927,ENSMUSP00000117616,ENSMUSP00000120365,ENSMUSP00000131457	Aaas,Lrpprc,Nup107,Nup133,Nup50,Nup98,Nupl2,Pnpt1,Ranbp2,Tmem48,Tpr,Zc3h11a
GO.0015031	protein transport	45	0.00327	ENSMUSP00000002855,ENSMUSP00000003310,ENSMUSP00000004375,ENSMUSP00000018295,ENSMUSP00000020008,ENSMUSP00000020182,ENSMUSP00000020251,ENSMUSP00000021486,ENSMUSP00000021940,ENSMUSP00000022217,ENSMUSP00000022590,ENSMUSP00000023071,ENSMUSP00000023486,ENSMUSP00000026407,ENSMUSP00000026649,ENSMUSP00000027068,ENSMUSP00000027174,ENSMUSP00000028200,ENSMUSP00000030698,ENSMUSP00000032477,ENSMUSP00000032555,…	Aaas,Aftph,Ap3m2,Arl6ip1,Aup1,Cd63,Chchd4,Dnajc15,Dopey2,Gcc1,Gnptab,Gopc,Kdelr1,Kif20a,Lman2,Mtx1,Necap1,Nop58,Nup107,Nup133,Nup50,Nup98,Nupl2,Pex7,Phb2,Pick1,Plekhm1,Ranbp2,Samm50,Stx12,Stxbp2,Syngr2,Tfrc,Timm17a,Timm50,Timm9,Tmem48,Tomm20,Tomm40,Tor1a,Tpr,Tram1,Use1,Vhl,Zfyve16
GO.0006626	protein targeting to mitochondrion	7	0.00365	ENSMUSP00000021486,ENSMUSP00000023062,ENSMUSP00000023071,ENSMUSP00000032555,ENSMUSP00000041380,ENSMUSP00000073261,ENSMUSP00000136493	Chchd4,Mtx1,Samm50,Timm9,Tomm20,Tomm22,Tomm40
GO.0034613	cellular protein localization	43	0.00382	ENSMUSP00000000985,ENSMUSP00000002855,ENSMUSP00000004375,ENSMUSP00000018295,ENSMUSP00000020182,ENSMUSP00000020251,ENSMUSP00000020501,ENSMUSP00000020705,ENSMUSP00000021486,ENSMUSP00000022217,ENSMUSP00000023062,ENSMUSP00000023071,ENSMUSP00000026407,ENSMUSP00000026649,ENSMUSP00000027174,ENSMUSP00000028200,ENSMUSP00000028689,ENSMUSP00000029256,ENSMUSP00000030698,ENSMUSP00000032555,ENSMUSP00000032888,…	Amot,Ap3m2,Arl6ip1,Atp1b3,Aup1,Cd63,Cenpa,Cep250,Chchd4,Ctdnep1,Gcc1,Gnptab,Kdelr1,Lamp1,Lrp4,Mid1,Mtch2,Mtx1,Nop58,Oxa1l,Pes1,Pex7,Phb2,Pick1,Pigw,Samm50,Sec62,Stx12,Sumo3,Syngr2,Terf2ip,Timm17a,Timm9,Tmem48,Tomm20,Tomm22,Tomm40,Tor1a,Tor1aip2,Tpr,Ttc21b,Vhl,Zfyve16
GO.0071705	nitrogen compound transport	24	0.00401	ENSMUSP00000003310,ENSMUSP00000006817,ENSMUSP00000018295,ENSMUSP00000019143,ENSMUSP00000020756,ENSMUSP00000023099,ENSMUSP00000027554,ENSMUSP00000027736,ENSMUSP00000029477,ENSMUSP00000032185,ENSMUSP00000034378,ENSMUSP00000044604,ENSMUSP00000048084,ENSMUSP00000056703,ENSMUSP00000062766,ENSMUSP00000063590,ENSMUSP00000064536,ENSMUSP00000068530,ENSMUSP00000085799,ENSMUSP00000104136,ENSMUSP00000107927,…	Aaas,Cln8,Gja1,Lrpprc,Ly6e,Nup107,Nup133,Nup50,Nup98,Nupl2,Pick1,Pnpt1,Ranbp2,Slc1a5,Slc25a24,Slc35b4,Slc38a1,Slc38a2,Slc5a6,Slc6a6,Slc7a6,Tmem48,Tpr,Zc3h11a
GO.1902580	single-organism cellular localization	33	0.00409	ENSMUSP00000000985,ENSMUSP00000004375,ENSMUSP00000018295,ENSMUSP00000020182,ENSMUSP00000020251,ENSMUSP00000021486,ENSMUSP00000022217,ENSMUSP00000023062,ENSMUSP00000023071,ENSMUSP00000027174,ENSMUSP00000028200,ENSMUSP00000028689,ENSMUSP00000029256,ENSMUSP00000032555,ENSMUSP00000032888,ENSMUSP00000032915,ENSMUSP00000034983,ENSMUSP00000039418,ENSMUSP00000041380,ENSMUSP00000044639,ENSMUSP00000057938,…	Ap3m2,Arl6ip1,Atp1b3,Bloc1s4,Cenpa,Cenpe,Chchd4,Dync1i1,Gcc1,Gnptab,Kif22,Kif2c,Lrp4,Mtx1,Nop58,Oxa1l,Pex7,Phb2,Pick1,Pigw,Rhot2,Rrs1,Samm50,Sec62,Timm9,Tmem48,Tomm20,Tomm22,Tomm40,Tor1a,Tpr,Vhl,Zfyve16
GO.0051983	regulation of chromosome segregation	8	0.00502	ENSMUSP00000013807,ENSMUSP00000023756,ENSMUSP00000027202,ENSMUSP00000057938,ENSMUSP00000064261,ENSMUSP00000078641,ENSMUSP00000112412,ENSMUSP00000117616	Cenpe,Kif2c,Klhl22,Nsmce2,Pten,Racgap1,Sgol2,Tpr
GO.0044763	single-organism cellular process	256	0.0053	ENSMUSP00000000058,ENSMUSP00000000394,ENSMUSP00000001520,ENSMUSP00000002855,ENSMUSP00000003310,ENSMUSP00000003645,ENSMUSP00000004172,ENSMUSP00000004203,ENSMUSP00000004375,ENSMUSP00000004681,ENSMUSP00000006557,ENSMUSP00000006817,ENSMUSP00000007340,ENSMUSP00000008579,ENSMUSP00000008995,ENSMUSP00000013807,ENSMUSP00000016463,ENSMUSP00000018113,ENSMUSP00000018295,ENSMUSP00000018651,ENSMUSP00000018653,…	AI464131,Abcb11,Abcc1,Abcc5,Abcg2,Abhd6,Abt1,Acadl,Adpgk,Afg3l1,Agk,Agpat1,Agpat5,Ahcyl2,Alg1,Alg2,Alg5,Amot,Ap3m2,Aph1a,Arid5b,Arl6ip1,Atad1,Atp12a,Atp1b3,Atp5c1,Atp5s,Aup1,Bclaf1,Bloc1s4,Bst2,C1galt1,C1galt1c1,C1qbp,Cav2,Cbx8,Cd63,Cdca2,Cenpa,Cenpe,Cenpv,Cep250,Chchd4,Chchd6,Chst12,Cib1,Clcn7,Cln8,Clp1,Clptm1l,Cox7a2,Cox7a2l,Crat,Ctdnep1,Ctnna3,D2Wsu81e,Dap3,Ddx21,Dhx9,Dnajc15,Dolk,Dync1i1,Ebna…
GO.0006403	RNA localization	12	0.00567	ENSMUSP00000003310,ENSMUSP00000020756,ENSMUSP00000027736,ENSMUSP00000044604,ENSMUSP00000048084,ENSMUSP00000062766,ENSMUSP00000063590,ENSMUSP00000068530,ENSMUSP00000107927,ENSMUSP00000117616,ENSMUSP00000120365,ENSMUSP00000131457	Aaas,Lrpprc,Nup107,Nup133,Nup50,Nup98,Nupl2,Pnpt1,Ranbp2,Tmem48,Tpr,Zc3h11a
GO.0001649	osteoblast differentiation	12	0.00645	ENSMUSP00000006614,ENSMUSP00000008995,ENSMUSP00000021574,ENSMUSP00000037613,ENSMUSP00000038135,ENSMUSP00000042691,ENSMUSP00000044827,ENSMUSP00000064536,ENSMUSP00000074724,ENSMUSP00000110374,ENSMUSP00000113431,ENSMUSP00000119603	Ddx21,Dhx9,Epha2,Fbl,Gja1,Gtpbp4,Hdac4,Hspe1,Mybbp1a,Phb,Rbmx,Rsl1d1
GO.0045333	cellular respiration	11	0.00645	ENSMUSP00000000394,ENSMUSP00000000985,ENSMUSP00000022268,ENSMUSP00000026743,ENSMUSP00000027103,ENSMUSP00000044827,ENSMUSP00000056502,ENSMUSP00000065113,ENSMUSP00000091041,ENSMUSP00000127526,ENSMUSP00000131943	Fastkd2,Idh3a,Idh3g,Mybbp1a,Ogdh,Oxa1l,Pdhb,Sco2,Suclg1,Tbrg4,Uqcrc1
GO.0071702	organic substance transport	60	0.00645	ENSMUSP00000002855,ENSMUSP00000003310,ENSMUSP00000004375,ENSMUSP00000006817,ENSMUSP00000018295,ENSMUSP00000019143,ENSMUSP00000020008,ENSMUSP00000020182,ENSMUSP00000020251,ENSMUSP00000020756,ENSMUSP00000021486,ENSMUSP00000021940,ENSMUSP00000022217,ENSMUSP00000022590,ENSMUSP00000023071,ENSMUSP00000023099,ENSMUSP00000023486,ENSMUSP00000026407,ENSMUSP00000026649,ENSMUSP00000027068,ENSMUSP00000027174,…	Aaas,Abcb11,Abcc5,Aftph,Ap3m2,Arl6ip1,Aup1,Cd63,Chchd4,Cln8,Dnajc15,Dopey2,Gcc1,Gja1,Gnptab,Gopc,Kdelr1,Kif20a,Lman2,Lrpprc,Ly6e,Mtx1,Necap1,Nop58,Nup107,Nup133,Nup50,Nup98,Nupl2,Pex7,Phb2,Pick1,Plekhm1,Pnpt1,Ranbp2,Samm50,Slc1a5,Slc25a24,Slc35b4,Slc38a1,Slc38a2,Slc5a6,Slc7a6,Stx12,Stxbp2,Syngr2,Tfrc,Timm17a,Timm50,Timm9,Tmem48,Tomm20,Tomm40,Tor1a,Tpr,Tram1,Use1,Vhl,Zc3h11a,Zfyve16
GO.0034622	cellular macromolecular complex assembly	27	0.00652	ENSMUSP00000000985,ENSMUSP00000018653,ENSMUSP00000022639,ENSMUSP00000022855,ENSMUSP00000023813,ENSMUSP00000028475,ENSMUSP00000029838,ENSMUSP00000034159,ENSMUSP00000034392,ENSMUSP00000035456,ENSMUSP00000035644,ENSMUSP00000039133,ENSMUSP00000040905,ENSMUSP00000045812,ENSMUSP00000045888,ENSMUSP00000063590,ENSMUSP00000068530,ENSMUSP00000077612,ENSMUSP00000085734,ENSMUSP00000110374,ENSMUSP00000120365,…	AW146020,Abt1,Brix1,C1qbp,Cenpa,Cenpv,Clp1,Cox7a2l,Nefl,Nip7,Nup107,Nup98,Oxa1l,Pde4dip,Polr1e,Pwp2,Rbmx,Rc3h1,Rpf1,Rpf2,Sco2,Shq1,Srpk2,Tarbp2,Tmem48,Txnl4b,Ythdc1
GO.0010501	RNA secondary structure unwinding	7	0.00667	ENSMUSP00000001724,ENSMUSP00000018143,ENSMUSP00000042691,ENSMUSP00000048802,ENSMUSP00000058950,ENSMUSP00000065198,ENSMUSP00000105628	Ddx10,Ddx18,Ddx21,Ddx24,Ddx27,Ddx28,Ddx52
GO.0006644	phospholipid metabolic process	17	0.00749	ENSMUSP00000004681,ENSMUSP00000013807,ENSMUSP00000021424,ENSMUSP00000021920,ENSMUSP00000026313,ENSMUSP00000027554,ENSMUSP00000028554,ENSMUSP00000030709,ENSMUSP00000045441,ENSMUSP00000048573,ENSMUSP00000064547,ENSMUSP00000068690,ENSMUSP00000071933,ENSMUSP00000077036,ENSMUSP00000097792,ENSMUSP00000106480,ENSMUSP00000117025	Abhd6,Agpat1,Agpat5,Chka,Cln8,Dolk,Lclat1,Lpcat4,Lpgat1,Mboat1,Pigw,Pnpla6,Pten,Ptpmt1,Smpdl3b,Sptlc1,Sptlc2
GO.0033045	regulation of sister chromatid segregation	6	0.00803	ENSMUSP00000013807,ENSMUSP00000027202,ENSMUSP00000057938,ENSMUSP00000078641,ENSMUSP00000112412,ENSMUSP00000117616	Cenpe,Klhl22,Nsmce2,Pten,Sgol2,Tpr
GO.0000966	RNA 5 -end processing	3	0.00834	ENSMUSP00000020756,ENSMUSP00000045888,ENSMUSP00000058954	Abt1,Pnpt1,Trmt10c
GO.0000154	rRNA modification	5	0.00863	ENSMUSP00000021048,ENSMUSP00000027174,ENSMUSP00000033776,ENSMUSP00000037613,ENSMUSP00000099487	Dkc1,Fbl,Ftsj3,Nop56,Nop58
GO.0000460	maturation of 5.8S rRNA	5	0.00863	ENSMUSP00000020705,ENSMUSP00000023217,ENSMUSP00000027173,ENSMUSP00000029838,ENSMUSP00000045888	Abt1,Bop1,Pes1,Rpf1,Wdr12
GO.0007007	inner mitochondrial membrane organization	4	0.00969	ENSMUSP00000001520,ENSMUSP00000021486,ENSMUSP00000032172,ENSMUSP00000036993	Afg3l1,Chchd6,Opa1,Timm9
GO.0044802	single-organism membrane organization	27	0.0104	ENSMUSP00000000058,ENSMUSP00000000985,ENSMUSP00000001520,ENSMUSP00000013807,ENSMUSP00000018295,ENSMUSP00000020023,ENSMUSP00000021486,ENSMUSP00000022419,ENSMUSP00000023062,ENSMUSP00000023071,ENSMUSP00000027554,ENSMUSP00000028200,ENSMUSP00000028689,ENSMUSP00000029256,ENSMUSP00000030169,ENSMUSP00000030698,ENSMUSP00000031423,ENSMUSP00000032172,ENSMUSP00000032888,ENSMUSP00000034983,ENSMUSP00000036993,…	Afg3l1,Arl6ip1,Atp1b3,Atp2a2,Cav2,Chchd6,Cln8,Ctdnep1,Lrp4,Mtch2,Opa1,Oxa1l,Pick1,Pigw,Ppif,Pten,Reep3,Rhot2,Samm50,Sec62,Stoml2,Stx12,Timm50,Timm9,Tomm22,Tor1a,Tor1aip2
GO.0000959	mitochondrial RNA metabolic process	5	0.0111	ENSMUSP00000020580,ENSMUSP00000020756,ENSMUSP00000044417,ENSMUSP00000055277,ENSMUSP00000058954	Mrpl12,Pnpt1,Polrmt,Trmt10c,Yars2
GO.1990542	mitochondrial transmembrane transport	5	0.0111	ENSMUSP00000021486,ENSMUSP00000023062,ENSMUSP00000023071,ENSMUSP00000030169,ENSMUSP00000041380	Chchd4,Samm50,Stoml2,Timm9,Tomm22
GO.0072350	tricarboxylic acid metabolic process	6	0.0112	ENSMUSP00000022268,ENSMUSP00000022322,ENSMUSP00000056502,ENSMUSP00000065113,ENSMUSP00000091041,ENSMUSP00000127526	Glud1,Idh3a,Idh3g,Ogdh,Pdhb,Suclg1
GO.0000278	mitotic cell cycle	28	0.0118	ENSMUSP00000013807,ENSMUSP00000018653,ENSMUSP00000020023,ENSMUSP00000021311,ENSMUSP00000023756,ENSMUSP00000025562,ENSMUSP00000028119,ENSMUSP00000030726,ENSMUSP00000032915,ENSMUSP00000034159,ENSMUSP00000034815,ENSMUSP00000057938,ENSMUSP00000064261,ENSMUSP00000064839,ENSMUSP00000068896,ENSMUSP00000070313,ENSMUSP00000070901,ENSMUSP00000071955,ENSMUSP00000078641,ENSMUSP00000084599,ENSMUSP00000087457,…	Cdca2,Cdkn2c,Cenpa,Cenpe,Cenpv,Cep250,Cib1,Incenp,Itgb1,Katna1,Kif18b,Kif20a,Kif20b,Kif22,Kif23,Kif2c,Klhl22,Mastl,Nsmce2,Pten,Racgap1,Rcc1,Reep3,Rrs1,Top2a,Tpr,Ttk,Txnl4b
GO.0044765	single-organism transport	83	0.0118	ENSMUSP00000004375,ENSMUSP00000006035,ENSMUSP00000006817,ENSMUSP00000007340,ENSMUSP00000016463,ENSMUSP00000018295,ENSMUSP00000018651,ENSMUSP00000019143,ENSMUSP00000020182,ENSMUSP00000020251,ENSMUSP00000020756,ENSMUSP00000021249,ENSMUSP00000021372,ENSMUSP00000021486,ENSMUSP00000021940,ENSMUSP00000022217,ENSMUSP00000022419,ENSMUSP00000022638,ENSMUSP00000022639,ENSMUSP00000023071,ENSMUSP00000023099,…	Abcb11,Abcc1,Abcc5,Abcg2,Ap3m2,Arl6ip1,Atp12a,Atp13a3,Atp1b3,Atp5c1,Atp5s,Aup1,Bloc1s4,Cd63,Chchd4,Clcn7,Cln8,Cox7a2,Cox7a2l,Dst,Dync1i1,Eif2ak3,Enpp1,Ergic1,Ergic2,Ergic3,Gcc1,Gnptab,Itpr1,Lamp1,Lman2,Ly6e,Mfge8,Mtch2,Mtx1,Nefl,Nefm,Noc2l,Nop58,Nup107,Nup133,Pex7,Phb2,Pick1,Pnpt1,Ppif,Ptges2,Racgap1,Rhot2,Samm50,Sco2,Scrn2,Sec62,Slc1a5,Slc20a1,Slc25a24,Slc25a3,Slc25a4,Slc25a5,Slc35b4,Slc38a1,Slc…
GO.0051128	regulation of cellular component organization	74	0.0118	ENSMUSP00000000058,ENSMUSP00000003645,ENSMUSP00000004203,ENSMUSP00000004375,ENSMUSP00000006614,ENSMUSP00000008995,ENSMUSP00000013807,ENSMUSP00000016463,ENSMUSP00000018295,ENSMUSP00000018651,ENSMUSP00000018653,ENSMUSP00000019975,ENSMUSP00000020463,ENSMUSP00000021824,ENSMUSP00000021940,ENSMUSP00000022419,ENSMUSP00000022590,ENSMUSP00000022638,ENSMUSP00000022639,ENSMUSP00000023756,ENSMUSP00000024698,…	Atad1,Bclaf1,Bst2,C1qbp,Cav2,Cd63,Cdkn2c,Cenpe,Cenpv,Cep250,Cib1,Dkc1,Dnajc15,Ei24,Enpp1,Epb4.1l2,Epha2,Ercc1,Fmnl2,Gja1,Hc,Hdac4,Igfbp2,Itga7,Itgb1,Kif20b,Klhl22,Larp4,Lman2,Lrp4,Lrpprc,Mfge8,Mid1,Mob2,Ncln,Nefl,Nefm,Nme6,Noc2l,Nol8,Nsmce2,Opa1,Parl,Pex14,Phb,Phb2,Pick1,Podxl,Ppan,Ppif,Pten,Ptprj,Racgap1,Rcc1,Rreb1,Senp6,Serpine1,Sgol2,Slc25a5,Sqstm1,Stk25,Stoml2,Terf2ip,Thbs2,Tnfrsf12a,Tor1a,Tp…
GO.0001503	ossification	17	0.0127	ENSMUSP00000006614,ENSMUSP00000008995,ENSMUSP00000020182,ENSMUSP00000021574,ENSMUSP00000024906,ENSMUSP00000028623,ENSMUSP00000034093,ENSMUSP00000035065,ENSMUSP00000037613,ENSMUSP00000038135,ENSMUSP00000042691,ENSMUSP00000044827,ENSMUSP00000064536,ENSMUSP00000074724,ENSMUSP00000110374,ENSMUSP00000113431,ENSMUSP00000119603	Ddx21,Dhx9,Eif2ak3,Epha2,Ext2,Fbl,Gja1,Gtpbp4,Hdac4,Hspe1,Mybbp1a,Pex7,Phb,Ptgs2,Rbmx,Rsl1d1,Twsg1
GO.0000245	spliceosomal complex assembly	6	0.013	ENSMUSP00000021379,ENSMUSP00000034159,ENSMUSP00000035644,ENSMUSP00000039133,ENSMUSP00000085734,ENSMUSP00000110374	AW146020,Rbmx,Sip1,Srpk2,Txnl4b,Ythdc1
GO.0008654	phospholipid biosynthetic process	12	0.013	ENSMUSP00000021424,ENSMUSP00000021920,ENSMUSP00000028554,ENSMUSP00000045441,ENSMUSP00000048573,ENSMUSP00000064547,ENSMUSP00000068690,ENSMUSP00000071933,ENSMUSP00000077036,ENSMUSP00000097792,ENSMUSP00000106480,ENSMUSP00000117025	Agpat1,Agpat5,Chka,Dolk,Lclat1,Lpcat4,Lpgat1,Mboat1,Pigw,Ptpmt1,Sptlc1,Sptlc2
GO.0034645	cellular macromolecule biosynthetic process	96	0.0133	ENSMUSP00000004375,ENSMUSP00000008995,ENSMUSP00000018577,ENSMUSP00000019854,ENSMUSP00000020012,ENSMUSP00000020106,ENSMUSP00000020251,ENSMUSP00000020580,ENSMUSP00000021381,ENSMUSP00000021824,ENSMUSP00000021991,ENSMUSP00000022245,ENSMUSP00000022344,ENSMUSP00000022901,ENSMUSP00000024657,ENSMUSP00000025305,ENSMUSP00000026663,ENSMUSP00000026865,ENSMUSP00000026997,ENSMUSP00000027464,ENSMUSP00000028623,…	AW146020,Abt1,Alg1,Alg2,Alg5,Arid5b,Ascc1,Baz1a,Bbx,Bclaf1,C1galt1,C1galt1c1,C1qbp,Cbx8,Chst12,Cirh1a,Ddx21,Dkc1,Dnttip2,Ecd,Eef2k,Eif2ak3,Eif4g1,Esf1,Ext2,Galnt7,Gfm1,Gins1,Gnptab,Hdac4,Hmg20a,Lrpprc,Man2a2,Mll2,Mrpl1,Mrpl15,Mrpl19,Mrpl24,Mrpl3,Mrpl35,Mrpl37,Mrpl39,Mrpl44,Mrpl47,Mrps18b,Mrps30,Mrps5,Mrps9,Mterfd1,Mybbp1a,Ncoa3,Nfyc,Nkrf,Noa1,Noc2l,Nol11,Nol8,Nr2c1,Nrf1,Nup98,Orc1,Phb2,Phf10,Phf1…
GO.0010970	microtubule-based transport	10	0.0141	ENSMUSP00000022638,ENSMUSP00000022639,ENSMUSP00000042391,ENSMUSP00000044639,ENSMUSP00000071840,ENSMUSP00000095392,ENSMUSP00000099506,ENSMUSP00000099779,ENSMUSP00000111221,ENSMUSP00000128446	Ap3m2,Bloc1s4,Dst,Dync1i1,Nefl,Nefm,Pex14,Rhot2,Traf3ip1,Ttc21b
GO.0007067	mitotic nuclear division	20	0.0151	ENSMUSP00000013807,ENSMUSP00000018653,ENSMUSP00000020023,ENSMUSP00000021311,ENSMUSP00000023756,ENSMUSP00000025562,ENSMUSP00000028119,ENSMUSP00000030726,ENSMUSP00000032915,ENSMUSP00000034159,ENSMUSP00000034815,ENSMUSP00000057938,ENSMUSP00000064261,ENSMUSP00000071955,ENSMUSP00000078641,ENSMUSP00000084599,ENSMUSP00000112412,ENSMUSP00000117616,ENSMUSP00000117847,ENSMUSP00000132514	Cdca2,Cenpe,Cenpv,Incenp,Katna1,Kif18b,Kif20b,Kif22,Kif23,Kif2c,Klhl22,Mastl,Nsmce2,Pten,Racgap1,Rcc1,Reep3,Rrs1,Tpr,Txnl4b
GO.0065002	intracellular protein transmembrane transport	6	0.0151	ENSMUSP00000019937,ENSMUSP00000020182,ENSMUSP00000021486,ENSMUSP00000023062,ENSMUSP00000023071,ENSMUSP00000041380	Chchd4,Pex7,Samm50,Sec63,Timm9,Tomm22
GO.0000027	ribosomal large subunit assembly	3	0.0172	ENSMUSP00000022855,ENSMUSP00000029838,ENSMUSP00000035456	Brix1,Rpf1,Rpf2
GO.0000466	maturation of 5.8S rRNA from tricistronic rRNA transcript (SSU-rRNA, 5.8S rRNA, LSU-rRNA)	4	0.0188	ENSMUSP00000020705,ENSMUSP00000023217,ENSMUSP00000027173,ENSMUSP00000045888	Abt1,Bop1,Pes1,Wdr12
GO.0008610	lipid biosynthetic process	22	0.0192	ENSMUSP00000006557,ENSMUSP00000018113,ENSMUSP00000020182,ENSMUSP00000021424,ENSMUSP00000021920,ENSMUSP00000023762,ENSMUSP00000027053,ENSMUSP00000027381,ENSMUSP00000028162,ENSMUSP00000028554,ENSMUSP00000030742,ENSMUSP00000031977,ENSMUSP00000035065,ENSMUSP00000045441,ENSMUSP00000048573,ENSMUSP00000064547,ENSMUSP00000068690,ENSMUSP00000071933,ENSMUSP00000077036,ENSMUSP00000097792,ENSMUSP00000106480,…	Agk,Agpat1,Agpat5,Chka,Dolk,Elovl1,Lass5,Lclat1,Lpcat4,Lpgat1,Mboat1,Mecr,Pecr,Pex7,Pigw,Ptges2,Ptgis,Ptgs2,Ptpmt1,Rdh10,Sptlc1,Sptlc2
GO.0006414	translational elongation	5	0.0204	ENSMUSP00000027464,ENSMUSP00000031069,ENSMUSP00000042134,ENSMUSP00000046595,ENSMUSP00000076503	Eef2k,Gfm1,Mrpl44,Sepsecs,Tsfm
GO.0022607	cellular component assembly	58	0.0226	ENSMUSP00000000058,ENSMUSP00000000985,ENSMUSP00000005548,ENSMUSP00000013304,ENSMUSP00000013807,ENSMUSP00000018295,ENSMUSP00000018653,ENSMUSP00000020008,ENSMUSP00000020756,ENSMUSP00000022638,ENSMUSP00000022639,ENSMUSP00000022855,ENSMUSP00000023756,ENSMUSP00000023813,ENSMUSP00000027498,ENSMUSP00000028200,ENSMUSP00000028475,ENSMUSP00000028689,ENSMUSP00000029838,ENSMUSP00000030169,ENSMUSP00000030726,…	AW146020,Abt1,Atl2,Atp6v0d1,Brix1,C1qbp,Cav2,Cenpa,Cenpv,Cep250,Clp1,Cox7a2l,Eif2ak3,Gja1,Gls,Glul,Gopc,Hmox1,Itgb1,Kif23,Lrp4,Nbr1,Nefl,Nefm,Nip7,Noc2l,Nup107,Nup98,Oxa1l,Pde4dip,Pex14,Pick1,Plec,Pnpt1,Polr1e,Pten,Pwp2,Racgap1,Rbmx,Rc3h1,Rcc1,Rpf1,Rpf2,Sco2,Shq1,Sqstm1,Srpk2,Stk25,Stoml2,Tarbp2,Tmem48,Tor1a,Tpm1,Traf3ip1,Txnl4b,Vhl,Xirp1,Ythdc1
GO.0016925	protein sumoylation	5	0.0249	ENSMUSP00000003310,ENSMUSP00000020501,ENSMUSP00000040367,ENSMUSP00000047220,ENSMUSP00000078641	Nsmce2,Ranbp2,Senp6,Sumo3,Trpm4
GO.0044255	cellular lipid metabolic process	31	0.0259	ENSMUSP00000004681,ENSMUSP00000006557,ENSMUSP00000013807,ENSMUSP00000018113,ENSMUSP00000020182,ENSMUSP00000021424,ENSMUSP00000021920,ENSMUSP00000023762,ENSMUSP00000026313,ENSMUSP00000027053,ENSMUSP00000027153,ENSMUSP00000027381,ENSMUSP00000027554,ENSMUSP00000028162,ENSMUSP00000028207,ENSMUSP00000028554,ENSMUSP00000030709,ENSMUSP00000030742,ENSMUSP00000031977,ENSMUSP00000035065,ENSMUSP00000045441,…	Abhd6,Acadl,Agk,Agpat1,Agpat5,Chka,Cln8,Crat,Dolk,Elovl1,Lass5,Lclat1,Lpcat4,Lpgat1,Mboat1,Mecr,Pecr,Pex7,Pigw,Pnpla6,Pten,Ptges2,Ptgis,Ptgs2,Ptpmt1,Rdh10,Rdh11,Sgpl1,Smpdl3b,Sptlc1,Sptlc2
GO.0044267	cellular protein metabolic process	95	0.0263	ENSMUSP00000000394,ENSMUSP00000001520,ENSMUSP00000008995,ENSMUSP00000018295,ENSMUSP00000019854,ENSMUSP00000020012,ENSMUSP00000020251,ENSMUSP00000020501,ENSMUSP00000022245,ENSMUSP00000022909,ENSMUSP00000025270,ENSMUSP00000025305,ENSMUSP00000025354,ENSMUSP00000026663,ENSMUSP00000026865,ENSMUSP00000026997,ENSMUSP00000027103,ENSMUSP00000027464,ENSMUSP00000027498,ENSMUSP00000027554,ENSMUSP00000028117,…	Afg3l1,Alg1,Alg2,Alg5,Aph1a,C1galt1,C1galt1c1,Cbx8,Chchd4,Cln8,Ctdnep1,Dcaf13,Dstyk,Eef2k,Eif2ak3,Eif4g1,Ep400,Ext2,Fastkd2,Fbl,Galnt7,Gan,Gfm1,Gnptab,Hdac4,Hscb,Hspe1,Katna1,Klhl22,Klhl7,Man2a2,Mast4,Mastl,Mll2,Mrpl1,Mrpl12,Mrpl15,Mrpl19,Mrpl24,Mrpl3,Mrpl35,Mrpl37,Mrpl39,Mrpl44,Mrpl47,Mrps18b,Mrps30,Mrps5,Mrps9,Naa30,Ncoa3,Noa1,Nsmce2,Pgam5,Pggt1b,Phb,Phf17,Phka1,Pick1,Pigw,Pomt1,Ptcd3,Ptpmt1,Pt…
GO.0007029	endoplasmic reticulum organization	6	0.0269	ENSMUSP00000000058,ENSMUSP00000034093,ENSMUSP00000064758,ENSMUSP00000066891,ENSMUSP00000067353,ENSMUSP00000105680	Atl2,Cav2,Eif2ak3,Lnp,Tor1aip2,Use1
GO.0045104	intermediate filament cytoskeleton organization	6	0.0269	ENSMUSP00000022638,ENSMUSP00000022639,ENSMUSP00000027554,ENSMUSP00000028062,ENSMUSP00000028200,ENSMUSP00000095392	Cln8,Dst,Nefl,Nefm,Tor1a,Vim
GO.0061024	membrane organization	28	0.0289	ENSMUSP00000000058,ENSMUSP00000000985,ENSMUSP00000001520,ENSMUSP00000013807,ENSMUSP00000018295,ENSMUSP00000020023,ENSMUSP00000021486,ENSMUSP00000022419,ENSMUSP00000023062,ENSMUSP00000023071,ENSMUSP00000027554,ENSMUSP00000028200,ENSMUSP00000028689,ENSMUSP00000029256,ENSMUSP00000030169,ENSMUSP00000030698,ENSMUSP00000031423,ENSMUSP00000032172,ENSMUSP00000032825,ENSMUSP00000032888,ENSMUSP00000034983,…	Afg3l1,Arl6ip1,Atp1b3,Atp2a2,Cav2,Chchd6,Cln8,Ctdnep1,Lrp4,Mfge8,Mtch2,Opa1,Oxa1l,Pick1,Pigw,Ppif,Pten,Reep3,Rhot2,Samm50,Sec62,Stoml2,Stx12,Timm50,Timm9,Tomm22,Tor1a,Tor1aip2
GO.0007088	regulation of mitotic nuclear division	10	0.029	ENSMUSP00000000058,ENSMUSP00000004375,ENSMUSP00000013807,ENSMUSP00000030726,ENSMUSP00000035053,ENSMUSP00000057938,ENSMUSP00000078641,ENSMUSP00000084599,ENSMUSP00000112412,ENSMUSP00000117616	Cav2,Cenpe,Kif20b,Klhl22,Nme6,Nsmce2,Phb2,Pten,Rcc1,Tpr
GO.0051302	regulation of cell division	16	0.029	ENSMUSP00000000058,ENSMUSP00000004375,ENSMUSP00000013807,ENSMUSP00000018653,ENSMUSP00000021311,ENSMUSP00000023756,ENSMUSP00000027202,ENSMUSP00000030726,ENSMUSP00000034815,ENSMUSP00000035053,ENSMUSP00000057938,ENSMUSP00000070901,ENSMUSP00000078641,ENSMUSP00000084599,ENSMUSP00000112412,ENSMUSP00000117616	Cav2,Cenpe,Cenpv,Cib1,Kif18b,Kif20b,Kif23,Klhl22,Nme6,Nsmce2,Phb2,Pten,Racgap1,Rcc1,Sgol2,Tpr
GO.1903047	mitotic cell cycle process	26	0.0294	ENSMUSP00000013807,ENSMUSP00000018653,ENSMUSP00000020023,ENSMUSP00000021311,ENSMUSP00000023756,ENSMUSP00000025562,ENSMUSP00000028119,ENSMUSP00000030726,ENSMUSP00000032915,ENSMUSP00000034159,ENSMUSP00000034815,ENSMUSP00000057938,ENSMUSP00000064261,ENSMUSP00000064839,ENSMUSP00000068896,ENSMUSP00000070313,ENSMUSP00000071955,ENSMUSP00000078641,ENSMUSP00000084599,ENSMUSP00000087457,ENSMUSP00000112412,…	Cdca2,Cdkn2c,Cenpa,Cenpe,Cenpv,Incenp,Itgb1,Katna1,Kif18b,Kif20a,Kif20b,Kif22,Kif23,Kif2c,Klhl22,Mastl,Nsmce2,Pten,Racgap1,Rcc1,Reep3,Rrs1,Top2a,Tpr,Ttk,Txnl4b
GO.0051292	nuclear pore complex assembly	3	0.0298	ENSMUSP00000063590,ENSMUSP00000068530,ENSMUSP00000120365	Nup107,Nup98,Tmem48
GO.0090151	establishment of protein localization to mitochondrial membrane	3	0.0298	ENSMUSP00000021486,ENSMUSP00000023062,ENSMUSP00000023071	Samm50,Timm9,Tomm22
GO.0000280	nuclear division	23	0.0321	ENSMUSP00000013807,ENSMUSP00000018653,ENSMUSP00000020023,ENSMUSP00000021311,ENSMUSP00000023756,ENSMUSP00000025562,ENSMUSP00000027202,ENSMUSP00000028119,ENSMUSP00000030726,ENSMUSP00000032915,ENSMUSP00000034159,ENSMUSP00000034815,ENSMUSP00000057938,ENSMUSP00000064261,ENSMUSP00000068896,ENSMUSP00000071955,ENSMUSP00000078641,ENSMUSP00000084599,ENSMUSP00000112412,ENSMUSP00000117616,ENSMUSP00000117847,…	Cdca2,Cenpe,Cenpv,Incenp,Katna1,Kif18b,Kif20b,Kif22,Kif23,Kif2c,Klhl22,Mastl,Nsmce2,Pten,Racgap1,Rcc1,Reep3,Rrs1,Sgol2,Tmem48,Top2a,Tpr,Txnl4b
GO.0006099	tricarboxylic acid cycle	5	0.0343	ENSMUSP00000022268,ENSMUSP00000056502,ENSMUSP00000065113,ENSMUSP00000091041,ENSMUSP00000127526	Idh3a,Idh3g,Ogdh,Pdhb,Suclg1
GO.0055085	transmembrane transport	38	0.0389	ENSMUSP00000006817,ENSMUSP00000007340,ENSMUSP00000016463,ENSMUSP00000018651,ENSMUSP00000019143,ENSMUSP00000019937,ENSMUSP00000020182,ENSMUSP00000021486,ENSMUSP00000021930,ENSMUSP00000023071,ENSMUSP00000023099,ENSMUSP00000028880,ENSMUSP00000029477,ENSMUSP00000029569,ENSMUSP00000030127,ENSMUSP00000030169,ENSMUSP00000031822,ENSMUSP00000032185,ENSMUSP00000032192,ENSMUSP00000032555,ENSMUSP00000034049,…	Abcb11,Abcc1,Abcc5,Abcg2,Atp12a,Atp1b3,Atp5c1,Chchd4,Clcn7,Cox7a2,Cox7a2l,Gja1,Itpr1,Pex7,Samm50,Sec63,Sfxn1,Slc20a1,Slc25a24,Slc25a3,Slc25a4,Slc25a5,Slc35a3,Slc35b4,Slc38a1,Slc38a2,Slc5a6,Slc6a6,Slc7a6,Stoml2,Timm17a,Timm9,Tmem38b,Tomm20,Tomm40,Trpm4,Trpv2,Tusc3
GO.0000002	mitochondrial genome maintenance	5	0.0407	ENSMUSP00000022901,ENSMUSP00000036993,ENSMUSP00000041380,ENSMUSP00000112283,ENSMUSP00000115512	Chchd4,Mrpl15,Mrpl39,Opa1,Rrm2b
GO.0010965	regulation of mitotic sister chromatid separation	5	0.0407	ENSMUSP00000013807,ENSMUSP00000057938,ENSMUSP00000078641,ENSMUSP00000112412,ENSMUSP00000117616	Cenpe,Klhl22,Nsmce2,Pten,Tpr
GO.0006091	generation of precursor metabolites and energy	14	0.0444	ENSMUSP00000000394,ENSMUSP00000000985,ENSMUSP00000022268,ENSMUSP00000026266,ENSMUSP00000026743,ENSMUSP00000027103,ENSMUSP00000044827,ENSMUSP00000056502,ENSMUSP00000061991,ENSMUSP00000065113,ENSMUSP00000091041,ENSMUSP00000101159,ENSMUSP00000127526,ENSMUSP00000131943	Adpgk,Enpp1,Fastkd2,Idh3a,Idh3g,Mybbp1a,Ogdh,Oxa1l,Pdhb,Phka1,Sco2,Suclg1,Tbrg4,Uqcrc1
GO.0015980	energy derivation by oxidation of organic compounds	12	0.0446	ENSMUSP00000000394,ENSMUSP00000000985,ENSMUSP00000022268,ENSMUSP00000026743,ENSMUSP00000027103,ENSMUSP00000044827,ENSMUSP00000056502,ENSMUSP00000061991,ENSMUSP00000065113,ENSMUSP00000091041,ENSMUSP00000127526,ENSMUSP00000131943	Fastkd2,Idh3a,Idh3g,Mybbp1a,Ogdh,Oxa1l,Pdhb,Phka1,Sco2,Suclg1,Tbrg4,Uqcrc1
GO.0044743	intracellular protein transmembrane import	5	0.0473	ENSMUSP00000020182,ENSMUSP00000021486,ENSMUSP00000023062,ENSMUSP00000023071,ENSMUSP00000041380	Chchd4,Pex7,Samm50,Timm9,Tomm22
GO.0051726	regulation of cell cycle	35	0.0473	ENSMUSP00000000058,ENSMUSP00000004375,ENSMUSP00000013807,ENSMUSP00000018653,ENSMUSP00000020705,ENSMUSP00000020756,ENSMUSP00000021574,ENSMUSP00000022344,ENSMUSP00000023217,ENSMUSP00000023756,ENSMUSP00000025354,ENSMUSP00000026865,ENSMUSP00000027202,ENSMUSP00000027498,ENSMUSP00000028119,ENSMUSP00000030726,ENSMUSP00000034815,ENSMUSP00000035053,ENSMUSP00000035065,ENSMUSP00000044827,ENSMUSP00000047220,…	Bop1,Cav2,Cdkn2c,Cenpe,Cenpv,Dst,Ecd,Gtpbp4,Itgb1,Kif20b,Kif23,Klhl22,Madd,Mastl,Mybbp1a,Nme6,Nsmce2,Orc1,Pes1,Pggt1b,Phb2,Phf17,Pnpt1,Pten,Ptgs2,Racgap1,Rcc1,Senp6,Sgol2,Srpk2,Stk25,Taf6,Top2a,Tpr,Ttk

## Sheet: GO-MolecularFunction
#pathway ID	pathway description	observed gene count	false discovery rate	matching proteins in your network (IDs)	matching proteins in your network (labels)
GO.0044822	poly(A) RNA binding	136	2.75e-55	ENSMUSP00000000394,ENSMUSP00000000940,ENSMUSP00000001724,ENSMUSP00000004203,ENSMUSP00000007993,ENSMUSP00000016463,ENSMUSP00000018143,ENSMUSP00000018572,ENSMUSP00000018577,ENSMUSP00000019026,ENSMUSP00000019937,ENSMUSP00000020580,ENSMUSP00000020705,ENSMUSP00000020756,ENSMUSP00000021048,ENSMUSP00000021239,ENSMUSP00000021381,ENSMUSP00000021574,ENSMUSP00000021824,ENSMUSP00000022245,ENSMUSP00000022815,…	Abt1,Akap1,Akap8l,Atp5c1,Bclaf1,Bop1,Brix1,Bst2,Bud13,C1qbp,Chchd1,Cirh1a,D2Wsu81e,Dap3,Dcaf13,Ddx10,Ddx18,Ddx21,Ddx24,Ddx27,Ddx28,Ddx52,Dhx33,Dhx9,Dkc1,Dnttip2,Dom3z,Ebna1bp2,Eif4g1,Esf1,Fastkd2,Fbl,Ftsj3,Gfm1,Gnl2,Gtpbp4,Hspe1,Immt,Kri1,Krr1,Larp4,Lrpprc,Lrrc59,Lsm14b,Lyar,Mak16,Mki67ip,Mphosph10,Mrpl1,Mrpl15,Mrpl3,Mrpl37,Mrpl39,Mrpl42,Mrpl44,Mrpl45,Mrps28,Mrps30,Mrps31,Mrps35,Mrps5,Mrps9,Mrto4…
GO.0003723	RNA binding	146	2.37e-49	ENSMUSP00000000394,ENSMUSP00000000940,ENSMUSP00000001724,ENSMUSP00000003310,ENSMUSP00000004203,ENSMUSP00000007993,ENSMUSP00000016463,ENSMUSP00000018143,ENSMUSP00000018572,ENSMUSP00000018577,ENSMUSP00000019026,ENSMUSP00000019937,ENSMUSP00000020580,ENSMUSP00000020705,ENSMUSP00000020756,ENSMUSP00000021048,ENSMUSP00000021239,ENSMUSP00000021381,ENSMUSP00000021574,ENSMUSP00000021824,ENSMUSP00000022245,…	Abt1,Akap1,Akap8l,Ascc1,Atp5c1,Bclaf1,Bop1,Brix1,Bst2,Bud13,C1qbp,Cbx8,Chchd1,Cirh1a,D2Wsu81e,Dap3,Dcaf13,Ddx10,Ddx18,Ddx21,Ddx24,Ddx27,Ddx28,Ddx52,Dhx33,Dhx9,Dkc1,Dnajc17,Dnttip2,Dom3z,Ebna1bp2,Eef2k,Eif4g1,Esf1,Fastkd2,Fbl,Ftsj3,Gfm1,Gnl2,Gtpbp4,Hspe1,Immt,Imp4,Kri1,Krr1,Larp4,Lrpprc,Lrrc59,Lsm14b,Lyar,Mak16,Mki67ip,Mphosph10,Mrpl1,Mrpl15,Mrpl3,Mrpl37,Mrpl39,Mrpl42,Mrpl44,Mrpl45,Mrps28,Mrps30,M…
GO.0003676	nucleic acid binding	178	3.71e-27	ENSMUSP00000000394,ENSMUSP00000000940,ENSMUSP00000001724,ENSMUSP00000003310,ENSMUSP00000003645,ENSMUSP00000004203,ENSMUSP00000007993,ENSMUSP00000016463,ENSMUSP00000018143,ENSMUSP00000018383,ENSMUSP00000018572,ENSMUSP00000018577,ENSMUSP00000019026,ENSMUSP00000019937,ENSMUSP00000020106,ENSMUSP00000020705,ENSMUSP00000020756,ENSMUSP00000021048,ENSMUSP00000021239,ENSMUSP00000021381,ENSMUSP00000021574,…	AW146020,Abt1,Akap1,Arid5b,Ascc1,Atp5c1,Bbx,Bclaf1,Bop1,Brix1,Bst2,Bud13,C1qbp,Cbx8,Cenpa,Chchd1,Cirh1a,D2Wsu81e,Dap3,Dcaf13,Ddx10,Ddx18,Ddx21,Ddx24,Ddx27,Ddx28,Ddx52,Dhx33,Dhx9,Dkc1,Dnajc17,Dnttip2,Dom3z,Ebna1bp2,Eef2k,Eif4g1,Enpp1,Ep400,Ercc1,Esf1,Exog,Fastkd2,Fbl,Fbxo21,Ftsj3,Gfm1,Gnl2,Gtpbp4,Hmg20a,Hspe1,Immt,Imp4,Kif22,Kri1,Krr1,Larp4,Lass5,Lrpprc,Lrrc59,Lsm14b,Lyar,Mak16,Mb21d1,Mki67ip,Mll2…
GO.1901363	heterocyclic compound binding	227	4.85e-25	ENSMUSP00000000394,ENSMUSP00000000940,ENSMUSP00000001507,ENSMUSP00000001520,ENSMUSP00000001724,ENSMUSP00000003310,ENSMUSP00000003645,ENSMUSP00000004203,ENSMUSP00000005548,ENSMUSP00000006614,ENSMUSP00000007340,ENSMUSP00000015501,ENSMUSP00000016463,ENSMUSP00000018113,ENSMUSP00000018143,ENSMUSP00000018383,ENSMUSP00000018572,ENSMUSP00000018577,ENSMUSP00000019026,ENSMUSP00000019937,ENSMUSP00000020012,…	AW146020,Abcb11,Abcc1,Abcc5,Abcg2,Abt1,Acadl,Afg3l1,Agk,Akap1,Arid5b,Ascc1,Atad1,Atl2,Atp12a,Atp13a3,Atp1a1,Atp2a2,Atp5c1,Bbx,Bclaf1,Bop1,Brix1,Bst2,Bud13,C1qbp,Cbx8,Cenpa,Cenpe,Chchd1,Chka,Cirh1a,Clcn7,Clp1,Clpx,Cyp51,D2Wsu81e,Dap3,Dcaf13,Ddx10,Ddx18,Ddx21,Ddx24,Ddx27,Ddx28,Ddx52,Dhx33,Dhx9,Dkc1,Dnajc17,Dnttip2,Dom3z,Dstyk,Ebna1bp2,Eef2k,Eif2ak3,Eif4g1,Ep400,Epha2,Ercc1,Esf1,Exog,Fastkd2,Fbl,Fbx…
GO.0097159	organic cyclic compound binding	226	5.91e-24	ENSMUSP00000000394,ENSMUSP00000000940,ENSMUSP00000001507,ENSMUSP00000001520,ENSMUSP00000001724,ENSMUSP00000003310,ENSMUSP00000003645,ENSMUSP00000004203,ENSMUSP00000005548,ENSMUSP00000006614,ENSMUSP00000007340,ENSMUSP00000015501,ENSMUSP00000016463,ENSMUSP00000018113,ENSMUSP00000018143,ENSMUSP00000018383,ENSMUSP00000018572,ENSMUSP00000018577,ENSMUSP00000019026,ENSMUSP00000019937,ENSMUSP00000020012,…	AW146020,Abcb11,Abcc1,Abcc5,Abcg2,Abt1,Acadl,Afg3l1,Agk,Akap1,Arid5b,Ascc1,Atad1,Atl2,Atp12a,Atp13a3,Atp2a2,Atp5c1,Bbx,Bclaf1,Bop1,Brix1,Bst2,Bud13,C1qbp,Cbx8,Cenpa,Cenpe,Chchd1,Chka,Cirh1a,Clcn7,Clp1,Clpx,Cyp51,D2Wsu81e,Dap3,Dcaf13,Ddx10,Ddx18,Ddx21,Ddx24,Ddx27,Ddx28,Ddx52,Dhx33,Dhx9,Dkc1,Dnajc17,Dnttip2,Dom3z,Dstyk,Ebna1bp2,Eef2k,Eif2ak3,Eif4g1,Ep400,Epha2,Ercc1,Esf1,Exog,Fastkd2,Fbl,Fbxo21,Fts…
GO.0005488	binding	325	1.56e-17	ENSMUSP00000000058,ENSMUSP00000000394,ENSMUSP00000000940,ENSMUSP00000000985,ENSMUSP00000001520,ENSMUSP00000001724,ENSMUSP00000002855,ENSMUSP00000003310,ENSMUSP00000003645,ENSMUSP00000004172,ENSMUSP00000004203,ENSMUSP00000004375,ENSMUSP00000005548,ENSMUSP00000006614,ENSMUSP00000007340,ENSMUSP00000015501,ENSMUSP00000016463,ENSMUSP00000018143,ENSMUSP00000018295,ENSMUSP00000018383,ENSMUSP00000018572,…	AW146020,Abcb11,Abcc1,Abcc5,Abcg2,Abt1,Acadl,Adpgk,Afg3l1,Aftph,Agk,Akap1,Alg2,Amot,Antxr2,Arid5b,Ascc1,Atad1,Atl2,Atp12a,Atp13a3,Atp1b3,Atp2a2,Atp5c1,Atp5s,Baz1a,Bbx,Bclaf1,Bop1,Brix1,Bst2,Bud13,C1galt1,C1qbp,Car8,Cav2,Cbx8,Cdkn2c,Cenpa,Cenpe,Cep250,Chchd1,Cib1,Cirh1a,Clcn7,Clp1,Clpx,Cnpy3,Crat,Ctnna3,D2Wsu81e,Dap3,Dcaf13,Ddx10,Ddx18,Ddx21,Ddx24,Ddx27,Ddx28,Ddx52,Dhx33,Dhx9,Dkc1,Dnajc17,Dnttip2,…
GO.0003674	molecular_function	364	1.72e-16	ENSMUSP00000000058,ENSMUSP00000000940,ENSMUSP00000000985,ENSMUSP00000001724,ENSMUSP00000002855,ENSMUSP00000003310,ENSMUSP00000004172,ENSMUSP00000004203,ENSMUSP00000004375,ENSMUSP00000004681,ENSMUSP00000006557,ENSMUSP00000006817,ENSMUSP00000007340,ENSMUSP00000008579,ENSMUSP00000011058,ENSMUSP00000013304,ENSMUSP00000018143,ENSMUSP00000018295,ENSMUSP00000018383,ENSMUSP00000018572,ENSMUSP00000018577,…	AI464131,AW146020,Abcb11,Abcc5,Abcg2,Abhd6,Abt1,Acadl,Adpgk,Aftph,Agk,Agpat1,Agpat5,Ahcyl2,Akap1,Alg1,Alg5,Amot,Antxr2,Aph1a,Ascc1,Atad1,Atp12a,Atp13a3,Atp1b3,Atp2a2,Atp5s,Atp6v0d1,Aup1,Baz1a,Bbx,Bclaf1,Bdh1,Bop1,Brix1,Bud13,C1galt1,C1qbp,Car8,Cav2,Cbx8,Cdkn2c,Cenpa,Cenpe,Cenpv,Cep250,Chchd1,Chchd4,Chst12,Cib1,Cirh1a,Clcn7,Clp1,Cnpy3,Cox7a2,Cox7a2l,Crat,Ctdnep1,Ctnna3,D2Wsu81e,Dap3,Dcaf13,Ddx10,D…
GO.0003824	catalytic activity	191	3.41e-10	ENSMUSP00000000394,ENSMUSP00000000940,ENSMUSP00000001507,ENSMUSP00000001520,ENSMUSP00000001724,ENSMUSP00000003310,ENSMUSP00000003645,ENSMUSP00000004172,ENSMUSP00000004681,ENSMUSP00000006557,ENSMUSP00000007340,ENSMUSP00000008579,ENSMUSP00000008995,ENSMUSP00000011058,ENSMUSP00000013304,ENSMUSP00000018143,ENSMUSP00000018295,ENSMUSP00000018653,ENSMUSP00000020012,ENSMUSP00000020251,ENSMUSP00000020501,…	AI464131,Abcb11,Abcc5,Abcg2,Abhd6,Acadl,Adpgk,Afg3l1,Agk,Agpat1,Agpat5,Ahcyl2,Alg1,Alg5,Aph1a,Atad1,Atl2,Atp12a,Atp13a3,Atp1a1,Atp1b3,Atp5c1,Atp6ap2,Atp6v0d1,Aup1,Bdh1,C1galt1,Car8,Cenpe,Cenpv,Chchd4,Chka,Chst12,Clp1,Cox7a2,Cox7a2l,Crat,Ctdnep1,Cyp51,D2Wsu81e,Ddx10,Ddx18,Ddx21,Ddx24,Ddx27,Ddx28,Ddx52,Dhrs13,Dhrs7b,Dhx33,Dhx9,Dkc1,Dolk,Dom3z,Dstyk,Dync1i1,Eef2k,Eif2ak3,Elovl1,Enpp1,Ep400,Ercc1,Exo…
GO.0016887	ATPase activity	31	1.71e-07	ENSMUSP00000001724,ENSMUSP00000007340,ENSMUSP00000013304,ENSMUSP00000018143,ENSMUSP00000018295,ENSMUSP00000021311,ENSMUSP00000028200,ENSMUSP00000031822,ENSMUSP00000032915,ENSMUSP00000034815,ENSMUSP00000034983,ENSMUSP00000038135,ENSMUSP00000039657,ENSMUSP00000042691,ENSMUSP00000048802,ENSMUSP00000057938,ENSMUSP00000058950,ENSMUSP00000064261,ENSMUSP00000065198,ENSMUSP00000068896,ENSMUSP00000069962,…	Abcb11,Abcc5,Abcg2,Atad1,Atp12a,Atp13a3,Atp1a1,Atp1b3,Atp5c1,Atp6v0d1,Cenpe,Ddx10,Ddx18,Ddx21,Ddx24,Ddx27,Ddx28,Ddx52,Dhx33,Dhx9,Katna1,Kif18b,Kif20a,Kif20b,Kif22,Kif23,Kif2c,Pick1,Top1,Top2a,Tor1a
GO.0030515	snoRNA binding	9	2.35e-06	ENSMUSP00000027174,ENSMUSP00000027303,ENSMUSP00000042691,ENSMUSP00000045812,ENSMUSP00000046643,ENSMUSP00000048204,ENSMUSP00000060613,ENSMUSP00000099487,ENSMUSP00000120911	Ddx21,Imp4,Nop56,Nop58,Pwp2,Tbl3,Utp15,Utp6,Wdr3
GO.0003735	structural constituent of ribosome	18	9.05e-06	ENSMUSP00000019854,ENSMUSP00000022245,ENSMUSP00000025305,ENSMUSP00000028852,ENSMUSP00000030365,ENSMUSP00000032124,ENSMUSP00000033934,ENSMUSP00000034738,ENSMUSP00000035034,ENSMUSP00000035177,ENSMUSP00000037046,ENSMUSP00000044417,ENSMUSP00000048078,ENSMUSP00000048348,ENSMUSP00000056855,ENSMUSP00000066493,ENSMUSP00000112283,ENSMUSP00000115512	Mrpl1,Mrpl12,Mrpl15,Mrpl19,Mrpl24,Mrpl3,Mrpl35,Mrpl37,Mrpl39,Mrpl47,Mrps18b,Mrps22,Mrps30,Mrps31,Mrps35,Mrps5,Mrps9,Rsl24d1
GO.0042623	ATPase activity, coupled	23	2.02e-05	ENSMUSP00000001724,ENSMUSP00000007340,ENSMUSP00000013304,ENSMUSP00000015501,ENSMUSP00000018143,ENSMUSP00000031822,ENSMUSP00000034983,ENSMUSP00000038135,ENSMUSP00000039657,ENSMUSP00000042691,ENSMUSP00000048802,ENSMUSP00000058950,ENSMUSP00000065198,ENSMUSP00000068896,ENSMUSP00000069962,ENSMUSP00000078158,ENSMUSP00000097743,ENSMUSP00000099770,ENSMUSP00000104167,ENSMUSP00000105094,ENSMUSP00000105628,…	Abcb11,Abcc1,Abcc5,Abcg2,Atad1,Atp12a,Atp1a1,Atp1b3,Atp5c1,Atp6v0d1,Clpx,Ddx10,Ddx18,Ddx21,Ddx24,Ddx27,Ddx28,Ddx52,Dhx33,Dhx9,Katna1,Top1,Top2a
GO.0016462	pyrophosphatase activity	41	2.36e-05	ENSMUSP00000001724,ENSMUSP00000007340,ENSMUSP00000013304,ENSMUSP00000018143,ENSMUSP00000018295,ENSMUSP00000021311,ENSMUSP00000021574,ENSMUSP00000028200,ENSMUSP00000030684,ENSMUSP00000031822,ENSMUSP00000032915,ENSMUSP00000034815,ENSMUSP00000034983,ENSMUSP00000036993,ENSMUSP00000038135,ENSMUSP00000039657,ENSMUSP00000042691,ENSMUSP00000044639,ENSMUSP00000045948,ENSMUSP00000047018,ENSMUSP00000048802,…	Abcb11,Abcc5,Abcg2,Atad1,Atl2,Atp12a,Atp13a3,Atp1a1,Atp1b3,Atp5c1,Atp6v0d1,Cenpe,Ddx10,Ddx18,Ddx21,Ddx24,Ddx27,Ddx28,Ddx52,Dhx33,Dhx9,Dom3z,Dync1i1,Enpp1,Ep400,Gfm1,Gnl2,Gtpbp4,Katna1,Kif18b,Kif20a,Kif22,Kif23,Kif2c,Noa1,Opa1,Pick1,Rhot2,Top1,Top2a,Tor1a
GO.0017111	nucleoside-triphosphatase activity	39	2.79e-05	ENSMUSP00000001724,ENSMUSP00000007340,ENSMUSP00000013304,ENSMUSP00000018143,ENSMUSP00000018295,ENSMUSP00000021311,ENSMUSP00000021574,ENSMUSP00000028200,ENSMUSP00000030684,ENSMUSP00000031822,ENSMUSP00000032915,ENSMUSP00000034815,ENSMUSP00000034983,ENSMUSP00000036993,ENSMUSP00000038135,ENSMUSP00000039657,ENSMUSP00000042691,ENSMUSP00000044639,ENSMUSP00000045948,ENSMUSP00000048802,ENSMUSP00000049038,…	Abcb11,Abcc5,Abcg2,Atad1,Atl2,Atp12a,Atp13a3,Atp1a1,Atp1b3,Atp5c1,Atp6v0d1,Cenpe,Ddx10,Ddx18,Ddx21,Ddx24,Ddx27,Ddx28,Ddx52,Dhx33,Dhx9,Dync1i1,Ep400,Gfm1,Gnl2,Gtpbp4,Katna1,Kif18b,Kif20a,Kif22,Kif23,Kif2c,Noa1,Opa1,Pick1,Rhot2,Top1,Top2a,Tor1a
GO.0000166	nucleotide binding	91	4.08e-05	ENSMUSP00000001520,ENSMUSP00000001724,ENSMUSP00000006614,ENSMUSP00000007340,ENSMUSP00000007993,ENSMUSP00000015501,ENSMUSP00000018143,ENSMUSP00000020012,ENSMUSP00000021311,ENSMUSP00000021574,ENSMUSP00000021824,ENSMUSP00000022322,ENSMUSP00000025270,ENSMUSP00000026188,ENSMUSP00000027123,ENSMUSP00000027153,ENSMUSP00000027498,ENSMUSP00000027626,ENSMUSP00000027797,ENSMUSP00000028117,ENSMUSP00000028119,…	Abcb11,Abcc1,Abcc5,Abcg2,Abt1,Acadl,Afg3l1,Agk,Atad1,Atl2,Atp12a,Atp13a3,Atp1a1,Atp2a2,Cenpe,Chka,Clcn7,Clp1,Clpx,Ddx10,Ddx18,Ddx21,Ddx24,Ddx27,Ddx28,Ddx52,Dhx33,Dhx9,Dnajc17,Dom3z,Dstyk,Eef2k,Eif2ak3,Enpp1,Ep400,Epha2,Gfm1,Glud1,Glul,Gne,Gnl2,Gtpbp4,Hspd1,Hspe1,Idh3a,Idh3g,Irgm1,Katna1,Kif18b,Kif20a,Kif20b,Kif22,Kif23,Kif2c,Maob,Mast4,Mastl,Mb21d1,Mki67ip,Mrpl39,Mthfd1l,Nat10,Nme6,Noa1,Nol8,Nvl,…
GO.0005524	ATP binding	65	0.000111	ENSMUSP00000001520,ENSMUSP00000001724,ENSMUSP00000006614,ENSMUSP00000007340,ENSMUSP00000015501,ENSMUSP00000018143,ENSMUSP00000020012,ENSMUSP00000021311,ENSMUSP00000022322,ENSMUSP00000025270,ENSMUSP00000027123,ENSMUSP00000027498,ENSMUSP00000027797,ENSMUSP00000028117,ENSMUSP00000028119,ENSMUSP00000028200,ENSMUSP00000028475,ENSMUSP00000028608,ENSMUSP00000030201,ENSMUSP00000031423,ENSMUSP00000031822,…	Abcb11,Abcc1,Abcc5,Abcg2,Afg3l1,Agk,Atad1,Atp12a,Atp13a3,Atp1a1,Atp2a2,Cenpe,Chka,Clcn7,Clp1,Clpx,Ddx10,Ddx18,Ddx21,Ddx24,Ddx27,Ddx28,Ddx52,Dhx33,Dhx9,Dstyk,Eef2k,Eif2ak3,Enpp1,Ep400,Epha2,Glud1,Glul,Gne,Hspd1,Hspe1,Idh3g,Katna1,Kif18b,Kif20a,Kif20b,Kif22,Kif23,Kif2c,Mast4,Mastl,Mb21d1,Mthfd1l,Nat10,Nme6,Nvl,Orc1,Qrsl1,Riok3,Srpk2,Stk25,Top2a,Tor1a,Trpm4,Ttk,Ttn,Tut1,Ube2j1,Yars2,Yme1l1
GO.0043167	ion binding	175	0.000123	ENSMUSP00000001507,ENSMUSP00000001520,ENSMUSP00000001724,ENSMUSP00000003310,ENSMUSP00000004172,ENSMUSP00000005548,ENSMUSP00000006614,ENSMUSP00000007340,ENSMUSP00000008995,ENSMUSP00000013807,ENSMUSP00000015501,ENSMUSP00000018113,ENSMUSP00000018143,ENSMUSP00000018295,ENSMUSP00000018383,ENSMUSP00000020012,ENSMUSP00000020251,ENSMUSP00000020804,ENSMUSP00000020827,ENSMUSP00000021311,ENSMUSP00000021372,…	Abcb11,Abcc1,Abcc5,Abcg2,Acadl,Adpgk,Afg3l1,Agk,Akap8l,Antxr2,Atad1,Atl2,Atp12a,Atp13a3,Atp1a1,Atp2a2,Atp5s,Baz1a,C1galt1,Car8,Cenpe,Chka,Cib1,Clcn7,Clp1,Clpx,Cyp51,Ddx10,Ddx18,Ddx21,Ddx24,Ddx27,Ddx28,Ddx52,Dhx33,Dhx9,Dom3z,Dst,Dstyk,Edil3,Eef2k,Eif2ak3,Enpp1,Ep400,Epha2,Exog,Ext2,Frrs1,Galnt7,Gde1,Gdpd1,Gfm1,Glrx5,Glud1,Glul,Gne,Gnl2,Gnptab,Gpr39,Gtpbp4,Hccs,Hdac4,Hmox1,Hmox2,Hscb,Hspd1,Hspe1,Id…
GO.0032550	purine ribonucleoside binding	74	0.000192	ENSMUSP00000001520,ENSMUSP00000001724,ENSMUSP00000006614,ENSMUSP00000007340,ENSMUSP00000015501,ENSMUSP00000018143,ENSMUSP00000020012,ENSMUSP00000021311,ENSMUSP00000021574,ENSMUSP00000022322,ENSMUSP00000025270,ENSMUSP00000027123,ENSMUSP00000027498,ENSMUSP00000027797,ENSMUSP00000028117,ENSMUSP00000028119,ENSMUSP00000028200,ENSMUSP00000028475,ENSMUSP00000028608,ENSMUSP00000030201,ENSMUSP00000030684,…	Abcb11,Abcc1,Abcc5,Abcg2,Afg3l1,Agk,Atad1,Atl2,Atp12a,Atp13a3,Atp1a1,Atp2a2,Cenpe,Chka,Clcn7,Clp1,Clpx,Ddx10,Ddx18,Ddx21,Ddx24,Ddx27,Ddx28,Ddx52,Dhx33,Dhx9,Dstyk,Eef2k,Eif2ak3,Enpp1,Ep400,Epha2,Gfm1,Glud1,Glul,Gne,Gnl2,Gtpbp4,Hspd1,Hspe1,Idh3g,Irgm1,Katna1,Kif18b,Kif20a,Kif20b,Kif22,Kif23,Kif2c,Mast4,Mastl,Mb21d1,Mthfd1l,Nat10,Nme6,Noa1,Nvl,Opa1,Orc1,Qrsl1,Rhot2,Riok3,Srpk2,Stk25,Suclg1,Top2a,Tor…
GO.0035639	purine ribonucleoside triphosphate binding	74	0.000192	ENSMUSP00000001520,ENSMUSP00000001724,ENSMUSP00000006614,ENSMUSP00000007340,ENSMUSP00000015501,ENSMUSP00000018143,ENSMUSP00000020012,ENSMUSP00000021311,ENSMUSP00000021574,ENSMUSP00000022322,ENSMUSP00000025270,ENSMUSP00000027123,ENSMUSP00000027498,ENSMUSP00000027797,ENSMUSP00000028117,ENSMUSP00000028119,ENSMUSP00000028200,ENSMUSP00000028475,ENSMUSP00000028608,ENSMUSP00000030201,ENSMUSP00000030684,…	Abcb11,Abcc1,Abcc5,Abcg2,Afg3l1,Agk,Atad1,Atl2,Atp12a,Atp13a3,Atp1a1,Atp2a2,Cenpe,Chka,Clcn7,Clp1,Clpx,Ddx10,Ddx18,Ddx21,Ddx24,Ddx27,Ddx28,Ddx52,Dhx33,Dhx9,Dstyk,Eef2k,Eif2ak3,Enpp1,Ep400,Epha2,Gfm1,Glud1,Glul,Gne,Gnl2,Gtpbp4,Hspd1,Hspe1,Idh3g,Irgm1,Katna1,Kif18b,Kif20a,Kif20b,Kif22,Kif23,Kif2c,Mast4,Mastl,Mb21d1,Mthfd1l,Nat10,Nme6,Noa1,Nvl,Opa1,Orc1,Qrsl1,Rhot2,Riok3,Srpk2,Stk25,Suclg1,Top2a,Tor…
GO.0032553	ribonucleotide binding	75	0.000219	ENSMUSP00000001520,ENSMUSP00000001724,ENSMUSP00000006614,ENSMUSP00000007340,ENSMUSP00000015501,ENSMUSP00000018143,ENSMUSP00000020012,ENSMUSP00000021311,ENSMUSP00000021574,ENSMUSP00000022322,ENSMUSP00000025270,ENSMUSP00000027123,ENSMUSP00000027498,ENSMUSP00000027797,ENSMUSP00000028117,ENSMUSP00000028119,ENSMUSP00000028200,ENSMUSP00000028475,ENSMUSP00000028608,ENSMUSP00000030201,ENSMUSP00000030684,…	Abcb11,Abcc1,Abcc5,Abcg2,Afg3l1,Agk,Atad1,Atl2,Atp12a,Atp13a3,Atp1a1,Atp2a2,Cenpe,Chka,Clcn7,Clp1,Clpx,Ddx10,Ddx18,Ddx21,Ddx24,Ddx27,Ddx28,Ddx52,Dhx33,Dhx9,Dstyk,Eef2k,Eif2ak3,Enpp1,Ep400,Epha2,Gfm1,Glud1,Glul,Gne,Gnl2,Gtpbp4,Hspd1,Hspe1,Idh3g,Irgm1,Katna1,Kif18b,Kif20a,Kif20b,Kif22,Kif23,Kif2c,Mast4,Mastl,Mb21d1,Mthfd1l,Nat10,Nme6,Noa1,Nvl,Opa1,Orc1,Qrsl1,Rhot2,Riok3,Srpk2,Stk25,Suclg1,Top2a,Tor…
GO.0015405	P-P-bond-hydrolysis-driven transmembrane transporter activity	12	0.000294	ENSMUSP00000007340,ENSMUSP00000013304,ENSMUSP00000023486,ENSMUSP00000031822,ENSMUSP00000034983,ENSMUSP00000039657,ENSMUSP00000078158,ENSMUSP00000079883,ENSMUSP00000097743,ENSMUSP00000099770,ENSMUSP00000110547,ENSMUSP00000136493	Abcb11,Abcc1,Abcc5,Abcg2,Atp12a,Atp1a1,Atp1b3,Atp5c1,Atp6v0d1,Tfrc,Timm17a,Tomm20
GO.0032555	purine ribonucleotide binding	74	0.000294	ENSMUSP00000001520,ENSMUSP00000001724,ENSMUSP00000006614,ENSMUSP00000007340,ENSMUSP00000015501,ENSMUSP00000018143,ENSMUSP00000020012,ENSMUSP00000021311,ENSMUSP00000021574,ENSMUSP00000022322,ENSMUSP00000025270,ENSMUSP00000027123,ENSMUSP00000027498,ENSMUSP00000027797,ENSMUSP00000028117,ENSMUSP00000028119,ENSMUSP00000028200,ENSMUSP00000028475,ENSMUSP00000028608,ENSMUSP00000030201,ENSMUSP00000030684,…	Abcb11,Abcc1,Abcc5,Abcg2,Afg3l1,Agk,Atad1,Atl2,Atp12a,Atp13a3,Atp1a1,Atp2a2,Cenpe,Chka,Clcn7,Clp1,Clpx,Ddx10,Ddx18,Ddx21,Ddx24,Ddx27,Ddx28,Ddx52,Dhx33,Dhx9,Dstyk,Eef2k,Eif2ak3,Enpp1,Ep400,Epha2,Gfm1,Glud1,Glul,Gne,Gnl2,Gtpbp4,Hspd1,Hspe1,Idh3g,Irgm1,Katna1,Kif18b,Kif20a,Kif20b,Kif22,Kif23,Kif2c,Mast4,Mastl,Mb21d1,Mthfd1l,Nat10,Nme6,Noa1,Nvl,Opa1,Orc1,Qrsl1,Rhot2,Riok3,Srpk2,Stk25,Suclg1,Top2a,Tor…
GO.0036094	small molecule binding	94	0.000306	ENSMUSP00000001520,ENSMUSP00000001724,ENSMUSP00000006614,ENSMUSP00000007340,ENSMUSP00000007993,ENSMUSP00000015501,ENSMUSP00000018143,ENSMUSP00000020012,ENSMUSP00000021311,ENSMUSP00000021574,ENSMUSP00000021824,ENSMUSP00000022322,ENSMUSP00000025270,ENSMUSP00000026188,ENSMUSP00000027123,ENSMUSP00000027153,ENSMUSP00000027498,ENSMUSP00000027626,ENSMUSP00000027797,ENSMUSP00000028117,ENSMUSP00000028119,…	Abcb11,Abcc1,Abcc5,Abcg2,Abt1,Acadl,Afg3l1,Agk,Atad1,Atl2,Atp12a,Atp13a3,Atp1a1,Atp2a2,Cenpe,Chka,Clcn7,Clp1,Clpx,Ddx10,Ddx18,Ddx21,Ddx24,Ddx27,Ddx28,Ddx52,Dhx33,Dhx9,Dnajc17,Dom3z,Dstyk,Eef2k,Eif2ak3,Enpp1,Ep400,Epha2,Gfm1,Glud1,Glul,Gne,Gnl2,Gtpbp4,Hspd1,Hspe1,Idh3a,Idh3g,Irgm1,Katna1,Kif18b,Kif20a,Kif20b,Kif22,Kif23,Kif2c,Maob,Mast4,Mastl,Mb21d1,Mfge8,Mki67ip,Mrpl39,Mthfd1l,Mtr,Nat10,Nme6,Noa1…
GO.0022804	active transmembrane transporter activity	22	0.000313	ENSMUSP00000006817,ENSMUSP00000007340,ENSMUSP00000013304,ENSMUSP00000023099,ENSMUSP00000023486,ENSMUSP00000028880,ENSMUSP00000029569,ENSMUSP00000031822,ENSMUSP00000032185,ENSMUSP00000034378,ENSMUSP00000034983,ENSMUSP00000035964,ENSMUSP00000039657,ENSMUSP00000075987,ENSMUSP00000078158,ENSMUSP00000079883,ENSMUSP00000085799,ENSMUSP00000097743,ENSMUSP00000099770,ENSMUSP00000104136,ENSMUSP00000110547,…	Abcb11,Abcc1,Abcc5,Abcg2,Atp12a,Atp1a1,Atp1b3,Atp5c1,Atp6v0d1,Clcn7,Slc1a5,Slc20a1,Slc25a3,Slc35a3,Slc38a1,Slc38a2,Slc5a6,Slc6a6,Slc7a6,Tfrc,Timm17a,Tomm20
GO.0016746	transferase activity, transferring acyl groups	19	0.000495	ENSMUSP00000006557,ENSMUSP00000011058,ENSMUSP00000021424,ENSMUSP00000021920,ENSMUSP00000023762,ENSMUSP00000028207,ENSMUSP00000028554,ENSMUSP00000028608,ENSMUSP00000041450,ENSMUSP00000045441,ENSMUSP00000048573,ENSMUSP00000064547,ENSMUSP00000065113,ENSMUSP00000068690,ENSMUSP00000076157,ENSMUSP00000085416,ENSMUSP00000090281,ENSMUSP00000106480,ENSMUSP00000117025	Agpat1,Agpat5,Aup1,Crat,Elovl1,Lass5,Lclat1,Lpcat4,Lpgat1,Mboat1,Naa30,Nat10,Ncoa3,Pdhx,Pigw,Sptlc1,Sptlc2,Suclg1,Zdhhc6
GO.0005198	structural molecule activity	28	0.000585	ENSMUSP00000000058,ENSMUSP00000019854,ENSMUSP00000022245,ENSMUSP00000022638,ENSMUSP00000022639,ENSMUSP00000025305,ENSMUSP00000028062,ENSMUSP00000028852,ENSMUSP00000030365,ENSMUSP00000032124,ENSMUSP00000033934,ENSMUSP00000034738,ENSMUSP00000035034,ENSMUSP00000035177,ENSMUSP00000037046,ENSMUSP00000044417,ENSMUSP00000048078,ENSMUSP00000048348,ENSMUSP00000051888,ENSMUSP00000055122,ENSMUSP00000056855,…	Cav2,Epb4.1l2,Mrpl1,Mrpl12,Mrpl15,Mrpl19,Mrpl24,Mrpl3,Mrpl35,Mrpl37,Mrpl39,Mrpl47,Mrps18b,Mrps22,Mrps30,Mrps31,Mrps35,Mrps5,Mrps9,Nefl,Nefm,Nup107,Nup98,Plec,Rsl24d1,Tmem48,Tpm1,Vim
GO.0004004	ATP-dependent RNA helicase activity	9	0.000696	ENSMUSP00000001724,ENSMUSP00000018143,ENSMUSP00000038135,ENSMUSP00000042691,ENSMUSP00000048802,ENSMUSP00000058950,ENSMUSP00000065198,ENSMUSP00000104167,ENSMUSP00000105628	Ddx10,Ddx18,Ddx21,Ddx24,Ddx27,Ddx28,Ddx52,Dhx33,Dhx9
GO.0016787	hydrolase activity	82	0.000712	ENSMUSP00000001520,ENSMUSP00000001724,ENSMUSP00000003645,ENSMUSP00000004681,ENSMUSP00000005548,ENSMUSP00000007340,ENSMUSP00000008995,ENSMUSP00000013304,ENSMUSP00000018143,ENSMUSP00000018295,ENSMUSP00000020756,ENSMUSP00000020804,ENSMUSP00000021249,ENSMUSP00000021311,ENSMUSP00000021574,ENSMUSP00000021611,ENSMUSP00000022310,ENSMUSP00000026313,ENSMUSP00000027464,ENSMUSP00000028117,ENSMUSP00000028200,…	AI464131,Abcb11,Abcc5,Abcg2,Abhd6,Afg3l1,Ahcyl2,Aph1a,Atad1,Atl2,Atp12a,Atp13a3,Atp1a1,Atp1b3,Atp5c1,Atp6ap2,Atp6v0d1,Cenpe,Chka,Ctdnep1,Ddx10,Ddx18,Ddx21,Ddx24,Ddx27,Ddx28,Ddx52,Dhx33,Dhx9,Dom3z,Dync1i1,Enpp1,Ep400,Ercc1,Exog,Gde1,Gdpd1,Gfm1,Gls,Gne,Gnl2,Gtpbp4,Hdac4,Hmox1,Irgm1,Katna1,Kif18b,Kif20a,Kif22,Kif23,Kif2c,Man2a2,Mrpl44,Ngly1,Noa1,Nt5dc3,Opa1,Parl,Pelo,Pgam5,Pick1,Pitrm1,Pnpla6,Pnpt1,…
GO.0097367	carbohydrate derivative binding	81	0.00116	ENSMUSP00000001520,ENSMUSP00000001724,ENSMUSP00000006614,ENSMUSP00000007340,ENSMUSP00000015501,ENSMUSP00000018143,ENSMUSP00000020012,ENSMUSP00000021311,ENSMUSP00000021574,ENSMUSP00000021940,ENSMUSP00000022322,ENSMUSP00000023486,ENSMUSP00000025270,ENSMUSP00000027123,ENSMUSP00000027498,ENSMUSP00000027797,ENSMUSP00000028062,ENSMUSP00000028117,ENSMUSP00000028119,ENSMUSP00000028200,ENSMUSP00000028475,…	Abcb11,Abcc1,Abcc5,Abcg2,Afg3l1,Agk,Atad1,Atl2,Atp12a,Atp13a3,Atp1a1,Atp2a2,C1qbp,Cenpe,Chka,Clcn7,Clp1,Clpx,Ddx10,Ddx18,Ddx21,Ddx24,Ddx27,Ddx28,Ddx52,Dhx33,Dhx9,Dstyk,Eef2k,Eif2ak3,Enpp1,Ep400,Epha2,Gfm1,Glud1,Glul,Gne,Gnl2,Gtpbp4,Hspd1,Hspe1,Idh3g,Irgm1,Katna1,Kif18b,Kif20a,Kif20b,Kif22,Kif23,Kif2c,Lman2,Mast4,Mastl,Mb21d1,Mfge8,Mthfd1l,Nat10,Nme6,Noa1,Nvl,Opa1,Orc1,Qrsl1,Rhot2,Riok3,Srpk2,Stk2…
GO.0019843	rRNA binding	7	0.00655	ENSMUSP00000027303,ENSMUSP00000029838,ENSMUSP00000035456,ENSMUSP00000042691,ENSMUSP00000080743,ENSMUSP00000116103,ENSMUSP00000119261	Ddx21,Imp4,Nol12,Ptcd3,Rpf1,Rpf2,Utp23
GO.0043168	anion binding	89	0.00655	ENSMUSP00000001520,ENSMUSP00000001724,ENSMUSP00000006614,ENSMUSP00000007340,ENSMUSP00000015501,ENSMUSP00000018143,ENSMUSP00000020012,ENSMUSP00000021311,ENSMUSP00000021424,ENSMUSP00000021574,ENSMUSP00000021920,ENSMUSP00000022217,ENSMUSP00000022322,ENSMUSP00000023756,ENSMUSP00000025270,ENSMUSP00000027123,ENSMUSP00000027153,ENSMUSP00000027498,ENSMUSP00000027797,ENSMUSP00000028117,ENSMUSP00000028119,…	Abcb11,Abcc1,Abcc5,Abcg2,Acadl,Afg3l1,Agk,Atad1,Atl2,Atp12a,Atp13a3,Atp1a1,Atp2a2,Cenpe,Chka,Clcn7,Clp1,Clpx,Ddx10,Ddx18,Ddx21,Ddx24,Ddx27,Ddx28,Ddx52,Dhx33,Dhx9,Dstyk,Eef2k,Eif2ak3,Enpp1,Ep400,Epha2,Gfm1,Glud1,Glul,Gne,Gnl2,Gtpbp4,Hspd1,Hspe1,Idh3g,Irgm1,Itpr1,Katna1,Kif18b,Kif20a,Kif20b,Kif22,Kif23,Kif2c,Maob,Mast4,Mastl,Mb21d1,Mfge8,Mthfd1l,Nat10,Nme6,Noa1,Nvl,Ogdh,Opa1,Orc1,Ptges2,Qrsl1,Racga…
GO.0008320	protein transmembrane transporter activity	4	0.00702	ENSMUSP00000023062,ENSMUSP00000023486,ENSMUSP00000079883,ENSMUSP00000136493	Tfrc,Timm17a,Tomm20,Tomm22
GO.0003777	microtubule motor activity	8	0.00923	ENSMUSP00000021311,ENSMUSP00000032915,ENSMUSP00000034815,ENSMUSP00000057938,ENSMUSP00000064261,ENSMUSP00000084599,ENSMUSP00000111221,ENSMUSP00000130045	Cenpe,Dync1i1,Kif18b,Kif20a,Kif20b,Kif22,Kif23,Kif2c
GO.0016740	transferase activity	73	0.0141	ENSMUSP00000000394,ENSMUSP00000000940,ENSMUSP00000006557,ENSMUSP00000011058,ENSMUSP00000020251,ENSMUSP00000020501,ENSMUSP00000020580,ENSMUSP00000020756,ENSMUSP00000021048,ENSMUSP00000021424,ENSMUSP00000021920,ENSMUSP00000023762,ENSMUSP00000025270,ENSMUSP00000025354,ENSMUSP00000026266,ENSMUSP00000027103,ENSMUSP00000027498,ENSMUSP00000028119,ENSMUSP00000028207,ENSMUSP00000028475,ENSMUSP00000028554,…	Adpgk,Agk,Agpat1,Agpat5,Alg1,Alg5,Aup1,C1galt1,Chka,Chst12,Clp1,Crat,D2Wsu81e,Dkc1,Dolk,Dstyk,Eef2k,Eif2ak3,Elovl1,Ext2,Fastkd2,Fbl,Ftsj3,Galnt7,Gne,Gnptab,Lass5,Lclat1,Lpcat4,Lpgat1,Mast4,Mastl,Mb21d1,Mboat1,Mll2,Mybbp1a,Naa30,Nat10,Ncoa3,Nme6,Nop2,Nsmce2,Nsun5,Pdhx,Pggt1b,Pigw,Pnpt1,Polr1e,Polrmt,Pomt1,Prdm10,Riok3,Rnmtl1,Sepsecs,Setd6,Skp1a,Sptlc1,Sptlc2,Srpk2,St6galnac4,Stk25,Suclg1,Sumo3,Tbr…
GO.0071617	lysophospholipid acyltransferase activity	4	0.0146	ENSMUSP00000028554,ENSMUSP00000048573,ENSMUSP00000068690,ENSMUSP00000117025	Agpat1,Agpat5,Lclat1,Lpcat4
GO.0016491	oxidoreductase activity	32	0.0165	ENSMUSP00000001507,ENSMUSP00000004172,ENSMUSP00000005548,ENSMUSP00000008579,ENSMUSP00000018113,ENSMUSP00000021187,ENSMUSP00000021522,ENSMUSP00000022268,ENSMUSP00000022322,ENSMUSP00000022901,ENSMUSP00000026537,ENSMUSP00000027053,ENSMUSP00000027153,ENSMUSP00000027381,ENSMUSP00000028162,ENSMUSP00000029574,ENSMUSP00000030742,ENSMUSP00000034881,ENSMUSP00000037173,ENSMUSP00000039487,ENSMUSP00000040550,…	Acadl,Bdh1,Chchd4,Cox7a2,Cox7a2l,Cyp51,Dhrs13,Dhrs7b,Frrs1,Glrx5,Glud1,Hmox1,Hmox2,Hsdl1,Idh3a,Idh3g,Maob,Mecr,Ogdh,Paox,Pdhb,Pecr,Ptges2,Ptgis,Rdh10,Rdh11,Rdh13,Rrm2b,Sccpdh,Txndc2,Tyw1,Vcam1
GO.0042626	ATPase activity, coupled to transmembrane movement of substances	9	0.0165	ENSMUSP00000007340,ENSMUSP00000013304,ENSMUSP00000031822,ENSMUSP00000034983,ENSMUSP00000039657,ENSMUSP00000078158,ENSMUSP00000097743,ENSMUSP00000099770,ENSMUSP00000110547	Abcb11,Abcc1,Abcc5,Abcg2,Atp12a,Atp1a1,Atp1b3,Atp5c1,Atp6v0d1
GO.0043169	cation binding	115	0.0167	ENSMUSP00000001507,ENSMUSP00000001520,ENSMUSP00000003310,ENSMUSP00000004172,ENSMUSP00000005548,ENSMUSP00000007340,ENSMUSP00000008995,ENSMUSP00000013807,ENSMUSP00000015501,ENSMUSP00000018113,ENSMUSP00000018295,ENSMUSP00000018383,ENSMUSP00000020251,ENSMUSP00000020804,ENSMUSP00000020827,ENSMUSP00000021372,ENSMUSP00000021486,ENSMUSP00000021522,ENSMUSP00000021611,ENSMUSP00000021940,ENSMUSP00000022217,…	Adpgk,Afg3l1,Akap8l,Antxr2,Atp12a,Atp13a3,Atp1a1,Atp2a2,Atp5s,Baz1a,C1galt1,Car8,Chka,Cib1,Clpx,Cyp51,Dom3z,Dst,Edil3,Eef2k,Enpp1,Exog,Ext2,Frrs1,Galnt7,Gde1,Gdpd1,Glrx5,Glud1,Glul,Gne,Gnptab,Gpr39,Hccs,Hdac4,Hmox1,Hmox2,Hscb,Idh3a,Idh3g,Itga7,Itgb1,Lman2,Lnp,Lrp4,Lyar,Man2a2,Mast4,Mb21d1,Mecr,Mid1,Mll2,Mob2,Mtr,Mybbp1a,Nbr1,Ngly1,Nme6,Nr2c1,Nsmce2,Nt5dc3,Nupl2,Ogdh,Pelo,Pggt1b,Phc2,Phf10,Phf17,P…
GO.0043021	ribonucleoprotein complex binding	8	0.0258	ENSMUSP00000000985,ENSMUSP00000020705,ENSMUSP00000023217,ENSMUSP00000027173,ENSMUSP00000027303,ENSMUSP00000077612,ENSMUSP00000080614,ENSMUSP00000080743	Bop1,C1qbp,Imp4,Oxa1l,Pes1,Ptcd3,Timm50,Wdr12
GO.0046872	metal ion binding	112	0.0259	ENSMUSP00000001507,ENSMUSP00000001520,ENSMUSP00000003310,ENSMUSP00000004172,ENSMUSP00000005548,ENSMUSP00000007340,ENSMUSP00000008995,ENSMUSP00000013807,ENSMUSP00000015501,ENSMUSP00000018113,ENSMUSP00000018295,ENSMUSP00000018383,ENSMUSP00000020251,ENSMUSP00000020804,ENSMUSP00000020827,ENSMUSP00000021372,ENSMUSP00000021486,ENSMUSP00000021522,ENSMUSP00000021611,ENSMUSP00000021940,ENSMUSP00000022217,…	Adpgk,Afg3l1,Akap8l,Antxr2,Atp12a,Atp13a3,Atp1a1,Atp2a2,Atp5s,Baz1a,C1galt1,Car8,Cib1,Clpx,Cyp51,Dom3z,Dst,Edil3,Eef2k,Enpp1,Exog,Ext2,Frrs1,Galnt7,Gde1,Gdpd1,Glrx5,Glul,Gne,Gnptab,Gpr39,Hccs,Hdac4,Hmox1,Hmox2,Hscb,Idh3a,Idh3g,Itga7,Itgb1,Lman2,Lnp,Lrp4,Lyar,Man2a2,Mast4,Mb21d1,Mecr,Mid1,Mll2,Mob2,Mtr,Mybbp1a,Nbr1,Ngly1,Nme6,Nr2c1,Nsmce2,Nt5dc3,Nupl2,Ogdh,Pelo,Pggt1b,Phc2,Phf10,Phf17,Pick1,Pitrm1…
GO.0015450	P-P-bond-hydrolysis-driven protein transmembrane transporter activity	3	0.0368	ENSMUSP00000023486,ENSMUSP00000079883,ENSMUSP00000136493	Tfrc,Timm17a,Tomm20
GO.0017056	structural constituent of nuclear pore	3	0.0368	ENSMUSP00000063590,ENSMUSP00000068530,ENSMUSP00000120365	Nup107,Nup98,Tmem48
GO.0005215	transporter activity	41	0.0388	ENSMUSP00000006817,ENSMUSP00000007340,ENSMUSP00000013304,ENSMUSP00000016463,ENSMUSP00000018651,ENSMUSP00000019143,ENSMUSP00000019937,ENSMUSP00000021486,ENSMUSP00000021930,ENSMUSP00000022217,ENSMUSP00000023062,ENSMUSP00000023099,ENSMUSP00000028880,ENSMUSP00000029256,ENSMUSP00000029477,ENSMUSP00000029569,ENSMUSP00000030127,ENSMUSP00000031822,ENSMUSP00000032192,ENSMUSP00000032555,ENSMUSP00000034049,…	Abcb11,Abcc1,Abcc5,Abcg2,Atp12a,Atp1a1,Atp1b3,Atp5c1,Atp6v0d1,Clcn7,Cox7a2,Cox7a2l,Gja1,Itpr1,Nup107,Nup133,Sec62,Sec63,Sfxn1,Slc20a1,Slc25a24,Slc25a3,Slc25a4,Slc25a5,Slc35a3,Slc35b4,Slc38a1,Slc38a2,Slc5a6,Slc7a6,Timm17a,Timm9,Tmem38b,Tomm20,Tomm22,Tomm40,Tpr,Trpm4,Trpv2,Tusc3,Zfyve16
GO.0004392	heme oxygenase (decyclizing) activity	2	0.0407	ENSMUSP00000004172,ENSMUSP00000005548	Hmox1,Hmox2
GO.0004449	isocitrate dehydrogenase (NAD+) activity	2	0.0407	ENSMUSP00000056502,ENSMUSP00000127526	Idh3a,Idh3g
GO.0008022	protein C-terminus binding	11	0.0407	ENSMUSP00000003645,ENSMUSP00000004375,ENSMUSP00000018295,ENSMUSP00000020008,ENSMUSP00000022115,ENSMUSP00000022639,ENSMUSP00000028062,ENSMUSP00000031423,ENSMUSP00000068896,ENSMUSP00000105248,ENSMUSP00000119603	Atp2a2,Cep250,Ercc1,Gopc,Nefl,Phb,Phb2,Pick1,Top2a,Vim,Xrcc4
GO.0097177	mitochondrial ribosome binding	2	0.0407	ENSMUSP00000000985,ENSMUSP00000077612	C1qbp,Oxa1l
